# Supplementary material for: The bovine cumulus proteome is influenced by maturation condition and maturational competence of the oocyte
Source: Sci Rep. 2020 Jun 18;10:9880. doi: 10.1038/s41598-020-66822-z (PMC7303117; doi:10.1038/s41598-020-66822-z)
Supplement: Supplementary file 1 — Supplementary Information 1. [file 41598_2020_66822_MOESM1_ESM.xlsx]

## Sheet: Blatt1
		groups compared against in vivo successfully matured:	number of significant proteins in Group	first bovine uniprot accession
in vivo successfully matured	overexpressed against	> in vitro successfully matured & > in vivo failed to mature	149	Q3T101, P15497, Q17QL5, E1B6Z6, Q29437, A5PJT7, P17690, A2I7N0, P79132, F1MAV0, F1MU12, Q0P5F6, P02453, Q1RMH5, Q3SZR3, Q3SZE3, E1BH79, D1Z308, Q4PJW3, A6QPQ2, Q3T004, Q3MHN5, F1MMK9, P18246, Q9TS85, Q08DC0, Q7SIH1, E1BH06, F1N076, ZZ_FGCZCont0243, F1N7T2, F1MJH8, A6QR14, A1A3Z1, Q3MHN2, A7E3W2, P12763, A5PJD6, E1BA29, Q3ZBE9, F1MPR3, D4QBB3, A1L539, G3X6N3, Q32PE3, G3N0V0, Q2KJF1, Q2HJ55, Q2KIT0…
		> in vitro successfully matured	86	Q28851, F1MCN8, Q08E11, Q2KIT5, P32007, A5D977, Q58CP9, Q0VCP1, Q5E9M1, Q2NKR7, Q08D83-2, F1MN74, E1BMF2, F1N3G6, Q0IIH5, Q3T0D8, E1B7B1, A6QLY7, A5D7L5, Q3ZBQ0, Q2TBX4, E1BMM8, A6QPA4, Q0VCR7, Q3T189, Q5ICW4, E1B828, Q3ZKN0, P07994, Q1JPD2, E1BKS1, F1MKG2, E1BAJ4, G8JL05, E1BIJ4, F1N4E5, E1BEI2, Q3ZBK2, A4FUW8, Q3SZ45, A5D7E2, Q3T067, J9QDG1, Q3SZI6, Q17QH1, P62157, G3MZJ1, P35376, Q1JPH2, Q2HJD…
		> in vivo failed to mature	73	F1MBW3, Q5E9X4, Q5E9C2, F1ME65, Q08DM3, E1BBT8, A1L555, A6H741, Q2KIU3, O02691, C9EF39, P30932, Q05588, P11456, Q08E24, E1BPK6, E1BNJ0, Q2TBX5, P19534, F1MYG5, G3N3D4, F1N3H1, G3X771, Q95114, P03969, E1BGU2, Q28156, Q5E9F5, Q10741, Q95116, A4FV45, Q3T0C6, A4IF88, A6QQ25, F1MCK2, Q3T094, A5D9B6, A7YY55, A6QLU1, P06868, F1MNS2, Q9GLX9, F1MGJ5, F1MZV0, Q3SYS6, A4FV22, Q08DI5, E1BLT0, P04272, F1MZ58,…
	underexpressed against	< in vitro successfully matured & < in vivo failed to mature	112	F1MPD1, G3X8B1, A5D9F7, A7Z055, Q2HJH9, Q24K03, A2T1U6, P61955, Q32LM2, Q3T0T1, A1A4I8, E1BJQ1, A4IF69, Q3SZC4, F1MU62, Q3T0F9, Q58DC0, A5D7T2, F1N4K1, Q58DH8, P31754, F1MLM2, E1BGF3, A5PJZ7, Q3ZBV2, E0AE18, F1N1T2, Q2T9T3, E1B8X4, Q2KIZ8, Q5EAD2, P18203, Q1LZA3, P43033, Q8HXY9, A6QPT7, Q0IIA3, E1BAZ4, Q17QL8, Q2KI86, A4IFR1, E1B9T9, A1A4Q4, A8E4P2, Q9TRY0, P80227, E1BNY9, Q3MHE4, Q3T0G3, A2VE99,…
		< in vitro successfully matured	132	Q17QK8, F1MBW3, A7E3V0, A7E3Q2, F1MBN2, B3VNC2, G5E630, Q05443, A4FUY8, Q3SWX8, Q3MHK9, Q0VBZ9, A7E362, A4FV59, Q6H236, F1MY28, A4FV23, F1MVC0, Q3SX44, Q0P5D0, P23196, G3X6S5, F1MS56, Q3SZM1, A2VE14, F1N3G2, Q56JX6, G3MY14, Q32L31, A5D9G1, Q3SYX2, A1L5A6, A7MB01, Q58DK4, F1N1S2, O46414, C9EF39, E1BJX6, A0JBZ9, Q05588, F1N2W0, F1N152, P79342, Q08E24, P45478, F1MCG5, A4FV05, Q0VCZ3, Q0VCH9, Q5EAC7,…
		< in vivo failed to mature	90	F1N0N6, E1B8U3, A6QLL8, Q3ZBE8, F1MT41, P54149, Q3B7M5, A6QQL4, F1N3S4, Q8SPX7, F1MXE0, Q1W668, E1BMA5, E1BMW9, Q58CY6, F1MBP8, Q3T0P6, Q0VCW8, Q0VD04, Q9XSJ4, E1BNR9, A4FUD0, Q1RMI2, Q05B62, A4FUD9, E1BIT9, F1MZU1, Q0VCV0, A7MB80, Q0IIF0, E1BC57, Q3ZBW4, A0JN36, Q95107, A7YY67, F6Q234, A7E347, Q4U5R3, Q2NKU3, F1N7D7, Q58DK5, Q08DQ6, F1MSF1, A4IFE5, Q6VFT7, B8Y898, F1MTK0, F6QLF1, A4IFH5, Q148N1,…
