# Supplementary material for: The bovine cumulus proteome is influenced by maturation condition and maturational competence of the oocyte
Source: Sci Rep. 2020 Jun 18;10:9880. doi: 10.1038/s41598-020-66822-z (PMC7303117; doi:10.1038/s41598-020-66822-z)
Supplement: Supplementary file 2 — Supplementary Information 2. [file 41598_2020_66822_MOESM2_ESM.xlsx]

## Sheet: STring
Group Comparison	Significant overrepresented KEGG Pathway	Count in Gene Set	False discovery rate
in vivo successfully matured > in vivo failed to mature	Complement and coagulation cascades (map04610)	23 of 25	2.25e-10
	ECM receptor interaction (map04512)	10 of 24	0.033
in vivo successfully matured > in vitro successfully matured	Complement and coagulation cascades (map04610)	22 of 25	4.19e-09
	ECM receptor interaction (map04512)	11 of 24	0.022
	Steroid biosynthesis (map00100)	6 of 8	0.048
