# Supplementary material for: The bovine cumulus proteome is influenced by maturation condition and maturational competence of the oocyte
Source: Sci Rep. 2020 Jun 18;10:9880. doi: 10.1038/s41598-020-66822-z (PMC7303117; doi:10.1038/s41598-020-66822-z)
Supplement: Supplementary file 3 — Supplementary Information 3. [file 41598_2020_66822_MOESM3_ESM.xlsx]

## Sheet: Table 1 ("Matured")
																	Normalized abundance										Raw abundance
																	InVivo Matured					InVitro Matured					InVivo Matured					InVitro Matured
Count	First UniProt ACC	GeneName	absLog2FC	log2FC_inVivo_vs_InVitro	mean_inVivo_Matured	mean_InVitro_matured	GeneName	Accession	Peptide count	Unique peptides	Confidence score	Anova (p)	Max fold change	Highest mean condition	Lowest mean condition	Description	20150304_08_Bov_1_03	20150304_09_Bov_2_03	20150304_13_Bov_1_16	20150304_18_Bov_1_04	20150304_21_Bov_1_15	20150304_14_Bov_4_02	20150304_12_Bov_4_22	20150304_15_Bov_5_18	20150304_24_Bov_4_01	20150304_28_Bov_6_03	20150304_08_Bov_1_03	20150304_09_Bov_2_03	20150304_13_Bov_1_16	20150304_18_Bov_1_04	20150304_21_Bov_1_15	20150304_14_Bov_4_02	20150304_12_Bov_4_22	20150304_15_Bov_5_18	20150304_24_Bov_4_01	20150304_28_Bov_6_03
1	Q9TS85		10.5912	10.5912	40324.2	25.1409		tr|Q9TS85|Q9TS85_BOVIN	2	2	1.994	3.63632e-05	1603.93	InVivo Matured	InVitro Matured	Histidine-rich GLYCOPROTEIN=FACTOR XIIIA substrate (Fragments) OS=Bos taurus PE=1 SV=1	25144.7	40737.3	48706.7	57345.7	29686.9	0	62.0815	4.01392	59.6092	0	79125	30441.9	111412	57333.4	34642.8	0	35.9851	11.0197	30.9865	0
2	P19660	CATHL2	8.58738	8.58738	10970.3	27.5233	1	sp|P19660|CTHL2_BOVIN;sp|P19661|CTHL3_BOVIN	2	2	1.987	0.000493907	398.584	InVivo Matured	InVitro Matured	Cathelicidin-2 OS=Bos taurus GN=CATHL2 PE=1 SV=2	17956.1	25222.7	4738.89	5720.55	1213.42	0	0	28.8865	32.8347	75.895	56503.9	18848.2	10839.8	5719.32	1415.98	0	0	79.3042	17.0684	27.2683
3	A4FUW8	TXNDC11	8.40084	8.40084	7183.8	20.2573	1	sp|A4FUW8|TXD11_BOVIN;tr|F1N1E5|F1N1E5_BOVIN	2	2	1.994	0.000636515	354.627	InVivo Matured	InVitro Matured	Thioredoxin domain-containing protein 11 OS=Bos taurus GN=TXNDC11 PE=2 SV=1 [sp|A4FUW8|TXD11_BOVIN,tr|F1N1E5|F1N1E5_BOVIN]	622.042	31882.1	2167.05	510.415	737.36	0	0	101.287	0	0	1957.43	23824.7	4956.94	510.305	860.454	0	0	278.069	0	0
4	P02070	HBB	8.32535	8.32535	1.59929e+06	4984.94	1	sp|P02070|HBB_BOVIN;tr|D4QBB4|D4QBB4_BOVIN;sp|P02081|HBBF_BOVIN	22	3	31.839	2.31734e-06	320.824	InVivo Matured	InVitro Matured	Hemoglobin subunit beta OS=Bos taurus GN=HBB PE=1 SV=1 [sp|P02070|HBB_BOVIN,tr|D4QBB4|D4QBB4_BOVIN]	696355	2.16908e+06	1.26126e+06	3.50401e+06	365735	8091.31	3796.57	7465.04	2175.71	3396.09	2.19128e+06	1.6209e+06	2.88502e+06	3.50326e+06	426790	1910.49	2200.66	20494.3	1130.99	1220.18
5	P22226	CATHL1	7.92622	7.92622	48794.5	199.609	1	sp|P22226|CTHL1_BOVIN	2	1	1.994	9.03485e-05	244.45	InVivo Matured	InVitro Matured	Cathelicidin-1 OS=Bos taurus GN=CATHL1 PE=1 SV=2	64878.1	98153.9	21942.7	56083.8	2913.85	126.882	48.8648	266.035	385.324	170.94	204158	73347.8	50192.1	56071.8	3400.29	29.9589	28.3242	730.364	200.302	61.4171
6	G5E513		7.6955	7.6955	46103.3	221.416		tr|G5E513|G5E513_BOVIN	3	3	2.958	0.00116604	208.22	InVivo Matured	InVitro Matured	Uncharacterized protein (Fragment) OS=Bos taurus PE=4 SV=1	92317.8	18630.4	41387.7	57950.1	20230.6	560.332	106.712	154.518	285.518	0	290505	13922	94670.7	57937.6	23607.8	132.304	61.8547	424.21	148.42	0
7	A6QPQ2	SERPINA3-8	7.49641	7.49641	24820	136.459	1	sp|A6QPQ2|SPA38_BOVIN	5	2	4.925	0.00314093	181.886	InVivo Matured	InVitro Matured	Serpin A3-8 OS=Bos taurus GN=SERPINA3-8 PE=2 SV=1	15136	27197.6	64984	14997.4	1785.15	119.565	0	0	324.225	238.507	47629.7	20324.1	148645	14994.1	2083.16	28.2313	0	0	168.541	85.6933
8	F1MMP5	ITIH1	7.44131	7.44131	3.70877e+06	21338	1	tr|F1MMP5|F1MMP5_BOVIN	65	8	106.442	5.25894e-06	173.811	InVivo Matured	InVitro Matured	Inter-alpha-trypsin inhibitor heavy chain H1 OS=Bos taurus GN=ITIH1 PE=4 SV=1	1.802e+06	5.26877e+06	6.71382e+06	3.77343e+06	985837	9763.84	17903.3	20402.1	50997.3	7623.34	5.6705e+06	3.93722e+06	1.53573e+07	3.77262e+06	1.15041e+06	2305.4	10377.5	56011.2	26509.8	2738.99
9	P01966	HBA	7.2121	7.2121	1.42917e+07	96387.4	1	sp|P01966|HBA_BOVIN	9	9	14.935	1.57181e-05	148.273	InVivo Matured	InVitro Matured	Hemoglobin subunit alpha OS=Bos taurus GN=HBA PE=1 SV=2	1.09137e+07	9.25935e+06	1.93781e+07	2.9837e+07	2.0702e+06	142878	147993	97480.8	50514.4	43070.8	3.4343e+07	6.91927e+06	4.43257e+07	2.98306e+07	2.41579e+06	33735.8	85783.4	267621	26258.8	15474.9
10	Q2KIT0		7.10798	7.10798	3931.42	27.5066		sp|Q2KIT0|HP20_BOVIN	2	2	1.967	0.00305584	142.927	InVivo Matured	InVitro Matured	Protein HP-20 homolog OS=Bos taurus PE=2 SV=1	6858.24	5045.98	6650.42	1032.7	69.7729	0	46.4795	0	0	91.0534	21581.4	3770.73	15212.3	1032.47	81.4207	0	26.9415	0	0	32.7146
11	F1MNW4	ITIH2	6.9301	6.9301	2.65806e+07	217969	1	tr|F1MNW4|F1MNW4_BOVIN	37	36	55.784	2.05835e-07	121.947	InVivo Matured	InVitro Matured	Inter-alpha-trypsin inhibitor heavy chain H2 OS=Bos taurus GN=ITIH2 PE=4 SV=2	1.77599e+07	1.71971e+07	3.70124e+07	4.24388e+07	1.84946e+07	272422	171030	116796	389656	139939	5.58867e+07	1.28509e+07	8.46627e+07	4.24297e+07	2.15821e+07	64323.5	99136.6	320647	202554	50278.8
12	Q0VCM5	ITIH1	6.80325	6.80325	2.45745e+06	22003.1	1	sp|Q0VCM5|ITIH1_BOVIN	65	8	108.432	0.00630986	111.686	InVivo Matured	InVitro Matured	Inter-alpha-trypsin inhibitor heavy chain H1 OS=Bos taurus GN=ITIH1 PE=2 SV=1	1.59008e+06	20626.9	6.30402e+06	3.67283e+06	699672	23197.6	15589	11677	42309.9	17242	5.00366e+06	15413.9	1.44199e+07	3.67204e+06	816474	5477.35	9036.05	32057.6	21993.8	6194.87
13	Q1RMH5	C1QC	6.77945	6.77945	110821	1007.8	1	tr|Q1RMH5|Q1RMH5_BOVIN	3	3	3.949	0.000910185	109.963	InVivo Matured	InVitro Matured	C1QC protein (Fragment) OS=Bos taurus GN=C1QC PE=2 SV=1	116193	9194.95	123849	211289	93579	246.499	15.229	578.523	3417.97	780.794	365635	6871.14	283294	211243	109201	58.2026	8.82741	1588.26	1776.76	280.532
14	J9QDG1		6.61461	6.61461	3496.78	34.6942		tr|J9QDG1|J9QDG1_BOVIN	4	1	3.919	0.0479859	100.789	InVivo Matured	InVitro Matured	Periostin variant 3 OS=Bos taurus PE=2 SV=1	1506.86	0	11028.5	2854.62	2093.95	0	31.5675	0	141.903	0	4741.78	0	25226.6	2854.01	2443.51	0	18.2979	0	73.7653	0
15	Q3T004	APCS	6.38181	6.38181	70765.6	847.617	1	sp|Q3T004|SAMP_BOVIN	2	1	1.987	0.00359226	83.4878	InVivo Matured	InVitro Matured	Serum amyloid P-component OS=Bos taurus GN=APCS PE=2 SV=1	48408.8	18323.6	74076.1	136598	76421.7	1158.48	0.88953	3028.77	49.9367	0	152332	13692.7	169443	136569	89179.4	273.537	0.51561	8315.09	25.9585	0
16	D4QBB3	HBB	6.38123	6.38123	925324	11099.7	1	tr|D4QBB3|D4QBB3_BOVIN	20	3	27.857	0.0029571	83.3646	InVivo Matured	InVitro Matured	Hemoglobin beta OS=Bos taurus GN=HBB PE=3 SV=1	641773	22157.7	1.04007e+06	2.71049e+06	212137	2414.74	31867.7	2687.07	12392.9	6136.17	2.01953e+06	16557.9	2.37906e+06	2.7099e+06	247551	570.161	18471.9	7377	6442.19	2204.66
17	Q32T06		6.37043	6.37043	88478.9	1068.44		tr|Q32T06|Q32T06_BOVIN	3	1	2.969	0.00308615	82.8115	InVivo Matured	InVitro Matured	Endopin 2C OS=Bos taurus PE=2 SV=1	61271.4	61926.5	190491	109713	18992.4	258.491	391.795	4666.38	0	25.5202	192808	46276	435731	109690	22162.9	61.0339	227.102	12810.9	0	9.16914
18	E1B6Z6	LCN2	6.33286	6.33286	23385.9	289.129	1	tr|E1B6Z6|E1B6Z6_BOVIN	2	2	1.98	0.00416713	80.8841	InVivo Matured	InVitro Matured	Uncharacterized protein (Fragment) OS=Bos taurus GN=LCN2 PE=3 SV=2	26230.5	42892.4	27287.8	18220.2	2298.69	0	103.166	933.607	328.641	80.2304	82541.9	32052.4	62418.5	18216.3	2682.43	0	59.7997	2563.09	170.836	28.826
19	G3N0S9	LOC515150	6.28994	6.28994	3.07286e+06	39270.8	1	tr|G3N0S9|G3N0S9_BOVIN	14	13	18.788	5.96355e-06	78.2478	InVivo Matured	InVitro Matured	Uncharacterized protein OS=Bos taurus GN=LOC515150 PE=4 SV=1	2.85195e+06	614250	4.84969e+06	4.34745e+06	2.70095e+06	38680.2	25683.7	38993.6	29350.8	63645.9	8.97448e+06	459013	1.10932e+07	4.34651e+06	3.15184e+06	9133.04	14887.4	107052	15257.4	22867.4
20	Q3SZV7	HPX	6.21302	6.21302	80266.9	1081.03	1	sp|Q3SZV7|HEMO_BOVIN	4	4	3.986	1.13163e-05	74.2507	InVivo Matured	InVitro Matured	Hemopexin OS=Bos taurus GN=HPX PE=2 SV=1	122369	52262.3	97841.6	84490.4	44370.4	874.795	164.666	1824.96	1458	1082.7	385071	39054.2	223804	84472.3	51777.6	206.554	95.4477	5010.2	757.911	389.002
21	F1MGU7	FGG	6.05842	6.05842	4.98148e+06	74745.6	1	tr|F1MGU7|F1MGU7_BOVIN;tr|Q3SZZ9|Q3SZZ9_BOVIN	20	20	28.784	4.76566e-06	66.6458	InVivo Matured	InVitro Matured	Fibrinogen gamma-B chain OS=Bos taurus GN=FGG PE=4 SV=1 [tr|F1MGU7|F1MGU7_BOVIN,tr|Q3SZZ9|Q3SZZ9_BOVIN]	5.4361e+06	958055	5.83082e+06	6.69436e+06	5.98805e+06	78734.4	61723.9	68453.3	77255.6	87560.5	1.71063e+07	715929	1.33375e+07	6.69293e+06	6.98769e+06	18590.5	35777.9	187930	40159.6	31459.6
22	G8JKW7	SERPINA3	6.04464	6.04464	44736.2	676.719	1	tr|G8JKW7|G8JKW7_BOVIN	13	2	16.87	1.06816e-05	66.1075	InVivo Matured	InVitro Matured	Uncharacterized protein OS=Bos taurus GN=SERPINA3 PE=3 SV=1	40238.9	40962	87113.7	35112.6	20253.9	991.321	128.106	874.486	739.388	650.296	126623	30609.8	199265	35105	23635	234.067	74.2558	2400.78	384.354	233.645
23	F1MIU7	SLC27A3	5.86909	5.86909	9649.55	164.112	1	tr|F1MIU7|F1MIU7_BOVIN	2	2	1.994	0.0142888	58.7984	InVivo Matured	InVitro Matured	Uncharacterized protein OS=Bos taurus GN=SLC27A3 PE=4 SV=2	6049.48	21626.8	18989	1100.25	482.272	324.954	0	267.695	28.1701	199.743	19036.4	16161.1	43435.7	1100.01	562.782	76.727	0	734.921	14.6436	71.7657
24	P79132	CAV1	5.73463	5.73463	64556.9	1211.42	1	sp|P79132|CAV1_BOVIN;tr|Q3ZBX4|Q3ZBX4_BOVIN	3	3	3.942	0.000175248	53.2901	InVivo Matured	InVitro Matured	Caveolin-1 OS=Bos taurus GN=CAV1 PE=2 SV=1	16404.4	120554	145145	25648.3	15033.2	472.477	1616.39	1998.39	851.933	1117.93	51621.1	90087	332006	25642.8	17542.8	111.56	936.932	5486.31	442.858	401.66
25	Q2TBI0	LBP	5.70445	5.70445	17205.7	328.979	1	sp|Q2TBI0|LBP_BOVIN;tr|F1MNN7|F1MNN7_BOVIN	3	2	3.981	0.0028643	52.3002	InVivo Matured	InVitro Matured	Lipopolysaccharide-binding protein OS=Bos taurus GN=LBP PE=2 SV=1 [sp|Q2TBI0|LBP_BOVIN,tr|F1MNN7|F1MNN7_BOVIN]	61677.9	3093.37	1282.48	3036.71	16937.9	140.25	131.001	117.435	1190.4	65.8122	194087	2311.6	2933.56	3036.06	19765.5	33.1154	75.934	322.404	618.801	23.6457
26	Q3ZBS7	VTN	5.57574	5.57574	831988	17443.2	1	tr|Q3ZBS7|Q3ZBS7_BOVIN	6	6	6.9	1.81456e-05	47.6968	InVivo Matured	InVitro Matured	Uncharacterized protein OS=Bos taurus GN=VTN PE=2 SV=1	425379	278918	1.84302e+06	615082	997542	37376.2	15479.6	14809.4	12104	7447.02	1.33858e+06	208428	4.21575e+06	614950	1.16407e+06	8825.15	8972.65	40657.2	6292	2675.64
27	P17690	APOH	5.48236	5.48236	67661.9	1512.55	1	sp|P17690|APOH_BOVIN	5	5	5.918	5.36201e-05	44.7337	InVivo Matured	InVitro Matured	Beta-2-glycoprotein 1 OS=Bos taurus GN=APOH PE=1 SV=4	54944.4	41765.4	194967	29854.3	16779.1	1038.78	1465.97	2704.52	873.761	1479.72	172899	31210.2	445969	29847.8	19580.2	245.272	849.738	7424.92	454.205	531.65
28	P23805	CGN1	5.45601	5.45601	279422	6364.62	1	sp|P23805|CONG_BOVIN;tr|F1MFY6|F1MFY6_BOVIN	7	7	7.967	0.0102423	43.9024	InVivo Matured	InVitro Matured	Conglutinin OS=Bos taurus GN=CGN1 PE=1 SV=2	246988	3917.29	393801	246245	506160	6130.99	7097.47	973.981	11440.2	6180.45	777219	2927.29	900785	246192	590658	1447.63	4114	2673.94	5946.93	2220.57
29	A1A3Z1	LRP8	5.37991	5.37991	512004	12294.9	1	tr|A1A3Z1|A1A3Z1_BOVIN;tr|Q863K9|Q863K9_BOVIN	15	14	16.866	0.000617986	41.6436	InVivo Matured	InVitro Matured	Low density lipoprotein receptor-related protein 8 OS=Bos taurus GN=LRP8 PE=2 SV=1	270909	1.02218e+06	1.06247e+06	140419	64044.5	8029.64	4511.25	23751.8	10101.5	15080.4	852492	763845	2.43031e+06	140389	74736	1895.93	2614.92	65207.3	5251.01	5418.23
30	P56652	ITIH3	5.24499	5.24499	1.45713e+06	38422.6	1	sp|P56652|ITIH3_BOVIN	16	16	17.897	1.19429e-05	37.9237	InVivo Matured	InVitro Matured	Inter-alpha-trypsin inhibitor heavy chain H3 OS=Bos taurus GN=ITIH3 PE=1 SV=2	770731	2.82474e+06	1.40853e+06	1.48525e+06	796386	65057.6	18197.7	30684.5	63100.2	15073	2.42533e+06	2.11086e+06	3.22189e+06	1.48493e+06	929334	15361.2	10548.2	84240.2	32801.2	5415.58
31	A6QNS6	NID1	5.2381	5.2381	48133.9	1274.37	1	tr|A6QNS6|A6QNS6_BOVIN	5	5	4.983	0.00404638	37.7709	InVivo Matured	InVitro Matured	NID1 protein OS=Bos taurus GN=NID1 PE=2 SV=1	10684.1	102307	115806	5828.37	6043.73	335.471	360.778	3296.68	1201.22	1177.69	33620.6	76451.5	264897	5827.12	7052.66	79.2103	209.122	9050.59	624.426	423.133
32	F1MAV0	FGB	5.19003	5.19003	4.94558e+06	135475	1	tr|F1MAV0|F1MAV0_BOVIN	33	32	37.742	1.49073e-05	36.5054	InVivo Matured	InVitro Matured	Fibrinogen beta chain OS=Bos taurus GN=FGB PE=4 SV=2	5.63558e+06	998937	6.58046e+06	6.16302e+06	5.34989e+06	158574	167901	100824	139689	110388	1.7734e+07	746479	1.50522e+07	6.1617e+06	6.24299e+06	37441.9	97322.9	276799	72614.1	39661.5
33	Q5W1C4	tsg-6	5.17298	5.17298	7.59089e+06	210411	1	tr|Q5W1C4|Q5W1C4_BOVIN	12	11	17.88	1.14999e-06	36.0764	InVivo Matured	InVitro Matured	Tumor necrosis factor, alpha-induced protein 6 OS=Bos taurus GN=tsg-6 PE=2 SV=1	4.55848e+06	4.2885e+06	1.0151e+07	1.35465e+07	5.40995e+06	242181	245469	126045	266372	171991	1.43446e+07	3.20469e+06	2.32195e+07	1.35436e+07	6.31309e+06	57182.9	142284	346041	138468	61794.6
34	Q1RMN9	LOC510860	5.17187	5.17187	2051.36	55.9332	1	tr|Q1RMN9|Q1RMN9_BOVIN	5	1	4.984	0.00205153	36.6752	InVivo Matured	InVitro Matured	C4b-binding protein alpha-like OS=Bos taurus GN=LOC510860 PE=2 SV=1	4003.14	856.141	3461.7	966.5	969.338	16.1969	112.16	0.636189	122.694	27.9793	12597.1	639.772	7918.33	966.293	1131.16	3.82436	65.0127	1.74657	63.7796	10.0527
35	Q3SYV9	ADPRHL2	5.1681	5.1681	448333	12468.5	1	sp|Q3SYV9|ARHL2_BOVIN;tr|F1MWJ3|F1MWJ3_BOVIN	2	2	1.988	1.86707e-06	35.9574	InVivo Matured	InVitro Matured	Poly(ADP-ribose) glycohydrolase ARH3 OS=Bos taurus GN=ADPRHL2 PE=2 SV=1 [sp|Q3SYV9|ARHL2_BOVIN,tr|F1MWJ3|F1MWJ3_BOVIN]	247159	305198	919884	517227	252198	15007.3	8112.16	14422.9	15221.5	9578.34	777757	228067	2.10415e+06	517116	294299	3543.48	4702.16	39596.2	7912.56	3441.4
36	F1MMK9	AMBP	5.16013	5.16013	423848	11852.8	1	tr|F1MMK9|F1MMK9_BOVIN	7	7	6.951	9.18377e-05	35.7593	InVivo Matured	InVitro Matured	Protein AMBP OS=Bos taurus GN=AMBP PE=4 SV=2	503313	131938	498527	834099	151364	8371.6	9571.61	9356.72	28522	3442.12	1.58382e+06	98593.8	1.14034e+06	833920	176632	1976.67	5548.12	25687.6	14826.5	1236.72
37	F1MLW8		5.07838	5.07838	175498	5193.34		tr|F1MLW8|F1MLW8_BOVIN	5	3	5.968	0.00265617	33.7929	InVivo Matured	InVitro Matured	Uncharacterized protein OS=Bos taurus PE=4 SV=2	70565.6	652581	83240.5	50635.4	20468.2	2240.22	5174.96	2771.38	15059.9	720.259	222055	487657	190405	50624.6	23885.1	528.952	2999.63	7608.47	7828.54	258.782
38	Q3MHN5	GC	5.01407	5.01407	51202.6	1583.58	1	sp|Q3MHN5|VTDB_BOVIN;tr|F1N5M2|F1N5M2_BOVIN;tr|I7CT57|I7CT57_BOVIN	5	5	4.874	0.000442936	32.3334	InVivo Matured	InVitro Matured	Vitamin D-binding protein OS=Bos taurus GN=GC PE=2 SV=1 [sp|Q3MHN5|VTDB_BOVIN,tr|F1N5M2|F1N5M2_BOVIN,tr|I7CT57|I7CT57_BOVIN]	74889.6	61636.1	85839.9	27471	6176.44	1640.64	1357.96	1952.96	2532.94	433.416	235662	46059.1	196351	27465.1	7207.52	387.382	787.131	5361.6	1316.69	155.722
39	Q2UVX4	C3	5.0044	5.0044	3.74581e+06	116699	1	sp|Q2UVX4|CO3_BOVIN	59	55	67.363	5.2388e-07	32.0979	InVivo Matured	InVitro Matured	Complement C3 OS=Bos taurus GN=C3 PE=1 SV=2	4.19762e+06	2.30096e+06	5.58118e+06	3.61817e+06	3.03109e+06	144640	73616.8	176521	122563	66156.2	1.3209e+07	1.71945e+06	1.27665e+07	3.61739e+06	3.5371e+06	34151.8	42671.5	484616	63711.6	23769.3
40	A6QPP2	SERPIND1	4.983	4.983	98375.1	3109.69	1	tr|A6QPP2|A6QPP2_BOVIN	3	3	2.991	6.67365e-06	31.635	InVivo Matured	InVitro Matured	SERPIND1 protein OS=Bos taurus GN=SERPIND1 PE=2 SV=1	74487.9	60135.6	140577	114967	101709	1918.39	979.819	5474.77	4693.04	2482.46	234398	44937.7	321557	114942	118688	452.963	567.945	15030.3	2439.57	891.923
41	Q0VCG9	PTX3	4.96983	4.96983	379158	12098.1	1	sp|Q0VCG9|PTX3_BOVIN	9	9	8.967	0.00905461	31.3403	InVivo Matured	InVitro Matured	Pentraxin-related protein PTX3 OS=Bos taurus GN=PTX3 PE=2 SV=1	23898.5	850040	872123	66310.4	83415.6	15769.6	18605.3	2697.96	17777.1	5640.42	75203.6	635213	1.99491e+06	66296.1	97340.9	3723.46	10784.4	7406.88	9241.01	2026.55
42	A5PJE3	FGA	4.66766	4.66766	3.34467e+06	131596	1	tr|A5PJE3|A5PJE3_BOVIN	25	22	30.783	7.40829e-05	25.4161	InVivo Matured	InVitro Matured	Fibrinogen alpha chain OS=Bos taurus GN=FGA PE=2 SV=1	4.39525e+06	648239	3.96434e+06	3.99288e+06	3.72263e+06	96359.6	73746.5	111887	268393	107596	1.38309e+07	484412	9.06809e+06	3.99202e+06	4.34409e+06	22752.1	42746.7	307171	139518	38658
43	A2I7N0	SERPINA3-4	4.65218	4.65218	203710	8100.58	1	sp|A2I7N0|SPA34_BOVIN;sp|Q3ZEJ6|SPA33_BOVIN	13	3	16.849	0.000730447	25.1476	InVivo Matured	InVitro Matured	Serpin A3-4 OS=Bos taurus GN=SERPINA3-4 PE=3 SV=1 [sp|A2I7N0|SPA34_BOVIN,sp|Q3ZEJ6|SPA33_BOVIN]	146931	134220	571079	125914	40407.1	9969.46	3865.17	17310.5	1490.32	7867.41	462361	100299	1.30629e+06	125887	47152.6	2353.95	2240.42	47523.8	774.708	2826.68
44	P07995	INHBA	4.58596	4.58596	54725.3	2277.69	1	sp|P07995|INHBA_BOVIN	9	9	8.837	0.00131111	24.0267	InVivo Matured	InVitro Matured	Inhibin beta A chain OS=Bos taurus GN=INHBA PE=1 SV=2	88518	5666.12	57252.9	62624	59565.3	1001.99	507.866	8427.88	325.129	1125.57	278547	4234.14	130961	62610.6	69509	236.587	294.381	23137.6	169.011	404.406
45	E1BKS1	SDC4	4.57751	4.57751	66431	2781.34	1	tr|E1BKS1|E1BKS1_BOVIN;tr|G3MYP1|G3MYP1_BOVIN	3	3	2.921	0.00308366	23.8846	InVivo Matured	InVitro Matured	Syndecan OS=Bos taurus GN=SDC4 PE=3 SV=1 [tr|E1BKS1|E1BKS1_BOVIN,tr|G3MYP1|G3MYP1_BOVIN]	56062.6	5121.35	30455	74979	165537	2321.25	1000.64	4574.47	693.523	5316.8	176417	3827.05	69663.1	74962.9	193172	548.087	580.012	12558.6	360.512	1910.27
46	P28800	SERPINF2	4.54073	4.54073	27456	1178.66	1	sp|P28800|A2AP_BOVIN	2	2	1.971	2.697e-05	23.2942	InVivo Matured	InVitro Matured	Alpha-2-antiplasmin OS=Bos taurus GN=SERPINF2 PE=1 SV=2	30871.4	11698	34691.3	31562.3	28457.1	753.335	1226.06	778.852	367.896	2767.18	97145.9	8741.61	79353.4	31555.5	33207.7	177.875	710.677	2138.24	191.242	994.22
47	B8Y9S9	FN1	4.53151	4.53151	1.33385e+06	57674.1	1	tr|B8Y9S9|B8Y9S9_BOVIN	34	34	34.735	2.07253e-06	23.1274	InVivo Matured	InVitro Matured	Embryo-specific fibronectin 1 transcript variant OS=Bos taurus GN=FN1 PE=2 SV=1	922148	823829	1.95494e+06	1.49588e+06	1.47248e+06	53811.7	46187	56300.1	103734	28338.5	2.90181e+06	615626	4.47175e+06	1.49556e+06	1.71829e+06	12705.8	26772	154564	53923.6	10181.7
48	F1MYN5	FBLN1	4.52932	4.52932	4.73517e+06	205056	1	tr|F1MYN5|F1MYN5_BOVIN	21	20	26.905	8.56272e-05	23.0921	InVivo Matured	InVitro Matured	Uncharacterized protein OS=Bos taurus GN=FBLN1 PE=4 SV=2	2.98387e+06	3.56468e+06	5.05768e+06	7.60452e+06	4.46508e+06	586244	140283	137202	127790	33758.6	9.38962e+06	2.66379e+06	1.1569e+07	7.60288e+06	5.21047e+06	138422	81313.9	376670	66428.8	12129.1
49	Q3SYT6	CLGN	4.52505	4.52505	21764.6	944.353	1	sp|Q3SYT6|CLGN_BOVIN;tr|Q2EGT5|Q2EGT5_BOVIN	6	5	6.937	0.0149295	23.0471	InVivo Matured	InVitro Matured	Calmegin OS=Bos taurus GN=CLGN PE=2 SV=1 [sp|Q3SYT6|CLGN_BOVIN,tr|Q2EGT5|Q2EGT5_BOVIN]	9103.58	45913.5	50236.5	1595.76	1973.64	549.113	448.375	1797.77	1443.82	482.68	28647	34309.9	114912	1595.41	2303.11	129.655	259.898	4935.55	750.539	173.422
50	Q28065	C4BPA	4.38797	4.38797	151114	7216.7	1	sp|Q28065|C4BPA_BOVIN	13	9	12.931	0.00022979	20.9395	InVivo Matured	InVitro Matured	C4b-binding protein alpha chain OS=Bos taurus GN=C4BPA PE=2 SV=1	264599	44975.3	230351	163319	52326.9	8912.6	2664.3	12880	7349.15	4277.48	832638	33608.8	526908	163284	61062.3	2104.41	1544.34	35360.3	3820.29	1536.86
51	Q17QH1	APOF	4.38029	4.38029	11442.8	548.505	1	tr|Q17QH1|Q17QH1_BOVIN	2	2	1.964	0.0294837	20.8618	InVivo Matured	InVitro Matured	APOF protein OS=Bos taurus GN=APOF PE=2 SV=2	2483.24	637.927	46901.3	1207.11	5984.51	637.984	141.938	220.55	107.341	1634.71	7814.23	476.706	107283	1206.85	6983.56	150.639	82.2734	605.492	55.799	587.335
52	E1BBE2	EREG	4.379	4.379	36873	1771.19	1	tr|E1BBE2|E1BBE2_BOVIN	2	2	1.948	0.000325757	20.8182	InVivo Matured	InVitro Matured	Uncharacterized protein OS=Bos taurus GN=EREG PE=4 SV=1	29553.5	32212.6	67768	35370.9	19459.8	6821.04	831.728	263.653	690.787	248.735	92998.7	24071.7	155013	35363.4	22708.4	1610.56	482.106	723.824	359.09	89.3681
53	Q28085	CFH	4.34886	4.34886	117424	5761.68	1	sp|Q28085|CFAH_BOVIN;tr|E1BFN5|E1BFN5_BOVIN	10	9	9.941	0.00088514	20.3802	InVivo Matured	InVitro Matured	Complement factor H OS=Bos taurus GN=CFH PE=1 SV=3	165643	18835.3	207791	158795	36057.5	9556.9	5147.7	2285.53	6756.64	5061.65	521243	14075.1	475304	158761	42076.9	2256.54	2983.83	6274.62	3512.29	1818.6
54	E1BMC6	SLMAP	4.32438	4.32438	179728	8970.19	1	tr|E1BMC6|E1BMC6_BOVIN	7	6	7.952	0.000409351	20.0361	InVivo Matured	InVitro Matured	Uncharacterized protein (Fragment) OS=Bos taurus GN=SLMAP PE=4 SV=2	111340	337211	322609	72845.2	54634.3	9146.57	2381.92	17633.9	5554.25	10134.3	350362	251989	737941	72829.5	63754.9	2159.66	1380.67	48411.6	2887.25	3641.15
55	P12763	AHSG	4.31842	4.31842	717701	35971.3	1	sp|P12763|FETUA_BOVIN_trunc	7	7	8.935	7.22244e-05	19.952	InVivo Matured	InVitro Matured	Alpha-2-HS-glycoprotein OS=Bos taurus GN=AHSG PE=1 SV=2	417204	527933	422483	338833	1.88205e+06	78894.6	26085.9	21636.4	22957.9	30281.9	1.31285e+06	394510	966393	338760	2.19624e+06	18628.3	15120.5	59399.9	11934.1	10880
56	Q05B55	IGK	4.31314	4.31314	212011	10664.3	1	tr|Q05B55|Q05B55_BOVIN	8	8	9.918	0.000486874	19.8804	InVivo Matured	InVitro Matured	IGK protein OS=Bos taurus GN=IGK PE=2 SV=1	286568	129196	448491	155106	40694.3	8369.94	3847.8	26156.5	9526.24	5421.24	901770	96544.4	1.02589e+06	155073	47487.7	1976.28	2230.35	71809.1	4952	1947.8
57	A5PJT7	ECM1	4.24222	4.24222	90104.4	4760.17	1	tr|A5PJT7|A5PJT7_BOVIN	3	3	2.991	3.83183e-05	18.9288	InVivo Matured	InVitro Matured	ECM1 protein OS=Bos taurus GN=ECM1 PE=2 SV=1	54976.3	30422.3	165461	86985.5	112677	5419.01	2233.1	6020.04	6145.41	3983.31	172999	22733.8	378477	86966.9	131487	1279.52	1294.4	16527.2	3194.56	1431.16
58	A6QM09		4.1751	4.1751	19876.9	1099.37		tr|A6QM09|A6QM09_BOVIN	5	1	7.932	0.000308205	18.0802	InVivo Matured	InVitro Matured	Putative uncharacterized protein OS=Bos taurus PE=2 SV=1	28951.1	5431.28	33332.2	23838.7	7831.04	1595.76	366.768	1426.38	728.251	1379.69	91103	4058.65	76244.5	23833.6	9138.34	376.786	212.595	3915.95	378.565	495.709
59	D1Z308	POSTN	4.14426	4.14426	57906	3273.8	1	tr|D1Z308|D1Z308_BOVIN;tr|G5E6M0|G5E6M0_BOVIN;tr|J9QD97|J9QD97_BOVIN;tr|J9QDG2|J9QDG2_BOVIN	10	8	9.907	0.002165	17.6877	InVivo Matured	InVitro Matured	Periostin OS=Bos taurus GN=POSTN PE=2 SV=1 [tr|D1Z308|D1Z308_BOVIN,tr|G5E6M0|G5E6M0_BOVIN,tr|J9QD97|J9QD97_BOVIN,tr|J9QDG2|J9QDG2_BOVIN]	48150.2	12536.7	167993	31493.7	29356.7	8361.69	453.174	3366.06	3075.85	1112.22	151519	9368.31	384269	31486.9	34257.5	1974.33	262.679	9241.08	1598.91	399.61
60	ZZ_FGCZCont0243		4.11204	4.11204	88733.5	5130.51		zz|ZZ_FGCZCont0243|	4	2	4.972	0.012558	17.2952	InVivo Matured	InVitro Matured	gi|2497269|sp|Q99456| K1CL_HUMAN KERATIN, TYPE I CYTOSKELETAL 12 (CYTO	41466.5	5875.79	26678.2	68670.3	300977	7633.2	1534.26	1101.18	13245.6	2138.3	130486	4390.82	61024.1	68655.6	351221	1802.33	889.326	3023.14	6885.44	768.27
61	F1MRZ8	PLEK	4.09206	4.09206	4065.48	237.444	1	tr|F1MRZ8|F1MRZ8_BOVIN	2	2	1.99	0.0484677	17.1218	InVivo Matured	InVitro Matured	Uncharacterized protein OS=Bos taurus GN=PLEK PE=4 SV=2	17244.8	990.07	1219.99	92.5455	779.993	591.354	16.8468	579.02	0	0	54265.7	739.853	2790.62	92.5256	910.204	139.629	9.76513	1589.62	0	0
62	P00743	F10	4.07652	4.07652	143396	8498.34	1	sp|P00743|FA10_BOVIN;tr|Q3MHW2|Q3MHW2_BOVIN	7	6	6.953	0.00398242	16.8734	InVivo Matured	InVitro Matured	Coagulation factor X OS=Bos taurus GN=F10 PE=1 SV=1 [sp|P00743|FA10_BOVIN,tr|Q3MHW2|Q3MHW2_BOVIN]	22409.2	30316.9	232870	56184.7	375197	6457.19	6758.15	8114.35	12213.8	8948.22	70516.9	22655	532670	56172.7	437832	1524.65	3917.32	22276.9	6349.07	3215.01
63	P02453	COL1A1	4.01972	4.01972	336303	20732.7	1	sp|P02453|CO1A1_BOVIN	4	4	3.987	0.000179824	16.2209	InVivo Matured	InVitro Matured	Collagen alpha-1(I) chain OS=Bos taurus GN=COL1A1 PE=1 SV=3	204989	209418	165402	674113	427594	7383.67	45534.2	25488.1	17633.8	7623.59	645056	156493	378342	673968	498976	1743.41	26393.6	69974.3	9166.55	2739.08
64	G3N0V0		3.89046	3.89046	3.11496e+06	210041		tr|G3N0V0|G3N0V0_BOVIN	10	10	14.922	0.000673608	14.8302	InVivo Matured	InVitro Matured	Uncharacterized protein (Fragment) OS=Bos taurus PE=4 SV=1	3.06713e+06	3.46484e+06	5.40115e+06	3.03323e+06	608459	124709	147325	369777	347960	60434.8	9.65161e+06	2.58918e+06	1.23547e+07	3.03258e+06	710034	29446	85395.8	1.01518e+06	180879	21713.6
65	A6QLZ7	CRISPLD2	3.88581	3.88581	266895	18054	1	sp|A6QLZ7|CRLD2_BOVIN;tr|D1Z306|D1Z306_BOVIN	13	12	12.923	5.65704e-06	14.7832	InVivo Matured	InVitro Matured	Cysteine-rich secretory protein LCCL domain-containing 2 OS=Bos taurus GN=CRISPLD2 PE=2 SV=1 [sp|A6QLZ7|CRLD2_BOVIN,tr|D1Z306|D1Z306_BOVIN]	178438	128800	465530	240238	321468	23638.2	15762.9	13545	15482	21841.7	561505	96248.7	1.06486e+06	240187	375134	5581.38	9136.89	37186	8047.99	7847.5
66	Q5EA40	BCAT2	3.8419	3.8419	306378	21365.4	1	sp|Q5EA40|BCAT2_BOVIN;tr|Q0V8J6|Q0V8J6_BOVIN	5	5	5.965	0.0326209	14.3399	InVivo Matured	InVitro Matured	Branched-chain-amino-acid aminotransferase, mitochondrial OS=Bos taurus GN=BCAT2 PE=2 SV=1 [sp|Q5EA40|BCAT2_BOVIN,tr|Q0V8J6|Q0V8J6_BOVIN]	72107.5	705343	695348	45164.7	13924.9	2137.83	5797.28	80572.8	2714.58	15604.4	226907	527084	1.59055e+06	45155	16249.6	504.778	3360.35	221202	1411.11	5606.51
67	F1N7Q7	COL4A2	3.83437	3.83437	60832.9	4263.65	1	tr|F1N7Q7|F1N7Q7_BOVIN	3	3	2.969	0.00415466	14.2678	InVivo Matured	InVitro Matured	Collagen alpha-2(IV) chain (Fragment) OS=Bos taurus GN=COL4A2 PE=4 SV=2	15822.5	137547	119274	12206.3	19314.7	5217.61	2838.64	6791.22	2357.02	4113.78	49789.9	102785	272829	12203.6	22539.1	1231.97	1645.4	18644.4	1225.24	1478.04
68	G5E604		3.81594	3.81594	339463	24102.6		tr|G5E604|G5E604_BOVIN	2	2	1.992	0.000245294	14.0841	InVivo Matured	InVitro Matured	Uncharacterized protein (Fragment) OS=Bos taurus PE=4 SV=1	348670	313036	464243	371022	200346	7571.91	6975.15	14814.3	85465.7	5686.04	1.09719e+06	233923	1.06191e+06	370942	233791	1787.85	4043.1	40670.8	44427.4	2042.94
69	A3KMW5	C1QTNF1	3.80646	3.80646	43964.6	3141.35	1	tr|A3KMW5|A3KMW5_BOVIN	3	3	2.984	0.000486526	13.9954	InVivo Matured	InVitro Matured	C1QTNF1 protein OS=Bos taurus GN=C1QTNF1 PE=2 SV=1	21796.8	60059.7	92609.2	17151.6	28205.5	1699.13	1144.24	6314.82	1364.47	5184.08	68589.9	44881	211836	17148	32914.1	401.193	663.249	17336.5	709.288	1862.59
70	E1BDK6	LAMB2	3.71603	3.71603	667349	50781.8	1	tr|E1BDK6|E1BDK6_BOVIN	26	26	29.762	0.00060967	13.1415	InVivo Matured	InVitro Matured	Uncharacterized protein OS=Bos taurus GN=LAMB2 PE=4 SV=2	239009	1.36634e+06	1.08178e+06	321382	328231	52191.3	21906.9	97438.5	23534.3	58838.1	752112	1.02103e+06	2.47449e+06	321313	383025	12323.2	12698.2	267504	12233.8	21139.9
71	F1MU12	KRT8	3.6417	3.6417	4.02434e+06	322428	1	tr|F1MU12|F1MU12_BOVIN;tr|G3X8G9|G3X8G9_BOVIN	54	29	69.593	0.000241714	12.4814	InVivo Matured	InVitro Matured	Keratin, type II cytoskeletal 8 OS=Bos taurus GN=KRT8 PE=3 SV=1	2.73844e+06	1.89177e+06	2.38999e+06	5.88368e+06	7.21781e+06	232143	127967	143204	531780	577046	8.6173e+06	1.41367e+06	5.4669e+06	5.88241e+06	8.42274e+06	54812.7	74175.3	393147	276434	207327
72	A6QNW7	CD5L	3.63718	3.63718	22409.6	1800.16	1	tr|A6QNW7|A6QNW7_BOVIN;tr|F1N514|F1N514_BOVIN	2	2	2.986	0.0215538	12.4487	InVivo Matured	InVitro Matured	CD5L protein OS=Bos taurus GN=CD5L PE=2 SV=1 [tr|A6QNW7|A6QNW7_BOVIN,tr|F1N514|F1N514_BOVIN]	35069.8	2220.72	9734.98	37147.5	27875	2035.95	3083.57	3661.37	25.2362	194.679	110357	1659.48	22267.9	37139.5	32528.5	480.722	1787.37	10051.8	13.1185	69.9463
73	Q7SIH1	A2M	3.60575	3.60575	113849	9350.78	1	sp|Q7SIH1|A2MG_BOVIN;tr|K4JBR5|K4JBR5_BOVIN	16	4	16.887	0.00534424	12.1754	InVivo Matured	InVitro Matured	Alpha-2-macroglobulin OS=Bos taurus GN=A2M PE=1 SV=2	191213	37933.5	89893.7	204543	45662.2	9499.68	9136.87	587.051	26568.7	961.615	601707	28346.7	205624	204499	53285	2243.03	5296.13	1611.67	13811.1	345.499
74	P41361	SERPINC1	3.59995	3.59995	279272	23031.3	1	sp|P41361|ANT3_BOVIN;zz|ZZ_FGCZCont0237|	12	12	12.93	5.65814e-06	12.1258	InVivo Matured	InVitro Matured	Antithrombin-III OS=Bos taurus GN=SERPINC1 PE=1 SV=2	233210	194652	504499	234005	229996	12284	19976.5	29490.9	30540.4	22864.5	733864	145458	1.154e+06	233955	268391	2900.45	11579.2	80963.4	15875.7	8214.99
75	P08728	KRT19	3.50556	3.50556	1.26888e+06	111722	1	sp|P08728|K1C19_BOVIN	29	12	34.722	1.73563e-05	11.3575	InVivo Matured	InVitro Matured	Keratin, type I cytoskeletal 19 OS=Bos taurus GN=KRT19 PE=2 SV=1	992347	1.04715e+06	717829	1.88921e+06	1.69787e+06	107765	115617	53338.1	95872.9	186018	3.12271e+06	782509	1.64197e+06	1.88881e+06	1.98131e+06	25445	67016.4	146433	49837.4	66834.5
76	P34955	SERPINA1	3.45277	3.45277	310868	28390.6	1	sp|P34955|A1AT_BOVIN	8	8	8.925	0.0001771	10.9497	InVivo Matured	InVitro Matured	Alpha-1-antiproteinase OS=Bos taurus GN=SERPINA1 PE=1 SV=1	216102	662618	348393	217293	109932	26235.2	18670	49318.3	18205.7	29523.8	680028	495157	796919	217246	128284	6194.56	10822	135397	9463.83	10607.6
77	A1L539	GPC6	3.44945	3.44945	14136.7	1293.16	1	tr|A1L539|A1L539_BOVIN	2	2	1.994	0.00602873	10.9319	InVivo Matured	InVitro Matured	Glypican 6 OS=Bos taurus GN=GPC6 PE=2 SV=1	16161.3	32681.7	16425.5	2981.95	2433.1	960.085	749.113	2343.76	1195.61	1217.26	50856.2	24422.2	37571.9	2981.31	2839.28	226.692	434.218	6434.49	621.509	437.348
78	Q3T101	IGL@	3.40621	3.40621	166603	15714	1	tr|Q3T101|Q3T101_BOVIN	5	1	7.932	0.000113148	10.6022	InVivo Matured	InVitro Matured	IGL@ protein OS=Bos taurus GN=IGL@ PE=1 SV=1	172751	170938	200754	197703	90870.2	7126.84	7777.69	12944.3	43391.8	7329.18	543611	127737	459206	197661	106040	1682.76	4508.28	35536.9	22556.2	2633.3
79	F1MK44	ITGA5	3.38375	3.38375	7906.65	756.594	1	tr|F1MK44|F1MK44_BOVIN	2	2	1.994	0.0412779	10.4503	InVivo Matured	InVitro Matured	Integrin alpha-5 OS=Bos taurus GN=ITGA5 PE=3 SV=2	816.709	21752.4	13643.7	1878.1	1442.3	3243.23	185.06	0	354.681	0	2570.01	16255	31208.8	1877.7	1683.07	765.781	107.269	0	184.373	0
80	P07994	INHA	3.33429	3.33429	266385	26410.2	1	sp|P07994|INHA_BOVIN	10	10	14.804	0.00431923	10.0864	InVivo Matured	InVitro Matured	Inhibin alpha chain OS=Bos taurus GN=INHA PE=1 SV=1	246493	484902	423384	103557	73587.6	11189.2	3913.13	68691.8	6183.66	42073.4	775660	362354	968455	103534	85872.2	2641.96	2268.22	188584	3214.44	15116.6
81	A6H7D3	KRT18	3.3329	3.3329	1.76577e+06	175239	1	tr|A6H7D3|A6H7D3_BOVIN;tr|F6S1Q0|F6S1Q0_BOVIN;zz|ZZ_FGCZCont0035|;zz|ZZ_FGCZCont0086|	21	17	22.794	0.00108998	10.0764	InVivo Matured	InVitro Matured	KRT18 protein (Fragment) OS=Bos taurus GN=KRT18 PE=2 SV=1 [tr|A6H7D3|A6H7D3_BOVIN,tr|F6S1Q0|F6S1Q0_BOVIN]	1.47463e+06	536297	816608	2.17712e+06	3.82421e+06	210541	68562.4	89838.1	297073	210179	4.64034e+06	400761	1.86792e+06	2.17665e+06	4.46262e+06	49712.3	39741.7	246639	154427	75515.3
82	Q3MHN2	C9	3.30993	3.30993	153874	15515	1	sp|Q3MHN2|CO9_BOVIN	5	5	5.982	0.000314809	9.91779	InVivo Matured	InVitro Matured	Complement component C9 OS=Bos taurus GN=C9 PE=2 SV=1	115061	83069.5	279461	78453.8	213325	13528	6672.59	7185.6	30628.3	19560.4	362073	62075.7	639243	78436.9	248938	3194.19	3867.72	19727.1	15921.4	7027.86
83	P00735	F2	3.30333	3.30333	805316	81575.8	1	sp|P00735|THRB_BOVIN	22	22	23.805	0.000890256	9.872	InVivo Matured	InVitro Matured	Prothrombin OS=Bos taurus GN=F2 PE=1 SV=2	284344	332038	1.511e+06	529933	1.36927e+06	54709.3	75983.1	50082.6	179300	47804.4	894770	248124	3.45628e+06	529819	1.59785e+06	12917.8	44043.1	137495	93204.9	17175.7
84	P80747	ITGB5	3.27951	3.27951	126843	13061.9	1	sp|P80747|ITB5_BOVIN;tr|F1MK32|F1MK32_BOVIN	8	8	7.968	0.0364419	9.71091	InVivo Matured	InVitro Matured	Integrin beta-5 OS=Bos taurus GN=ITGB5 PE=1 SV=2	41134.2	349677	206743	22222.2	14436.1	13171.7	12156.8	13824.5	15146.4	11009.9	129441	261305	472907	22217.4	16846	3110.06	7046.62	37953.2	7873.51	3955.75
85	Q5J801		3.26171	3.26171	118579	12362.4		tr|Q5J801|Q5J801_BOVIN	10	6	9.923	0.000384138	9.59192	InVivo Matured	InVitro Matured	Endopin 2B OS=Bos taurus PE=2 SV=1	109960	143846	200489	97166.8	41435.1	12392.5	22859.7	6432.96	15509.7	4617.29	346020	107492	458602	97145.9	48352.2	2926.06	13250.5	17660.9	8062.39	1658.95
86	F1MX21	ITPR1	3.22657	3.22657	32432.5	3463.97	1	tr|F1MX21|F1MX21_BOVIN;sp|Q8WN95|ITPR3_BOVIN;sp|Q8WN96|ITPR2_BOVIN;tr|E1BKE7|E1BKE7_BOVIN;tr|F1N137|F1N137_BOVIN	5	4	4.972	0.00225509	9.36281	InVivo Matured	InVitro Matured	Inositol 1,4,5-trisphosphate receptor type 1 (Fragment) OS=Bos taurus GN=ITPR1 PE=4 SV=2	14426.6	59178.4	62848.3	15242.8	10466.4	1281.74	2125.8	3972.39	7480.65	2459.25	45397.3	44222.5	143760	15239.5	12213.6	302.64	1232.2	10905.7	3888.65	883.586
87	P21398	MAOA	3.19798	3.19798	318715	34729.9	1	sp|P21398|AOFA_BOVIN	12	10	11.916	0.00422307	9.17698	InVivo Matured	InVitro Matured	Amine oxidase [flavin-containing] A OS=Bos taurus GN=MAOA PE=2 SV=2	163656	605217	636138	95748.3	92817.4	59089.7	13880	45718.4	20071.2	34890.2	514992	452263	1.45511e+06	95727.7	108312	13952.1	8045.42	125514	10433.6	12535.7
88	G3X6N3	TF	3.16521	3.16521	2.28528e+06	254750	1	tr|G3X6N3|G3X6N3_BOVIN;tr|E1BI82|E1BI82_BOVIN;tr|Q2HJF0|Q2HJF0_BOVIN	39	36	48.734	0.000156588	8.97067	InVivo Matured	InVitro Matured	Serotransferrin OS=Bos taurus GN=TF PE=4 SV=1	2.31523e+06	1.70815e+06	3.67317e+06	2.6819e+06	1.04793e+06	142651	126719	496838	330504	177038	7.28555e+06	1.27646e+06	8.40206e+06	2.68132e+06	1.22288e+06	33682.2	73451.6	1.364e+06	171805	63608
89	Q70E76	ST3GAL-IV	3.11088	3.11088	1.03232e+06	119493	1	tr|Q70E76|Q70E76_BOVIN	11	11	12.95	0.000648844	8.63914	InVivo Matured	InVitro Matured	Alpha2,3-sialyltransferase OS=Bos taurus GN=ST3GAL-IV PE=2 SV=1	539122	1.36341e+06	943638	1.78828e+06	527152	143827	60063	189896	34511.8	169169	1.6965e+06	1.01884e+06	2.15849e+06	1.7879e+06	615154	33959.9	34815.1	521333	17940.2	60780.9
90	Q3SZ45	SDF2	3.09159	3.09159	17378.2	2037.76	1	sp|Q3SZ45|SDF2_BOVIN	2	2	1.942	0.0115737	8.52805	InVivo Matured	InVitro Matured	Stromal cell-derived factor 2 OS=Bos taurus GN=SDF2 PE=2 SV=1	5536.62	25514.3	41980.6	11236.7	2622.65	522.1	476.126	7049.01	1326.78	814.795	17422.6	19066.2	96027	11234.2	3060.47	123.277	275.983	19352.1	689.698	292.748
91	P15497	APOA1	3.05881	3.05881	346674	41602.3	1	sp|P15497|APOA1_BOVIN;tr|V6F9A2|V6F9A2_BOVIN	10	10	9.852	0.00238568	8.33305	InVivo Matured	InVitro Matured	Apolipoprotein A-I OS=Bos taurus GN=APOA1 PE=1 SV=3 [sp|P15497|APOA1_BOVIN,tr|V6F9A2|V6F9A2_BOVIN]	171868	324108	220186	543903	473305	28474.7	132724	33727.2	6450.53	6634.49	540832	242197	503657	543786	552318	6723.35	76932.8	92593.5	3353.16	2383.71
92	F1MQ35	CCT6B	3.04185	3.04185	196324	23838.1	1	tr|F1MQ35|F1MQ35_BOVIN;tr|Q17QX5|Q17QX5_BOVIN	5	1	6.875	0.041578	8.23576	InVivo Matured	InVitro Matured	T-complex protein 1 subunit zeta-2 OS=Bos taurus GN=CCT6B PE=3 SV=1 [tr|F1MQ35|F1MQ35_BOVIN,tr|Q17QX5|Q17QX5_BOVIN]	108785	22748.3	76847	455158	318085	31075.8	29342.4	50080.3	569.114	8122.82	342323	16999.2	175781	455060	371185	7337.5	17008.1	137489	295.841	2918.45
93	F1MJH8	ARHGAP18	3.03219	3.03219	23155.7	2829.73	1	tr|F1MJH8|F1MJH8_BOVIN	5	3	4.924	0.0246912	8.18302	InVivo Matured	InVitro Matured	Uncharacterized protein (Fragment) OS=Bos taurus GN=ARHGAP18 PE=4 SV=2	25752.5	17118.7	22058	32864.4	17984.9	539.457	568.302	12142.3	897.633	0.925978	81037.5	12792.3	50455.8	32857.4	20987.3	127.375	329.412	33335.1	466.614	0.332695
94	Q3T052	ITIH4	2.97341	2.97341	83785.6	10667.2	1	sp|Q3T052|ITIH4_BOVIN;tr|F1MMD7|F1MMD7_BOVIN;tr|Q5EA67|Q5EA67_BOVIN	9	8	9.939	0.00797711	7.85454	InVivo Matured	InVitro Matured	Inter-alpha-trypsin inhibitor heavy chain H4 OS=Bos taurus GN=ITIH4 PE=1 SV=1 [sp|Q3T052|ITIH4_BOVIN,tr|F1MMD7|F1MMD7_BOVIN,tr|Q5EA67|Q5EA67_BOVIN]	74900.8	89968	137274	60437.4	56347.5	20538.2	6278.93	734.019	25326.8	457.842	235697	67230.8	314002	60424.4	65754	4849.41	3639.54	2015.15	13165.6	164.498
95	G1K238	COL4A1	2.95798	2.95798	146132	18805.5	1	tr|G1K238|G1K238_BOVIN;tr|F1N474|F1N474_BOVIN;tr|F1MZU6|F1MZU6_BOVIN	5	5	4.894	0.00196577	7.77071	InVivo Matured	InVitro Matured	Collagen alpha-1(IV) chain OS=Bos taurus GN=COL4A1 PE=4 SV=2	65450.8	297284	236589	45349.8	85986.3	29969.6	10856.8	20381.1	20589.4	12230.4	205960	222152	541177	45340.1	100341	7076.33	6293.09	55953.6	10702.9	4394.27
96	Q2KJF1	A1BG	2.92027	2.92027	54091.6	7144.78	1	sp|Q2KJF1|A1BG_BOVIN	5	5	4.981	0.00513147	7.57079	InVivo Matured	InVitro Matured	Alpha-1B-glycoprotein OS=Bos taurus GN=A1BG PE=1 SV=1	58426.4	48298.9	93092.6	54753.4	15886.6	13692.1	769.821	3727.52	10035.5	7498.94	183856	36092.5	212941	54741.7	18538.7	3232.94	446.221	10233.4	5216.72	2694.3
97	E1BMM8	CHPF	2.90983	2.90983	17230.3	2291.83	1	tr|E1BMM8|E1BMM8_BOVIN	5	5	4.901	0.0125439	7.51814	InVivo Matured	InVitro Matured	Uncharacterized protein OS=Bos taurus GN=CHPF PE=4 SV=1	14501.3	25501.2	33929.5	8518.46	3701.17	257.798	181.847	4882.18	5623.02	514.322	45632.4	19056.4	77610.8	8516.64	4319.04	60.8703	105.406	13403.4	2923	184.791
98	P17697	CLU	2.90722	2.90722	97939.8	13054.8	1	sp|P17697|CLUS_BOVIN	6	6	6.923	0.00107435	7.50223	InVivo Matured	InVitro Matured	Clusterin OS=Bos taurus GN=CLU PE=1 SV=1	93627.2	26538.2	138511	106400	124623	12247.4	15536.5	19759.6	13464	4266.3	294625	19831.3	316831	106377	145427	2891.81	9005.65	54247.4	6998.95	1532.84
99	F1MY84	CSPG4	2.84831	2.84831	1.13582e+06	157718	1	tr|F1MY84|F1MY84_BOVIN	31	30	35.864	0.000323071	7.20159	InVivo Matured	InVitro Matured	Uncharacterized protein OS=Bos taurus GN=CSPG4 PE=4 SV=2	825596	1.43489e+06	1.90916e+06	897349	612116	147595	117759	330866	132353	60017.4	2.59797e+06	1.07225e+06	4.36703e+06	897156	714302	34849.6	68258.1	908349	68800.7	21563.7
100	F1MKG2	COL6A2	2.82571	2.82571	20275.2	2858.97	1	tr|F1MKG2|F1MKG2_BOVIN	3	3	2.991	0.000409035	7.09176	InVivo Matured	InVitro Matured	Uncharacterized protein OS=Bos taurus GN=COL6A2 PE=4 SV=2	12018.4	19275.8	28024.8	25084.5	16972.2	1027.82	2013.89	7336.61	1255.98	2660.56	37819.4	14404.3	64104.4	25079.1	19805.5	242.687	1167.34	20141.7	652.894	955.912
101	F1MEG3	LAMA1	2.80064	2.80064	742923	106626	1	tr|F1MEG3|F1MEG3_BOVIN	38	38	38.691	0.000508984	6.96756	InVivo Matured	InVitro Matured	Uncharacterized protein OS=Bos taurus GN=LAMA1 PE=4 SV=2	341561	1.37557e+06	1.20329e+06	411245	382947	113270	76410	121716	125305	96429.2	1.07482e+06	1.02793e+06	2.75242e+06	411157	446876	26744.9	44290.5	334154	65137.1	34646.1
102	Q28198	PLAT	2.75616	2.75616	103245	15281.3	1	sp|Q28198|TPA_BOVIN	4	4	3.988	0.00174053	6.75633	InVivo Matured	InVitro Matured	Tissue-type plasminogen activator OS=Bos taurus GN=PLAT PE=2 SV=1	44565	64936.9	137378	101000	168346	6911.93	6083.61	51715.4	7051.48	4643.85	140237	48525.6	314240	100978	196449	1632.02	3526.33	141978	3665.55	1668.49
103	P81282	VCAN	2.75304	2.75304	428325	63535.8	1	sp|P81282|CSPG2_BOVIN;tr|F1MZ85|F1MZ85_BOVIN	63	8	76.673	6.26662e-05	6.74147	InVivo Matured	InVitro Matured	Versican core protein OS=Bos taurus GN=VCAN PE=1 SV=2 [sp|P81282|CSPG2_BOVIN,tr|F1MZ85|F1MZ85_BOVIN]	283061	219593	407744	763296	467931	72912.3	58771.8	70197.5	41061	74736.3	890732	164096	932679	763132	546046	17215.8	34066.7	192718	21344.7	26852
104	Q6IE76	fdft1	2.73259	2.73259	115883	17434.4	1	tr|Q6IE76|Q6IE76_BOVIN	8	8	7.929	0.000391797	6.64681	InVivo Matured	InVitro Matured	FDFT1 protein OS=Bos taurus GN=fdft1 PE=2 SV=1	183071	74535.2	104593	91684.6	125531	12546.8	6630.71	26670.8	8340.5	32983.1	576087	55698.2	239247	91665	146487	2962.51	3843.45	73221.2	4335.62	11850.5
105	E1B731	TMEM165	2.63003	2.63003	190143	30715.1	1	tr|E1B731|E1B731_BOVIN	2	2	1.994	0.00178637	6.19056	InVivo Matured	InVitro Matured	Uncharacterized protein OS=Bos taurus GN=TMEM165 PE=4 SV=1	133195	142821	193916	284982	195804	26188.3	7692.25	86254.5	7047.91	26392.5	419137	106726	443566	284921	228491	6183.49	4458.76	236800	3663.7	9482.56
106	E1BH06	C4A	2.62944	2.62944	133605	21590.7	1	tr|E1BH06|E1BH06_BOVIN;sp|P01030|CO4_BOVIN	18	9	17.828	0.00861759	6.18809	InVivo Matured	InVitro Matured	Uncharacterized protein OS=Bos taurus GN=C4A PE=4 SV=2	176317	105238	203175	117746	65550.5	95067.1	320.93	9276.23	2722.92	566.512	554834	78641.4	464745	117721	76493.4	22446.9	186.025	25466.7	1415.45	203.542
107	Q3SZR3	ORM1	2.58762	2.58762	226022	37600.1	1	sp|Q3SZR3|A1AG_BOVIN;tr|Q5GN72|Q5GN72_BOVIN	10	9	10.926	0.00290081	6.0112	InVivo Matured	InVitro Matured	Alpha-1-acid glycoprotein OS=Bos taurus GN=ORM1 PE=2 SV=1 [sp|Q3SZR3|A1AG_BOVIN,tr|Q5GN72|Q5GN72_BOVIN]	324287	106212	304843	270592	124174	122925	20129.3	25193.8	9572.52	10180	1.02046e+06	79369.4	697302	270534	144904	29024.6	11667.8	69166.2	4976.06	3657.56
108	Q08DC0	SERPINE2	2.55499	2.55499	3.5642e+06	606504	1	tr|Q08DC0|Q08DC0_BOVIN;tr|Q8HZY1|Q8HZY1_BOVIN;tr|F1MZX2|F1MZX2_BOVIN	21	21	23.819	0.000217657	5.87663	InVivo Matured	InVitro Matured	Serpin peptidase inhibitor, clade E (Nexin, plasminogen activator inhibitor type 1), member 2 OS=Bos taurus GN=SERPINE2 PE=2 SV=1 [tr|Q08DC0|Q08DC0_BOVIN,tr|Q8HZY1|Q8HZY1_BOVIN]	2.08806e+06	2.35538e+06	4.28269e+06	4.32669e+06	4.76818e+06	1.08434e+06	491742	772822	345895	337722	6.57068e+06	1.76011e+06	9.79629e+06	4.32576e+06	5.56418e+06	256031	285035	2.12168e+06	179806	121340
109	F1MVK1		2.51867	2.51867	12875.7	2246.03		tr|F1MVK1|F1MVK1_BOVIN	10	2	9.934	0.00399933	5.73265	InVivo Matured	InVitro Matured	Uncharacterized protein (Fragment) OS=Bos taurus PE=4 SV=2	15679.7	16412.4	17684.9	11459.5	3142.04	4385.04	764.759	1922.09	2848.8	1309.45	49340.6	12264.5	40452.6	11457.1	3666.56	1035.38	443.287	5276.86	1480.88	470.471
110	P02769	ALB	2.51788	2.51788	1.84121e+07	3.21473e+06	1	sp|P02769|ALBU_BOVIN;zz|ZZ_FGCZCont0112|	95	5	167.764	0.00697694	5.72742	InVivo Matured	InVitro Matured	Serum albumin OS=Bos taurus GN=ALB PE=1 SV=4 [sp|P02769|ALBU_BOVIN,zz|ZZ_FGCZCont0112|]	3.35438e+07	4.73623e+06	1.38948e+07	2.30491e+07	1.68363e+07	2.76256e+06	4.64703e+06	6.62624e+06	1.18289e+06	854910	1.05555e+08	3.53926e+06	3.17831e+07	2.30442e+07	1.9647e+07	652286	2.69362e+06	1.81915e+07	614899	307161
111	E1BA29	GNAQ	2.51479	2.51479	55580.7	9724.32	1	tr|E1BA29|E1BA29_BOVIN	3	2	2.986	0.00260537	5.71564	InVivo Matured	InVitro Matured	Uncharacterized protein OS=Bos taurus GN=GNAQ PE=4 SV=1	32186	55886.9	105592	56458.7	27780.4	8630.73	2779.21	27648.9	5331.78	4231.02	101282	41762.8	241532	56446.6	32418	2037.86	1610.95	75906.3	2771.6	1520.16
112	P81187	CFB	2.51305	2.51305	24012.6	4205.81	1	sp|P81187|CFAB_BOVIN	3	3	2.976	0.00526622	5.70939	InVivo Matured	InVitro Matured	Complement factor B OS=Bos taurus GN=CFB PE=1 SV=2	30707.2	11877	38060	32857.3	6561.44	5378.84	6917.68	2245.69	4922.11	1564.71	96629.2	8875.34	87058.9	32850.3	7656.79	1270.03	4009.79	6165.25	2558.65	562.186
113	P42891	ECE1	2.50742	2.50742	105755	18598.2	1	sp|P42891|ECE1_BOVIN	5	5	5.949	0.000687455	5.68628	InVivo Matured	InVitro Matured	Endothelin-converting enzyme 1 OS=Bos taurus GN=ECE1 PE=1 SV=2	92800	190392	148491	51393.5	45697.4	15373.6	25352.1	14781.4	16101.3	21382.8	292022	142275	339660	51382.5	53326	3629.97	14695.1	40580.3	8369.89	7682.63
114	G3MZJ1	LOC101903062	2.48518	2.48518	65401.3	11679.9	1	tr|G3MZJ1|G3MZJ1_BOVIN	2	2	1.99	0.00581599	5.59945	InVivo Matured	InVitro Matured	Uncharacterized protein OS=Bos taurus GN=LOC101903062 PE=4 SV=1	44039.4	55627.7	111432	75634.3	40272.8	10862.1	1316.37	36771.3	2300.89	7149.08	138583	41569.1	254892	75618	46995.9	2564.73	763.023	100951	1196.06	2568.59
115	F1N076	CP	2.48301	2.48301	189290	33857.8	1	tr|F1N076|F1N076_BOVIN	12	12	11.917	0.002848	5.59074	InVivo Matured	InVitro Matured	Uncharacterized protein OS=Bos taurus GN=CP PE=4 SV=2	173911	121837	421476	178473	50753.2	46866.4	28529.3	38577.6	30936.1	24379.5	547261	91045.8	964089	178435	59225.9	11065.9	16536.8	105910	16081.4	8759.31
116	E1BAJ4	FAM47E-STBD1	2.47783	2.47783	1.53827e+06	276140	1	tr|E1BAJ4|E1BAJ4_BOVIN	15	14	15.923	4.45913e-06	5.57063	InVivo Matured	InVitro Matured	Uncharacterized protein OS=Bos taurus GN=FAM47E-STBD1 PE=4 SV=1	1.60048e+06	1.43784e+06	2.08745e+06	1.14846e+06	1.41713e+06	313844	219072	406613	218101	223069	5.03638e+06	1.07446e+06	4.77485e+06	1.14821e+06	1.6537e+06	74103.9	126984	1.1163e+06	113375	80146.4
117	A6QR14	DHCR24	2.47484	2.47484	649648	116862	1	tr|A6QR14|A6QR14_BOVIN	9	9	10.946	0.00225421	5.55911	InVivo Matured	InVitro Matured	DHCR24 protein OS=Bos taurus GN=DHCR24 PE=2 SV=1	535490	772245	1.02943e+06	467981	443090	99624.3	32987.1	278994	31419	141285	1.68508e+06	577078	2.35474e+06	467880	517059	23523	19120.7	765942	16332.5	50762.3
118	Q2NL17	CLPTM1	2.45117	2.45117	38430.8	7026.74	1	sp|Q2NL17|CLPT1_BOVIN	4	4	3.983	0.00193397	5.46922	InVivo Matured	InVitro Matured	Cleft lip and palate transmembrane protein 1 homolog OS=Bos taurus GN=CLPTM1 PE=2 SV=1	24371.8	59815.8	43534.4	25257	39175	10680.3	1447.37	10574.9	4815.69	7615.47	76692.8	44698.8	99581.1	25251.6	45714.8	2521.79	838.958	29032.1	2503.33	2736.16
119	B0JYQ0	ALB	2.43901	2.43901	1.92935e+06	355791	1	tr|B0JYQ0|B0JYQ0_BOVIN	83	10	146.944	0.0221811	5.4227	InVivo Matured	InVitro Matured	ALB protein OS=Bos taurus GN=ALB PE=2 SV=1	3.09857e+06	419123	850420	2.56737e+06	2.71125e+06	459754	590529	590863	49403	88407.6	9.75055e+06	313200	1.94526e+06	2.56682e+06	3.16386e+06	108556	342296	1.62214e+06	25681.1	31764
120	Q3ZKN0	SLC27A1	2.43697	2.43697	37422.5	6910.06	1	sp|Q3ZKN0|S27A1_BOVIN;tr|A4IFM2|A4IFM2_BOVIN;tr|A0ERA7|A0ERA7_BOVIN	6	6	5.961	0.0102717	5.41566	InVivo Matured	InVitro Matured	Long-chain fatty acid transport protein 1 OS=Bos taurus GN=SLC27A1 PE=2 SV=1 [sp|Q3ZKN0|S27A1_BOVIN,tr|A4IFM2|A4IFM2_BOVIN]	49601.7	56182.6	50196.1	24028.8	7103.43	2511.17	4344.75	7413.98	3775.29	16505.1	156086	41983.8	114819	24023.6	8289.27	592.929	2518.4	20354.1	1962.5	5930.13
121	P62157	CALM	2.42548	2.42548	790963	147235	1	sp|P62157|CALM_BOVIN;tr|F1N6C0|F1N6C0_BOVIN	6	6	7.964	0.00383244	5.37212	InVivo Matured	InVitro Matured	Calmodulin OS=Bos taurus GN=CALM PE=1 SV=2 [sp|P62157|CALM_BOVIN,tr|F1N6C0|F1N6C0_BOVIN]	364979	749999	1.44864e+06	1.01838e+06	372815	52789	55939.6	212264	254258	160923	1.14851e+06	560455	3.31363e+06	1.01816e+06	435053	12464.4	32425	582742	132170	57818
122	O18824	SCARB1	2.40975	2.40975	71261.1	13409.7	1	sp|O18824|SCRB1_BOVIN;tr|A4IFC6|A4IFC6_BOVIN	3	3	2.976	0.00983501	5.31415	InVivo Matured	InVitro Matured	Scavenger receptor class B member 1 OS=Bos taurus GN=SCARB1 PE=2 SV=1 [sp|O18824|SCRB1_BOVIN,tr|A4IFC6|A4IFC6_BOVIN]	43386.2	130003	126318	39332.3	17266.9	17525.7	13398.3	18187.6	12452.3	5484.65	136527	97147.5	288941	39323.8	20149.4	4138.1	7766.21	49931.5	6473.03	1970.58
123	F1N7T2	MAN2A1	2.3758	2.3758	85333.2	16440.3	1	tr|F1N7T2|F1N7T2_BOVIN	7	6	6.979	0.000913159	5.19048	InVivo Matured	InVitro Matured	Uncharacterized protein OS=Bos taurus GN=MAN2A1 PE=4 SV=2	56650.9	129777	123101	55544.4	61592.7	19567.8	9542.37	31623.8	6486.91	14980.7	178268	96978.8	281583	55532.5	71874.9	4620.29	5531.17	86818.8	3372.07	5382.42
124	O46375	TTR	2.36725	2.36725	897200	173889	1	sp|O46375|TTHY_BOVIN	6	6	7.966	0.000303143	5.1596	InVivo Matured	InVitro Matured	Transthyretin OS=Bos taurus GN=TTR PE=1 SV=1	764646	1.47219e+06	870289	748441	630433	196515	290043	206434	88631.3	87823.4	2.40618e+06	1.10013e+06	1.99071e+06	748280	735677	46400.4	168122	566737	46073	31554.1
125	A5D9H9	POLDIP2	2.34651	2.34651	126033	24780.1	1	tr|A5D9H9|A5D9H9_BOVIN;tr|A7E3T2|A7E3T2_BOVIN	2	2	1.95	0.00153594	5.08607	InVivo Matured	InVitro Matured	DNA polymerase delta interacting protein 2 OS=Bos taurus GN=POLDIP2 PE=2 SV=1 [tr|A5D9H9|A5D9H9_BOVIN,tr|A7E3T2|A7E3T2_BOVIN]	65853	79240.7	170105	204901	110066	23442.3	9379.57	56965.3	17713.2	16399.9	207226	59214.5	389101	204857	128440	5535.13	5436.8	156391	9207.83	5892.34
126	P01044	KNG1	2.33464	2.33464	90082.1	17857.5	1	sp|P01044|KNG1_BOVIN;sp|P01045|KNG2_BOVIN	8	8	7.93	0.000149339	5.04448	InVivo Matured	InVitro Matured	Kininogen-1 OS=Bos taurus GN=KNG1 PE=1 SV=1 [sp|P01044|KNG1_BOVIN,sp|P01045|KNG2_BOVIN]	94283.8	41030.8	84216	84768.4	146111	14860.6	25841.9	16294.6	18781.9	13508.7	296691	30661.3	192637	84750.2	170503	3508.83	14979.1	44734.8	9763.35	4853.53
127	Q0IIH5	NUCB2	2.29196	2.29196	28512.5	5821.4	1	tr|Q0IIH5|Q0IIH5_BOVIN	5	4	4.912	0.0258563	4.89788	InVivo Matured	InVitro Matured	Nucleobindin 2 OS=Bos taurus GN=NUCB2 PE=2 SV=1	30072.5	31885.6	62951.6	13221.6	4431.05	1546.17	1163.56	20066.9	2746.71	3583.62	94631.8	23827.3	143996	13218.8	5170.76	365.077	674.452	55091.1	1427.82	1287.56
128	A5D7L5	SLC39A14	2.28961	2.28961	28568.6	5842.35	1	sp|A5D7L5|S39AE_BOVIN	3	2	2.988	0.0103682	4.88992	InVivo Matured	InVitro Matured	Zinc transporter ZIP14 OS=Bos taurus GN=SLC39A14 PE=2 SV=1	26525	28777.5	44173.1	31017.9	12349.6	1217.29	349.02	21974	594.015	5077.4	83468.5	21504.6	101042	31011.3	14411.3	287.423	202.307	60326.7	308.785	1824.26
129	F1MD77	LAMC1	2.28868	2.28868	525263	107501	1	tr|F1MD77|F1MD77_BOVIN	26	24	26.771	0.00126837	4.88611	InVivo Matured	InVitro Matured	Uncharacterized protein OS=Bos taurus GN=LAMC1 PE=4 SV=2	238961	780077	834250	370017	403010	121459	52486.5	72826.2	193744	96990.9	751960	582931	1.90827e+06	369937	470288	28678.6	30423.4	199935	100713	34847.9
130	A7MB45	ACSS3	2.26787	2.26787	143866	29871	1	sp|A7MB45|ACSS3_BOVIN;tr|F1MQV8|F1MQV8_BOVIN	7	7	6.951	0.0367266	4.81625	InVivo Matured	InVitro Matured	Acyl-CoA synthetase short-chain family member 3, mitochondrial OS=Bos taurus GN=ACSS3 PE=2 SV=1 [sp|A7MB45|ACSS3_BOVIN,tr|F1MQV8|F1MQV8_BOVIN]	45245.9	258925	308317	58198.1	48645.5	21738.6	13065.2	69679	4513.24	40358.8	142379	193488	705248	58185.6	56766.3	5132.85	7573.16	191295	2346.11	14500.5
131	Q5E9M1	ARL6IP5	2.24363	2.24363	149819	31634.1	1	sp|Q5E9M1|PRAF3_BOVIN	4	4	5.982	0.00798552	4.73601	InVivo Matured	InVitro Matured	PRA1 family protein 3 OS=Bos taurus GN=ARL6IP5 PE=2 SV=1	156711	249299	233171	63477.8	46437.8	43064.8	28967.1	50270.4	21672.6	14195.6	493136	186294	533359	63464.1	54190.1	10168.3	16790.6	138011	11266	5100.34
132	E1BHQ9	MCAM	2.23039	2.23039	182616	38914.8	1	tr|E1BHQ9|E1BHQ9_BOVIN	12	12	12.841	0.00480165	4.69272	InVivo Matured	InVitro Matured	Uncharacterized protein OS=Bos taurus GN=MCAM PE=4 SV=1	185022	94470.2	329889	157328	146373	15030.9	8869.57	96367.6	48678.5	25627.6	582226	70595.1	754591	157294	170808	3549.04	5141.19	264564	25304.4	9207.76
133	P14893	HSD3B	2.20487	2.20487	46225.3	10025.7	1	sp|P14893|3BHS_BOVIN	3	3	2.948	0.00351244	4.61068	InVivo Matured	InVitro Matured	3 beta-hydroxysteroid dehydrogenase/Delta 5-->4-isomerase OS=Bos taurus GN=HSD3B PE=1 SV=2	52619.9	69006.8	71323	18945.9	19230.9	6184.38	7969.73	18952.6	8332.86	8688.95	165584	51567	163145	18941.9	22441.3	1460.24	4619.6	52031.8	4331.65	3121.86
134	A7E3W2	LGALS3BP	2.14728	2.14728	616070	139069	1	sp|A7E3W2|LG3BP_BOVIN	17	16	19.843	0.00416892	4.42995	InVivo Matured	InVitro Matured	Galectin-3-binding protein OS=Bos taurus GN=LGALS3BP PE=1 SV=1	432237	732002	1.31347e+06	352075	250568	119799	84085.9	250666	89672.8	151122	1.36016e+06	547006	3.00444e+06	352000	292397	28286.6	48739.9	688171	46614.4	54296.5
135	Q3T018	C10H14ORF1	2.14048	2.14048	28703.8	6509.38	1	tr|Q3T018|Q3T018_BOVIN	2	2	1.977	0.0111686	4.4096	InVivo Matured	InVitro Matured	Chromosome 14 open reading frame 1 ortholog OS=Bos taurus GN=C10H14ORF1 PE=2 SV=1	21135.1	15083.1	48695.2	33480.2	25125.3	3601.62	624.791	19378.2	2376.39	6565.9	66507.6	11271.2	111386	33473	29319.7	850.402	362.156	53200.3	1235.31	2359.06
136	P00257	FDX1	2.12888	2.12888	168822	38597.9	1	sp|P00257|ADX_BOVIN	3	3	2.991	0.0301958	4.37387	InVivo Matured	InVitro Matured	Adrenodoxin, mitochondrial OS=Bos taurus GN=FDX1 PE=1 SV=2	43189.1	319262	337355	69918	74386.6	42578.7	31782	32087.3	29128.6	57412.8	135907	238576	771671	69903	86804.6	10053.5	18422.2	88091.4	15141.9	20627.9
137	Q29437		2.12567	2.12567	13176.1	3018.47		sp|Q29437|AOCX_BOVIN	4	3	3.932	0.00176683	4.36517	InVivo Matured	InVitro Matured	Primary amine oxidase, liver isozyme OS=Bos taurus PE=1 SV=1	12951.2	14765.8	19590.8	13580.4	4992.47	3749.3	1457.88	1961.75	2755.47	5167.96	40754.8	11034.1	44812.2	13577.5	5825.91	885.273	845.051	5385.72	1432.37	1856.8
138	Q0P5F6	CYB5B	2.12299	2.12299	228024	52347	1	tr|Q0P5F6|Q0P5F6_BOVIN	5	5	4.985	0.00699543	4.35601	InVivo Matured	InVitro Matured	CYB5B protein OS=Bos taurus GN=CYB5B PE=2 SV=2	175342	396494	354557	134800	78927.5	46818	22738.5	109068	30820.8	52290.4	551766	296290	811017	134771	92103.5	11054.5	13180.2	299430	16021.5	18787.4
139	Q3T0D8	LAMTOR1	2.1151	2.1151	17662.5	4076.25	1	sp|Q3T0D8|LTOR1_BOVIN	2	2	1.988	0.0381629	4.33302	InVivo Matured	InVitro Matured	Ragulator complex protein LAMTOR1 OS=Bos taurus GN=LAMTOR1 PE=2 SV=1	11483	25872.7	32091	15870.6	2994.98	3825.88	2030.69	9272.14	597.963	4654.57	36134.4	19334	73405.4	15867.2	3494.96	903.353	1177.08	25455.4	310.837	1672.34
140	Q3T134	SPCS1	2.10903	2.10903	76951.9	17836.9	1	sp|Q3T134|SPCS1_BOVIN	2	2	2.965	0.00929458	4.31419	InVivo Matured	InVitro Matured	Signal peptidase complex subunit 1 OS=Bos taurus GN=SPCS1 PE=3 SV=1	76842.4	62092.4	141626	71379.6	32818.7	14190.1	3296.82	55106.7	4506.76	12084.1	241807	46400	323958	71364.3	38297.4	3350.52	1910.98	151288	2342.74	4341.71
141	Q3MHG1	SPTLC1	2.10003	2.10003	23754.8	5540.12	1	sp|Q3MHG1|SPTC1_BOVIN	3	3	2.962	0.00516892	4.28777	InVivo Matured	InVitro Matured	Serine palmitoyltransferase 1 OS=Bos taurus GN=SPTLC1 PE=2 SV=1	18895	36185.4	32267.8	14637	16788.6	2390.06	1402.23	19224.8	1409.12	3274.37	59458.7	27040.4	73809.7	14633.8	19591.3	564.333	812.792	52779.2	732.5	1176.45
142	F1N672	TM9SF2	2.09973	2.09973	369983	86317.2	1	tr|F1N672|F1N672_BOVIN	10	10	11.928	0.00434452	4.28632	InVivo Matured	InVitro Matured	Uncharacterized protein (Fragment) OS=Bos taurus GN=TM9SF2 PE=4 SV=2	483137	451351	527866	224049	163512	66717	47410.3	233552	30699.1	53207	1.52033e+06	337283	1.20745e+06	224001	190809	15753	27481.1	641187	15958.2	19116.7
143	E1BNC9	ANK3	2.09602	2.09602	359249	84028.4	1	tr|E1BNC9|E1BNC9_BOVIN;tr|A7Z090|A7Z090_BOVIN;tr|F1MQL2|F1MQL2_BOVIN;tr|G3N0C1|G3N0C1_BOVIN;tr|G3N3N0|G3N3N0_BOVIN	4	4	3.946	0.0142974	4.27532	InVivo Matured	InVitro Matured	Uncharacterized protein (Fragment) OS=Bos taurus GN=ANK3 PE=4 SV=2	205481	128087	140331	741318	581026	146938	57799.4	78696.5	74641.2	62067	646605	95715.8	320995	741159	678022	34694.5	33503.1	216051	38800.6	22300.1
144	Q17QL5	TMEM30A	2.09089	2.09089	332413	78028.4	1	tr|Q17QL5|Q17QL5_BOVIN	7	7	7.94	0.000310629	4.26015	InVivo Matured	InVitro Matured	Transmembrane protein 30A OS=Bos taurus GN=TMEM30A PE=2 SV=1	198007	458990	534871	239613	230582	80776.1	50905.5	85893.5	99931	72635.9	623087	342991	1.22347e+06	239561	269075	19072.6	29507.1	235809	51946.9	26097.4
145	A5D9A8	SQLE	2.07482	2.07482	9802.62	2326.04	1	tr|A5D9A8|A5D9A8_BOVIN	2	2	1.994	0.0161901	4.21429	InVivo Matured	InVitro Matured	Squalene epoxidase OS=Bos taurus GN=SQLE PE=2 SV=1	15072.1	6901.29	11171.8	11488.7	4379.34	2436.21	146.937	7501.19	811.849	734.023	47428.6	5157.15	25554.4	11486.2	5110.42	575.229	85.1713	20593.5	422.021	263.727
146	Q0VCQ9	RCN2	2.07098	2.07098	320429	76260.5	1	tr|Q0VCQ9|Q0VCQ9_BOVIN	9	9	11.949	0.0214983	4.20177	InVivo Matured	InVitro Matured	Reticulocalbin 2, EF-hand calcium binding domain OS=Bos taurus GN=RCN2 PE=2 SV=1	320742	451288	580387	148875	100852	35268.1	13135.4	177359	87744.2	67795.9	1.00931e+06	337235	1.32758e+06	148843	117688	8327.38	7613.84	486915	45611.8	24358.4
147	B0JYK2	NPC1	2.03811	2.03811	41362	10070.2	1	tr|B0JYK2|B0JYK2_BOVIN;tr|Q9GLC9|Q9GLC9_BOVIN	6	4	5.926	0.0197319	4.10738	InVivo Matured	InVitro Matured	NPC1 protein OS=Bos taurus GN=NPC1 PE=2 SV=1 [tr|B0JYK2|B0JYK2_BOVIN,tr|Q9GLC9|Q9GLC9_BOVIN]	28542.2	73905.6	69713.5	23351	11297.9	3472.54	2315.47	35739.8	1993.82	6829.25	89816.2	55227.7	159464	23345.9	13184	819.925	1342.15	98119	1036.44	2453.68
148	F1N7F8	PIGU	2.00556	2.00556	8934.37	2224.26	1	tr|F1N7F8|F1N7F8_BOVIN	2	2	1.987	0.0257784	4.01679	InVivo Matured	InVitro Matured	Uncharacterized protein OS=Bos taurus GN=PIGU PE=4 SV=2	8557.54	11536.9	15312.8	7346.8	1917.81	492.924	422.152	6852.85	347.839	3005.51	26928.8	8621.23	35026.6	7345.22	2237.97	116.388	244.698	18813.6	180.816	1079.85
149	Q05B45	TMEM120A	1.99763	1.99763	698476	174906	1	sp|Q05B45|T120A_BOVIN	8	8	9.898	0.00172276	3.99345	InVivo Matured	InVitro Matured	Transmembrane protein 120A OS=Bos taurus GN=TMEM120A PE=2 SV=1	496099	980106	1.16106e+06	421382	433733	280661	130399	161892	85868.3	215709	1.56112e+06	732407	2.65583e+06	421292	506140	66268.6	75585	444452	44636.7	77502
150	G8JL05	LPCAT3	1.99153	1.99153	28098.1	7065.12	1	tr|G8JL05|G8JL05_BOVIN	2	2	1.994	0.0210173	3.97701	InVivo Matured	InVitro Matured	Lysophospholipid acyltransferase 5 (Fragment) OS=Bos taurus GN=LPCAT3 PE=4 SV=1	17491.2	27383	44812	28770.4	22033.7	3505.96	14139.4	9942.47	458.664	7279.13	55041.1	20462.6	102504	28764.2	25712	827.816	8195.79	27295.8	238.426	2615.32
151	Q3SZE3	PPAP2B	1.98149	1.98149	11997.6	3037.38	1	sp|Q3SZE3|LPP3_BOVIN	2	2	1.994	0.00496338	3.94999	InVivo Matured	InVitro Matured	Lipid phosphate phosphohydrolase 3 OS=Bos taurus GN=PPAP2B PE=2 SV=1	7916.22	7385.34	23088.8	14025.1	7572.4	995.588	2556.03	5153.21	4392.06	2089.98	24910.7	5518.87	52813.7	14022.1	8836.53	235.075	1481.59	14147.5	2283.11	750.91
152	Q2TBX4	HSPA13	1.97086	1.97086	17565.1	4480.11	1	sp|Q2TBX4|HSP13_BOVIN	2	2	1.986	0.00907365	3.92068	InVivo Matured	InVitro Matured	Heat shock 70 kDa protein 13 OS=Bos taurus GN=HSPA13 PE=2 SV=1	13777.2	22830.4	31005.2	12600.9	7611.87	2364.38	1719.01	15514.2	1063.95	1739.05	43353.8	17060.6	70921.6	12598.2	8882.59	558.27	996.413	42592.1	553.073	624.823
153	Q32PE3	SELK	1.95851	1.95851	14105.5	3628.51	1	sp|Q32PE3|SELK_BOVIN	2	2	1.961	0.00203023	3.8874	InVivo Matured	InVitro Matured	Selenoprotein K OS=Bos taurus GN=SELK PE=3 SV=3	8509.13	13324.5	22934	10900.4	14859.4	5812.48	1455.4	6023.76	2587.44	2263.47	26776.4	9957.02	52459.4	10898.1	17340	1372.42	843.612	16537.4	1345.02	813.243
154	A6QQP4	SCARB2	1.95597	1.95597	315515	81322.6	1	tr|A6QQP4|A6QQP4_BOVIN	5	4	4.978	0.00159954	3.8798	InVivo Matured	InVitro Matured	SCARB2 protein OS=Bos taurus GN=SCARB2 PE=2 SV=1	212860	477437	508421	208049	170810	78075.2	45227	99744.4	72348.4	111218	669825	356776	1.16297e+06	208004	199325	18434.9	26215.5	273835	37608.7	39959.5
155	Q2KJ53	IMPAD1	1.95532	1.95532	13557.5	3495.24	1	sp|Q2KJ53|IMPA3_BOVIN	2	2	1.994	0.0413721	3.87885	InVivo Matured	InVitro Matured	Inositol monophosphatase 3 OS=Bos taurus GN=IMPAD1 PE=2 SV=1	30963.9	9226.86	16926.6	6876.08	3794.04	3765.28	642.201	10525.9	271.94	2270.82	97436.9	6894.99	38718.2	6874.6	4427.41	889.045	372.248	28897.6	141.362	815.884
156	Q3ZCF5	OAT	1.95156	1.95156	8.74753e+06	2.26156e+06	1	sp|Q3ZCF5|OAT_BOVIN;tr|F1MYG0|F1MYG0_BOVIN	24	22	41.77	0.00313471	3.86792	InVivo Matured	InVitro Matured	Ornithine aminotransferase, mitochondrial OS=Bos taurus GN=OAT PE=2 SV=1 [sp|Q3ZCF5|OAT_BOVIN,tr|F1MYG0|F1MYG0_BOVIN]	4.91107e+06	1.54671e+07	1.21349e+07	5.85036e+06	5.37422e+06	1.62215e+06	1.55797e+06	3.96466e+06	1.2223e+06	2.94071e+06	1.54541e+07	1.15582e+07	2.77575e+07	5.84911e+06	6.27138e+06	383016	903067	1.08845e+07	635385	1.05657e+06
157	F1MTY9	HMOX2	1.88614	1.88614	123394	33381.1	1	tr|F1MTY9|F1MTY9_BOVIN	6	6	6.971	0.0186897	3.69653	InVivo Matured	InVitro Matured	Heme oxygenase (Decycling) 2 OS=Bos taurus GN=HMOX2 PE=4 SV=2	74687.1	267999	172936	56066.9	45281.8	45243.4	25293.9	50181.8	27461.9	18724.4	235025	200269	395575	56054.8	52841	10682.7	14661.5	137767	14275.5	6727.48
158	Q4PJW3	CYP51A1	1.87727	1.87727	42444.4	11552.6	1	sp|Q4PJW3|CP51A_BOVIN	5	5	4.96	0.00131445	3.67402	InVivo Matured	InVitro Matured	Lanosterol 14-alpha demethylase OS=Bos taurus GN=CYP51A1 PE=2 SV=1	41782.7	28409.2	74550.8	45195.3	22284	8885.47	9702.27	17633.4	7292.72	14249	131481	21229.4	170528	45185.6	26004.1	2098.01	5623.86	48410.1	3790.95	5119.54
159	Q5E9J5	DHCR7	1.86211	1.86211	173794	47805.6	1	sp|Q5E9J5|DHCR7_BOVIN;tr|G8JKY2|G8JKY2_BOVIN	6	6	5.982	0.0121588	3.63544	InVivo Matured	InVitro Matured	7-dehydrocholesterol reductase OS=Bos taurus GN=DHCR7 PE=2 SV=1 [sp|Q5E9J5|DHCR7_BOVIN,tr|G8JKY2|G8JKY2_BOVIN]	186857	86989.1	296269	173112	125745	33233.6	9790.19	121072	16146.9	58785.6	588000	65004.7	677690	173074	146737	7847.02	5674.82	332387	8393.58	21121.1
160	A6QPX8	RAB12	1.83288	1.83288	6821.5	1914.11	1	tr|A6QPX8|A6QPX8_BOVIN	2	1	1.978	0.0307154	3.56381	InVivo Matured	InVitro Matured	RAB12 protein OS=Bos taurus GN=RAB12 PE=2 SV=1	3439.4	12912	8257.06	3366.6	6132.45	1063.11	1135.53	3181.48	184.241	4006.18	10823.1	9648.81	18887.3	3365.88	7156.19	251.017	658.201	8734.33	95.7738	1439.38
161	Q2KIT5	CRELD2	1.81453	1.81453	128872	36637.1	1	sp|Q2KIT5|CREL2_BOVIN	4	4	3.986	0.0128785	3.51753	InVivo Matured	InVitro Matured	Cysteine-rich with EGF-like domain protein 2 OS=Bos taurus GN=CRELD2 PE=2 SV=1	98373.6	107665	277850	94807.2	65663	44196.8	46449.5	48725.9	8966.06	34847.1	309561	80455.4	635558	94786.8	76624.7	10435.6	26924.1	133770	4660.8	12520.2
162	F1N3G6	ATP11C	1.79995	1.79995	213343	61268.2	1	tr|F1N3G6|F1N3G6_BOVIN	15	14	14.947	0.0014284	3.48212	InVivo Matured	InVitro Matured	Uncharacterized protein (Fragment) OS=Bos taurus GN=ATP11C PE=4 SV=2	195973	236477	297873	146014	190379	73704.7	32857.6	111966	27875.8	59937.2	616686	176713	681358	145982	222161	17402.9	19045.7	307387	14490.6	21534.9
163	Q2HJ55	SAMM50	1.77671	1.77671	141012	41153.1	1	sp|Q2HJ55|SAM50_BOVIN	6	5	5.876	0.01134	3.42651	InVivo Matured	InVitro Matured	Sorting and assembly machinery component 50 homolog OS=Bos taurus GN=SAMM50 PE=2 SV=1	63002.2	69983.8	183691	281922	106459	37141.4	23758.8	64343.9	24729.1	55792.5	198255	52297.1	420177	281862	124231	8769.7	13771.6	176648	12854.9	20045.7
164	Q32P84	TMEM258	1.75283	1.75283	4747.42	1407.95	1	sp|Q32P84|TM258_BOVIN	2	2	1.98	0.0105872	3.37187	InVivo Matured	InVitro Matured	Transmembrane protein 258 OS=Bos taurus GN=TMEM258 PE=3 SV=1	5409.07	4238.3	8832.03	2226.46	3031.25	483.183	779.929	2202.49	2121.99	1452.15	17021.2	3167.17	20202.5	2225.98	3537.28	114.088	452.081	6046.65	1103.07	521.744
165	F1MN74	IDH3A	1.74893	1.74893	909679	270649	1	tr|F1MN74|F1MN74_BOVIN;tr|Q148J8|Q148J8_BOVIN	13	13	16.932	0.0424713	3.3611	InVivo Matured	InVitro Matured	Isocitrate dehydrogenase [NAD] subunit alpha, mitochondrial OS=Bos taurus GN=IDH3A PE=3 SV=1 [tr|F1MN74|F1MN74_BOVIN,tr|Q148J8|Q148J8_BOVIN]	406275	1.73252e+06	1.69211e+06	346328	371167	311085	160271	248825	201363	431703	1.27846e+06	1.29466e+06	3.87055e+06	346254	433129	73452.4	92900.3	683116	104674	155106
166	Q3ZBK2	FAM213A	1.74529	1.74529	8858.49	2641.55	1	sp|Q3ZBK2|F213A_BOVIN	2	2	1.987	0.0217588	3.35352	InVivo Matured	InVitro Matured	Redox-regulatory protein FAM213A OS=Bos taurus GN=FAM213A PE=2 SV=1	7265.22	9650.82	17335.9	7501.8	2538.71	1238.53	1401.03	7987.81	876.765	1703.6	22862.1	7211.8	39654.3	7500.19	2962.52	292.437	812.099	21929.5	455.766	612.087
167	Q3MHX6	OS9	1.72775	1.72775	34800.6	10506.4	1	sp|Q3MHX6|OS9_BOVIN;tr|F1MX65|F1MX65_BOVIN	2	2	1.994	0.0118301	3.31234	InVivo Matured	InVitro Matured	Protein OS-9 OS=Bos taurus GN=OS9 PE=2 SV=1 [sp|Q3MHX6|OS9_BOVIN,tr|F1MX65|F1MX65_BOVIN]	16757.4	59846.2	58860	18749.2	19790.4	17661.5	10773.4	9272.15	8753.6	6071.16	52732	44721.5	134637	18745.2	23094.1	4170.19	6244.71	25455.5	4550.36	2181.31
168	Q3SYT8	POR	1.71791	1.71791	2.22362e+06	675954	1	sp|Q3SYT8|NCPR_BOVIN;tr|A5D9D3|A5D9D3_BOVIN	35	35	40.614	0.000680817	3.2896	InVivo Matured	InVitro Matured	NADPH--cytochrome P450 reductase OS=Bos taurus GN=POR PE=2 SV=3 [sp|Q3SYT8|NCPR_BOVIN,tr|A5D9D3|A5D9D3_BOVIN]	1.7184e+06	3.52015e+06	3.00611e+06	1.41128e+06	1.46216e+06	866305	552894	687400	526527	746642	5.40745e+06	2.63052e+06	6.8762e+06	1.41097e+06	1.70625e+06	204549	320481	1.88717e+06	273703	268261
169	A5PJD6	ATL3	1.71703	1.71703	103570	31502.7	1	tr|A5PJD6|A5PJD6_BOVIN	9	9	9.911	0.00343097	3.28767	InVivo Matured	InVitro Matured	ATL3 protein OS=Bos taurus GN=ATL3 PE=2 SV=1	103118	172956	135435	52648	53694.7	38108.3	28024.8	41880	21124.8	28375.4	324490	129246	309795	52636.7	62658.4	8998	16244.4	114976	10981.3	10195
170	Q32LF7	B4GALT4	1.71601	1.71601	372572	113406	1	tr|Q32LF7|Q32LF7_BOVIN	8	8	9.934	0.000122937	3.28528	InVivo Matured	InVitro Matured	UDP-Gal:betaGlcNAc beta 1,4-galactosyltransferase, polypeptide 4 OS=Bos taurus GN=B4GALT4 PE=2 SV=1	357483	360809	396027	333375	415164	117608	74045.9	169332	68328.4	137717	1.12492e+06	269623	905878	333304	484471	27769.3	42920.2	464878	35519	49480.4
171	Q3ZBE9	NSDHL	1.69755	1.69755	108662	33500.9	1	sp|Q3ZBE9|NSDHL_BOVIN	4	4	4.985	0.000486922	3.24357	InVivo Matured	InVitro Matured	Sterol-4-alpha-carboxylate 3-dehydrogenase, decarboxylating OS=Bos taurus GN=NSDHL PE=2 SV=1	117247	81322.5	145334	106320	93088	36896.4	20735.8	42785.8	18679.8	48406.9	368953	60770.2	332439	106297	108628	8711.84	12019.3	117463	9710.27	17392.1
172	Q3ZC50	CCDC47	1.6894	1.6894	49142.2	15236.2	1	sp|Q3ZC50|CCD47_BOVIN	4	4	3.933	0.0044347	3.22536	InVivo Matured	InVitro Matured	Coiled-coil domain-containing protein 47 OS=Bos taurus GN=CCDC47 PE=2 SV=1	42069	57281	73155.4	36687.3	36518.7	16799.5	5876.58	35728.5	8357.94	9418.51	132382	42804.6	167337	36679.4	42615.1	3966.64	3406.32	98087.8	4344.68	3383.98
173	P00171	CYB5A	1.68361	1.68361	661190	205829	1	sp|P00171|CYB5_BOVIN	5	5	6.971	0.00913177	3.21233	InVivo Matured	InVitro Matured	Cytochrome b5 OS=Bos taurus GN=CYB5A PE=1 SV=3	397275	1.0498e+06	1.08752e+06	473467	297888	189677	122819	281837	132076	302736	1.25014e+06	784489	2.48761e+06	473365	347617	44785.9	71191	773746	68657	108770
174	A6QNM9	SLC25A12	1.65698	1.65698	30575.1	9694.75	1	tr|A6QNM9|A6QNM9_BOVIN	6	4	6.965	0.0197526	3.15378	InVivo Matured	InVitro Matured	SLC25A12 protein OS=Bos taurus GN=SLC25A12 PE=2 SV=1	16352.4	45010.2	57504.5	14906.8	19101.7	17103	3950.13	13441.7	8503.8	5475.13	51457.6	33634.9	131537	14903.6	22290.5	4038.3	2289.67	36902.4	4420.51	1967.16
175	Q2HJF8	RHOT1	1.63998	1.63998	8844.93	2837.32	1	sp|Q2HJF8|MIRO1_BOVIN	2	2	1.986	0.0377786	3.11735	InVivo Matured	InVitro Matured	Mitochondrial Rho GTPase 1 OS=Bos taurus GN=RHOT1 PE=2 SV=1	3523.49	12666.2	17620.1	5362.52	5052.35	796.004	2452.15	4779.55	1049.7	5109.2	11087.7	9465.12	40304.4	5361.36	5895.78	187.95	1421.38	13121.6	545.665	1835.69
176	Q3ZBQ0	SIRT5	1.63863	1.63863	23428.3	7523.6	1	sp|Q3ZBQ0|SIR5_BOVIN	2	2	1.926	0.0273762	3.11397	InVivo Matured	InVitro Matured	NAD-dependent protein deacylase sirtuin-5, mitochondrial OS=Bos taurus GN=SIRT5 PE=2 SV=1	5831.22	35013.4	33311.4	24034.6	18950.8	8710.87	6340.29	11403.1	3194.82	7968.86	18349.6	26164.6	76196.8	24029.5	22114.4	2056.78	3675.11	31305.8	1660.76	2863.13
177	E1B7B1	SEC63	1.63858	1.63858	47197.1	15157.8	1	tr|E1B7B1|E1B7B1_BOVIN	6	6	5.966	0.022745	3.11372	InVivo Matured	InVitro Matured	Uncharacterized protein OS=Bos taurus GN=SEC63 PE=4 SV=1	30327	65639.9	84758.3	24840.1	30420.3	40204.3	4553.19	20804.2	4806.75	5420.45	95432.6	49050.9	193877	24834.8	35498.7	9492.91	2639.23	57115	2498.68	1947.51
178	E1BLR9	CPD	1.63385	1.63385	199950	64428.8	1	tr|E1BLR9|E1BLR9_BOVIN	11	11	11.875	0.000426318	3.10343	InVivo Matured	InVitro Matured	Uncharacterized protein OS=Bos taurus GN=CPD PE=4 SV=2	150559	267702	290730	133134	157626	46643	70105.7	86602	55466.3	63327.1	473777	200047	665020	133105	183940	11013.2	40636.3	237754	28832.9	22752.8
179	Q28851	ATP5J2	1.61854	1.61854	151851	49451.9	1	sp|Q28851|ATPK_BOVIN	2	2	1.994	0.0303873	3.07067	InVivo Matured	InVitro Matured	ATP synthase subunit f, mitochondrial OS=Bos taurus GN=ATP5J2 PE=1 SV=3	100391	262605	249713	84408.3	62135.4	37527.8	12442.5	132051	33690.3	31548.1	315909	196238	571198	84390.2	72508.2	8860.95	7212.2	362527	17513.2	11334.9
180	A6QR21	MTCH2	1.61677	1.61677	83903.9	27357.5	1	tr|A6QR21|A6QR21_BOVIN	3	3	2.952	0.0107666	3.06695	InVivo Matured	InVitro Matured	Mitochondrial carrier homolog 2 OS=Bos taurus GN=MTCH2 PE=2 SV=1	45498.7	100309	146146	69547.1	58019.6	27815.2	17901.9	51828.4	8818.83	30423.1	143175	74957.9	334296	69532.1	67705.3	6567.63	10376.7	142288	4584.27	10930.7
181	Q2NKR7	FAM162A	1.61513	1.61513	351651	114791	1	sp|Q2NKR7|F162A_BOVIN;tr|F1N3S2|F1N3S2_BOVIN	5	5	7.934	0.00220314	3.06341	InVivo Matured	InVitro Matured	Protein FAM162A OS=Bos taurus GN=FAM162A PE=2 SV=1 [sp|Q2NKR7|F162A_BOVIN,tr|F1N3S2|F1N3S2_BOVIN]	366191	263685	427084	362290	339006	92642	54574.5	169717	55981.6	201040	1.15233e+06	197045	976918	362212	395600	21874.3	31633.8	465935	29100.8	72231.7
182	E1BIJ4	LEMD3	1.58215	1.58215	11515.8	3845.42	1	tr|E1BIJ4|E1BIJ4_BOVIN	2	1	1.993	0.0267721	2.99469	InVivo Matured	InVitro Matured	Uncharacterized protein OS=Bos taurus GN=LEMD3 PE=4 SV=2	6406.92	12519.4	18739.9	15378.3	4534.52	2945.28	2130.34	12162.6	1090.91	898.011	20161.2	9355.42	42866	15375	5291.51	695.429	1234.84	33390.7	567.086	322.647
183	A6QPA4	COL21A1	1.51784	1.51784	142129	49632.2	1	tr|A6QPA4|A6QPA4_BOVIN;tr|E1BGN5|E1BGN5_BOVIN	6	5	5.978	0.0344052	2.86365	InVivo Matured	InVitro Matured	COL21A1 protein OS=Bos taurus GN=COL21A1 PE=2 SV=1 [tr|A6QPA4|A6QPA4_BOVIN,tr|E1BGN5|E1BGN5_BOVIN]	161664	39187.7	143725	135501	230569	64956	21680.9	69025.5	21395.6	71103	508722	29284	328758	135472	269060	15337.2	12567.2	189500	11122	25546.6
184	F1MM13	H6PD	1.51241	1.51241	10324.9	3618.51	1	tr|F1MM13|F1MM13_BOVIN;tr|Q0P587|Q0P587_BOVIN	2	2	1.994	0.0351386	2.85337	InVivo Matured	InVitro Matured	Uncharacterized protein (Fragment) OS=Bos taurus GN=H6PD PE=4 SV=2 [tr|F1MM13|F1MM13_BOVIN,tr|Q0P587|Q0P587_BOVIN]	5949.32	8136.6	22477.2	9355.39	5706.22	1791.84	1242.61	8212.76	853.632	5991.69	18721.3	6080.27	51414.5	9353.38	6658.81	423.084	720.272	22547.1	443.741	2152.75
185	Q0IIG8	RAB18	1.49719	1.49719	95143.1	33703.2	1	sp|Q0IIG8|RAB18_BOVIN	4	4	3.988	0.0219929	2.82297	InVivo Matured	InVitro Matured	Ras-related protein Rab-18 OS=Bos taurus GN=RAB18 PE=2 SV=1	91490	83741.1	134261	102752	63471.3	17109.7	18844.5	86552.2	4687.12	41322.4	287900	62577.6	307111	102730	74067.1	4039.89	10923.1	237618	2436.5	14846.7
186	P22292	SLC25A11	1.49276	1.49276	111114	39481.9	1	sp|P22292|M2OM_BOVIN;tr|A5D954|A5D954_BOVIN	3	3	3.981	0.0322239	2.81431	InVivo Matured	InVitro Matured	Mitochondrial 2-oxoglutarate/malate carrier protein OS=Bos taurus GN=SLC25A11 PE=1 SV=3 [sp|P22292|M2OM_BOVIN,tr|A5D954|A5D954_BOVIN]	66079.6	112193	239157	87300.7	50841	28558.5	10830.6	100635	28742.5	28642.4	207939	83838.7	547052	87282	59328.3	6743.13	6277.9	276281	14941.1	10290.9
187	Q2KJ71	TRA2A	1.49099	1.49099	58294.2	20738.6	1	tr|Q2KJ71|Q2KJ71_BOVIN	3	2	2.98	0.00616076	2.81091	InVivo Matured	InVitro Matured	Transformer 2 alpha homolog (Drosophila) OS=Bos taurus GN=TRA2A PE=2 SV=1	43692.2	81885.8	58710.7	62486.9	44695.2	18677	9697.65	53361.4	11267.3	10689.5	137490	61191.1	134296	62473.5	52156.5	4409.95	5621.18	146497	5857.04	3840.64
188	Q05B71	CISD2	1.48841	1.48841	62424.9	22247.8	1	sp|Q05B71|CISD2_BOVIN	3	3	2.988	0.00582928	2.80588	InVivo Matured	InVitro Matured	CDGSH iron-sulfur domain-containing protein 2 OS=Bos taurus GN=CISD2 PE=2 SV=1	60740.6	79986.7	82393.3	43519.6	45484.2	19714.6	8151.41	46901.3	19742.6	16729.4	191138	59772	188467	43510.3	53077.2	4654.94	4724.91	128761	10262.7	6010.71
189	A5D7E2	TM9SF4	1.48746	1.48746	74743.3	26655.8	1	sp|A5D7E2|TM9S4_BOVIN	5	5	6.961	0.0170587	2.80401	InVivo Matured	InVitro Matured	Transmembrane 9 superfamily member 4 OS=Bos taurus GN=TM9SF4 PE=2 SV=2	78174.4	85663.5	123965	50268.6	35645.1	28013.3	16557	65463.1	12510.4	10735.4	245998	64014.1	283559	50257.8	41595.6	6614.4	9597.14	179720	6503.25	3857.13
190	A6QLY7	PBXIP1	1.48247	1.48247	127236	45533.7	1	sp|A6QLY7|PBIP1_BOVIN	7	7	6.979	0.00526376	2.79431	InVivo Matured	InVitro Matured	Pre-B-cell leukemia transcription factor-interacting protein 1 OS=Bos taurus GN=PBXIP1 PE=2 SV=1	78158.5	197175	193378	76007.6	91457.9	62097.7	52485.4	40986	44245.3	27854.4	245948	147344	442336	75991.3	106726	14662.3	30422.8	112522	22999.9	10007.8
191	Q0VD06	NPTN	1.45198	1.45198	93861.6	34307.6	1	tr|Q0VD06|Q0VD06_BOVIN	2	2	1.994	0.0151549	2.73588	InVivo Matured	InVitro Matured	Neuroplastin OS=Bos taurus GN=NPTN PE=2 SV=1	107955	92137.3	163526	62984.3	42706.2	21787	22324.1	83035.9	21841.3	22549.9	339710	68851.8	374051	62970.7	49835.5	5144.27	12940	227964	11353.7	8101.97
192	A5PKH0	TOR1AIP2	1.42896	1.42896	41613.4	15454.6	1	tr|A5PKH0|A5PKH0_BOVIN	2	2	1.994	0.0221883	2.69263	InVivo Matured	InVitro Matured	TOR1AIP2 protein OS=Bos taurus GN=TOR1AIP2 PE=2 SV=1	23239.5	60420	66590.1	37368.8	20448.9	26922.6	11527.9	19003.3	14102.5	5716.65	73129.7	45150.3	152319	37360.8	23862.6	6356.88	6682.06	52171.2	7330.84	2053.94
193	F1MCN8	AMACR	1.42841	1.42841	68697.6	25523.3	1	tr|F1MCN8|F1MCN8_BOVIN;tr|Q148I9|Q148I9_BOVIN	5	5	4.929	0.0468107	2.69156	InVivo Matured	InVitro Matured	Uncharacterized protein OS=Bos taurus GN=AMACR PE=4 SV=2 [tr|F1MCN8|F1MCN8_BOVIN,tr|Q148I9|Q148I9_BOVIN]	39796.8	87996.3	133797	47998.1	33899.3	22771.8	6549.34	31509.8	6127.82	60657.7	125232	65757.3	306050	47987.8	39558.4	5376.8	3796.28	86505.9	3185.41	21793.7
194	Q0VCP1	AK4	1.42544	1.42544	7714.18	2871.41	1	sp|Q0VCP1|KAD4_BOVIN	2	2	1.994	0.0436886	2.68654	InVivo Matured	InVitro Matured	Adenylate kinase 4, mitochondrial OS=Bos taurus GN=AK4 PE=2 SV=1	6588.73	3816.24	13358.9	10775.7	4031.32	1218.44	873.295	8671.51	365.173	3228.66	20733.3	2851.78	30557.4	10773.4	4704.3	287.693	506.2	23806.5	189.827	1160.03
195	P32007	SLC25A6	1.41991	1.41991	207589	77582.5	1	sp|P32007|ADT3_BOVIN	15	2	17.862	0.00779675	2.67571	InVivo Matured	InVitro Matured	ADP/ATP translocase 3 OS=Bos taurus GN=SLC25A6 PE=1 SV=3	193823	356090	266585	106449	114997	68089.6	56209.7	102093	82219.2	79301.2	609919	266097	609791	106426	134194	16077.1	32581.6	280282	42739.8	28492.1
196	Q5ICW4	GRB14	1.39334	1.39334	19300.8	7346.87	1	sp|Q5ICW4|GRB14_BOVIN;tr|F1MBA2|F1MBA2_BOVIN	6	6	5.967	0.00850024	2.62707	InVivo Matured	InVitro Matured	Growth factor receptor-bound protein 14 OS=Bos taurus GN=GRB14 PE=1 SV=1 [sp|Q5ICW4|GRB14_BOVIN,tr|F1MBA2|F1MBA2_BOVIN]	21150	16109.4	27850.8	17396.6	13997.1	3437.08	3556.11	11253	4380.54	14107.6	66554.6	12038.1	63706.2	17392.8	16333.8	811.551	2061.28	30893.6	2277.12	5068.73
197	E1BHG5		1.37745	1.37745	363458	139894		tr|E1BHG5|E1BHG5_BOVIN	3	3	2.977	0.039196	2.5981	InVivo Matured	InVitro Matured	Uncharacterized protein OS=Bos taurus PE=4 SV=2	303687	95907.7	348343	506741	562613	164969	132171	167121	93208.5	142001	955638	71669.3	796803	506632	656535	38952	76612.2	458808	48452.3	51019.4
198	P18246	GJA1	1.37136	1.37136	2.3773e+06	918890	1	sp|P18246|CXA1_BOVIN	16	15	23.827	0.00252049	2.58714	InVivo Matured	InVitro Matured	Gap junction alpha-1 protein OS=Bos taurus GN=GJA1 PE=2 SV=2	2.25552e+06	1.98531e+06	3.7834e+06	2.01756e+06	1.84471e+06	798062	457035	1.25652e+06	845720	1.23711e+06	7.09766e+06	1.48357e+06	8.65421e+06	2.01712e+06	2.15267e+06	188436	264917	3.44961e+06	439628	444482
199	Q1JPH2	RALA	1.35832	1.35832	69122.2	26959.5	1	tr|Q1JPH2|Q1JPH2_BOVIN;tr|Q3ZCK2|Q3ZCK2_BOVIN	5	2	5.947	0.0286847	2.56393	InVivo Matured	InVitro Matured	Ras related v-ral simian leukemia viral oncogene homolog A (Fragment) OS=Bos taurus GN=RALA PE=2 SV=1 [tr|Q1JPH2|Q1JPH2_BOVIN,tr|Q3ZCK2|Q3ZCK2_BOVIN]	45513.9	86161.3	119258	68742.7	25935	23029.8	14755.4	58133.2	19488.2	19390.9	143222	64386.1	272793	68728	30264.6	5437.72	8552.85	159597	10130.5	6966.96
200	Q0VCY0	ATP2A1	1.35369	1.35369	85438.2	33430.5	1	sp|Q0VCY0|AT2A1_BOVIN;tr|F1MGE7|F1MGE7_BOVIN	8	1	8.841	0.00622149	2.55569	InVivo Matured	InVitro Matured	Sarcoplasmic/endoplasmic reticulum calcium ATPase 1 OS=Bos taurus GN=ATP2A1 PE=1 SV=1 [sp|Q0VCY0|AT2A1_BOVIN,tr|F1MGE7|F1MGE7_BOVIN]	79087.2	101258	138095	61074.6	47676.4	32029.4	27741.1	56461.7	31343.7	19576.9	248871	75667.2	315881	61061.4	55635.4	7562.67	16079.9	155008	16293.3	7033.79
201	Q0V8K9	SLC29A1	1.3482	1.3482	268265	105369	1	tr|Q0V8K9|Q0V8K9_BOVIN;tr|Q3ZC83|Q3ZC83_BOVIN	4	4	4.984	0.00632162	2.54596	InVivo Matured	InVitro Matured	Solute carrier family 29 (Nucleoside transporters), member 1 (Fragment) OS=Bos taurus GN=SLC29A1 PE=2 SV=1 [tr|Q0V8K9|Q0V8K9_BOVIN,tr|Q3ZC83|Q3ZC83_BOVIN]	183459	336751	347874	216180	257059	238596	94790.5	53152.8	75826.2	64478.2	577308	251645	795732	216134	299972	56336.5	54944.7	145924	39416.5	23166.4
202	E1BEI2	SPCS2	1.34104	1.34104	156153	61638.6	1	tr|E1BEI2|E1BEI2_BOVIN	7	7	6.952	0.00989128	2.53337	InVivo Matured	InVitro Matured	Uncharacterized protein OS=Bos taurus GN=SPCS2 PE=4 SV=1	173296	228167	199058	71374.7	108870	90349.1	57066.6	74834.6	36904.6	49038.1	545327	170503	455328	71359.4	127045	21332.9	33078.3	205449	19184	17618.9
203	P35376	FSHR	1.34071	1.34071	7726.55	3050.04	1	sp|P35376|FSHR_BOVIN;tr|F1MT42|F1MT42_BOVIN	2	2	1.986	0.0311521	2.53326	InVivo Matured	InVitro Matured	Follicle-stimulating hormone receptor OS=Bos taurus GN=FSHR PE=2 SV=1 [sp|P35376|FSHR_BOVIN,tr|F1MT42|F1MT42_BOVIN]	6745.97	6875.17	9183.81	5657.79	10170	4869.66	518.491	3281.63	963.719	5616.7	21228.2	5137.63	21007.2	5656.58	11867.8	1149.81	300.54	9009.27	500.967	2018.02
204	Q3ZBX0	BSG	1.32591	1.32591	1.27914e+06	510244	1	tr|Q3ZBX0|Q3ZBX0_BOVIN	10	10	14.954	0.00352014	2.50691	InVivo Matured	InVitro Matured	Basigin OS=Bos taurus GN=BSG PE=2 SV=1	1.32405e+06	965224	1.54209e+06	1.55531e+06	1.00902e+06	444874	348124	906409	249403	602412	4.16652e+06	721287	3.52739e+06	1.55497e+06	1.17746e+06	105042	201788	2.48843e+06	129646	216441
205	E1B828	LEMD2	1.32275	1.32275	60391.7	24142.3	1	tr|E1B828|E1B828_BOVIN	4	4	3.987	0.0035394	2.50149	InVivo Matured	InVitro Matured	Uncharacterized protein OS=Bos taurus GN=LEMD2 PE=4 SV=1	45067.5	83248.5	80836.7	44012.3	48793.3	17946.9	14323.8	30908.3	19427.7	38104.6	141818	62209.4	184907	44002.8	56938.8	4237.57	8302.71	84854.7	10099.1	13690.6
206	A6H7H3	LOC789567	1.31616	1.31616	198260	79621.4	1	tr|A6H7H3|A6H7H3_BOVIN	5	4	5.915	0.0294886	2.49004	InVivo Matured	InVitro Matured	Estradiol 17-beta-dehydrogenase 12 OS=Bos taurus GN=LOC789567 PE=2 SV=1	183713	200857	370708	145854	90169.7	90046.1	53495.1	139597	28680.9	86288.1	578106	150095	847964	145822	105223	21261.4	31008.1	383245	14909.1	31002.5
207	F1N2H6	CD276	1.31168	1.31168	29718.7	11971.7	1	tr|F1N2H6|F1N2H6_BOVIN;tr|Q0KIZ6|Q0KIZ6_BOVIN	3	3	2.929	0.0328463	2.48242	InVivo Matured	InVitro Matured	Uncharacterized protein (Fragment) OS=Bos taurus GN=CD276 PE=4 SV=2 [tr|F1N2H6|F1N2H6_BOVIN,tr|Q0KIZ6|Q0KIZ6_BOVIN]	22952.1	32684.8	46257.2	32232.2	14467.3	9097.85	3014.8	30246.5	4331.17	13168	72225.6	24424.5	105809	32225.3	16882.5	2148.15	1747.51	83037.8	2251.46	4731.15
208	F6QS88	EPHX2	1.31083	1.31083	192359	77537.1	1	tr|F6QS88|F6QS88_BOVIN;tr|Q17QK4|Q17QK4_BOVIN	9	9	9.894	0.0225249	2.48087	InVivo Matured	InVitro Matured	Uncharacterized protein OS=Bos taurus GN=EPHX2 PE=4 SV=1 [tr|F6QS88|F6QS88_BOVIN,tr|Q17QK4|Q17QK4_BOVIN]	252476	118634	147738	252933	190016	65491.3	21311.7	83376.8	31625.6	185880	794487	88651.9	337938	252878	221737	15463.6	12353.2	228900	16439.8	66784.8
209	A5D977	RALB	1.28178	1.28178	9326.25	3835.17	1	tr|A5D977|A5D977_BOVIN	4	1	3.982	0.0436814	2.43177	InVivo Matured	InVitro Matured	RALB protein OS=Bos taurus GN=RALB PE=2 SV=1	9734.05	5646.47	9472.07	18650.9	3127.72	814.988	1020.72	14654.3	1488.84	1197.02	30631	4219.46	21666.5	18646.9	3649.86	192.432	591.653	40231.4	773.939	430.078
210	Q08D83-2	#VALUE!	1.2644	1.2644	63884.6	26592.9	1	sp|Q08D83-2|RTN3_BOVIN;tr|G3MZ35|G3MZ35_BOVIN	3	3	2.943	0.00923436	2.40232	InVivo Matured	InVitro Matured	Isoform 2 of Reticulon-3 OS=Bos taurus GN=RTN3	72037.1	68216.6	74951.2	52608.5	51609.6	21423.8	8639.41	46782.1	22416.4	33702.9	226685	50976.5	171444	52597.2	60225.3	5058.53	5007.78	128434	11652.6	12109.1
211	Q0VCR7	MTHFD1L	1.26282	1.26282	229369	95583.7	1	sp|Q0VCR7|C1TM_BOVIN;tr|E1B884|E1B884_BOVIN	16	13	15.917	0.0247779	2.39967	InVivo Matured	InVitro Matured	Monofunctional C1-tetrahydrofolate synthase, mitochondrial OS=Bos taurus GN=MTHFD1L PE=2 SV=2 [sp|Q0VCR7|C1TM_BOVIN,tr|E1B884|E1B884_BOVIN]	172832	262855	378974	166902	165282	66892.5	37288.8	193769	36500.7	143467	543866	196424	866869	166866	192874	15794.4	21614.2	531969	18974	51546.2
212	O77588	PLOD1	1.2597	1.2597	1.92076e+06	802170	1	sp|O77588|PLOD1_BOVIN	29	27	37.624	0.00664877	2.39446	InVivo Matured	InVitro Matured	Procollagen-lysine,2-oxoglutarate 5-dioxygenase 1 OS=Bos taurus GN=PLOD1 PE=2 SV=2	2.17061e+06	1.65142e+06	2.66768e+06	1.62658e+06	1.48751e+06	514290	498817	1.36295e+06	428113	1.20668e+06	6.83046e+06	1.23406e+06	6.1021e+06	1.62623e+06	1.73583e+06	121432	289136	3.7418e+06	222545	433548
213	F1MPN0	FNDC3B	1.25576	1.25576	146502	61350.3	1	tr|F1MPN0|F1MPN0_BOVIN	8	8	7.931	0.0311114	2.38796	InVivo Matured	InVitro Matured	Uncharacterized protein OS=Bos taurus GN=FNDC3B PE=4 SV=2	146836	65049.8	170953	198904	150765	46198.1	24493.1	156933	18638.7	60488.5	462063	48610	391040	198862	175933	10908.1	14197.2	430839	9688.91	21732.9
214	A5PJ65	RER1	1.24569	1.24569	86456.5	36458.6	1	sp|A5PJ65|RER1_BOVIN	3	3	2.953	0.00900103	2.37136	InVivo Matured	InVitro Matured	Protein RER1 OS=Bos taurus GN=RER1 PE=2 SV=2	54067.7	65569.1	108826	112642	91177.8	48245.3	18032.4	52484.8	20539	42991.7	170140	48998.1	248929	112618	106399	11391.5	10452.3	144090	10676.8	15446.5
215	E1BJ75	CRTAP	1.23615	1.23615	49119.3	20850.8	1	tr|E1BJ75|E1BJ75_BOVIN	5	5	5.919	0.00797362	2.35576	InVivo Matured	InVitro Matured	Uncharacterized protein OS=Bos taurus GN=CRTAP PE=4 SV=1	41836.8	56795.2	76975.8	37765.3	32223.5	13923.8	18944.4	37043.3	22619.8	11722.5	131652	42441.6	176075	37757.2	37602.8	3287.64	10981	101697	11758.4	4211.78
216	Q08DB5	STX5	1.2334	1.2334	29390.5	12499.6	1	sp|Q08DB5|STX5_BOVIN	2	2	1.994	0.0212152	2.35132	InVivo Matured	InVitro Matured	Syntaxin-5 OS=Bos taurus GN=STX5 PE=2 SV=1	31554.8	34281.3	42622.3	21603.7	16890.5	15089.3	7010.27	28382.1	6805.59	5210.85	99296.4	25617.5	97494.8	21599.1	19710.2	3562.83	4063.46	77919.2	3537.73	1872.21
217	E1BH79	EFTUD1	1.21682	1.21682	3429.66	1474.97	1	tr|E1BH79|E1BH79_BOVIN	2	2	1.992	0.0491344	2.32524	InVivo Matured	InVitro Matured	Uncharacterized protein OS=Bos taurus GN=EFTUD1 PE=4 SV=2	5102.71	3361.08	2265.16	3309.23	3110.11	1421.55	192.829	2192.12	2815.24	753.104	16057.1	2511.65	5181.36	3308.52	3629.31	335.652	111.772	6018.16	1463.44	270.583
218	F1N4E5	TOR1AIP1	1.20974	1.20974	45098.5	19497.6	1	sp|F1N4E5|TOIP1_BOVIN	4	4	3.988	0.0435683	2.31303	InVivo Matured	InVitro Matured	Torsin-1A-interacting protein 1 OS=Bos taurus GN=TOR1AIP1 PE=3 SV=2	40210.9	48749.8	86071	30668.6	19792.2	12648.7	8179.74	52212.4	9746.33	14700.7	126535	36429.5	196880	30662	23096.2	2986.57	4741.33	143342	5066.41	5281.82
219	E1BMF2	ZMPSTE24	1.20523	1.20523	24993.3	10839	1	tr|E1BMF2|E1BMF2_BOVIN	2	2	1.994	0.0198593	2.30587	InVivo Matured	InVitro Matured	Uncharacterized protein OS=Bos taurus GN=ZMPSTE24 PE=4 SV=2	32206.2	35452.4	27100.5	9272.39	20935.1	14011.5	7603.93	11552.4	11298.2	9729	101346	26492.7	61990.1	9270.4	24430	3308.35	4407.57	31715.7	5873.13	3495.54
220	A5D7G6	STT3B	1.20197	1.20197	253318	110112	1	tr|A5D7G6|A5D7G6_BOVIN	10	10	9.931	0.00204008	2.30054	InVivo Matured	InVitro Matured	STT3B protein OS=Bos taurus GN=STT3B PE=2 SV=1	190113	281487	379113	195101	220775	126888	77204.1	156482	81659.7	108328	598244	210348	867187	195060	257631	29960.3	44750.8	429601	42449	38921.1
221	Q3T067	SCCPDH	1.16529	1.16529	252670	112659	1	sp|Q3T067|SCPDL_BOVIN;tr|F1MX05|F1MX05_BOVIN	7	7	6.886	0.0010062	2.24279	InVivo Matured	InVitro Matured	Saccharopine dehydrogenase-like oxidoreductase OS=Bos taurus GN=SCCPDH PE=2 SV=1 [sp|Q3T067|SCPDL_BOVIN,tr|F1MX05|F1MX05_BOVIN]	209681	210064	396168	224054	223382	110909	99042.4	162662	93942.6	96737.4	659822	156976	906201	224006	260673	26187.4	57409.3	446566	48833.9	34756.8
222	A7YY49	SURF4	1.14652	1.14652	136078	61467.6	1	sp|A7YY49|SURF4_BOVIN;tr|F1N6P2|F1N6P2_BOVIN	5	5	6.965	0.00748034	2.21382	InVivo Matured	InVitro Matured	Surfeit locus protein 4 OS=Bos taurus GN=SURF4 PE=2 SV=1 [sp|A7YY49|SURF4_BOVIN,tr|F1N6P2|F1N6P2_BOVIN]	145295	184871	134849	87108.1	128268	68745.2	26149	74067.6	62619.2	75757.1	457211	138149	308456	87089.4	149680	16231.9	15157.1	203343	32551.2	27218.8
223	Q2HJD7	HIBADH	1.11715	1.11715	365924	168692	1	sp|Q2HJD7|3HIDH_BOVIN	8	8	8.894	0.0356692	2.16918	InVivo Matured	InVitro Matured	3-hydroxyisobutyrate dehydrogenase, mitochondrial OS=Bos taurus GN=HIBADH PE=2 SV=1	159291	552098	581109	306985	230138	145083	126411	208187	170877	192903	501255	412568	1.32924e+06	306919	268556	34256.4	73273.1	571551	88826.5	69308
224	Q58CP9	STIM1	1.10636	1.10636	30710.6	14263.5	1	sp|Q58CP9|STIM1_BOVIN;tr|B0JYL7|B0JYL7_BOVIN;tr|G3X721|G3X721_BOVIN	4	4	3.938	0.0336071	2.15309	InVivo Matured	InVitro Matured	Stromal interaction molecule 1 OS=Bos taurus GN=STIM1 PE=2 SV=1 [sp|Q58CP9|STIM1_BOVIN,tr|B0JYL7|B0JYL7_BOVIN,tr|G3X721|G3X721_BOVIN]	34232.1	30277.8	47038	15071.1	26934.1	22445	11582.8	13269.5	5049.63	18970.6	107721	22625.8	107595	15067.9	31430.4	5299.65	6713.87	36429.6	2624.94	6815.94
225	Q3T189	SDHB	1.09983	1.09983	93613.5	43676.9	1	sp|Q3T189|SDHB_BOVIN	6	6	5.955	0.0305157	2.14332	InVivo Matured	InVitro Matured	Succinate dehydrogenase [ubiquinone] iron-sulfur subunit, mitochondrial OS=Bos taurus GN=SDHB PE=2 SV=1	59934.8	113545	164270	76645.5	53671.9	43755.3	27016.8	77805.2	25875.4	43932	188602	84849.1	375754	76629	62631.9	10331.4	15660.1	213604	13450.7	15784.3
226	P53793	SLC5A3	1.08712	1.08712	18196.1	8564.35	1	sp|P53793|SC5A3_BOVIN;tr|O19135|O19135_BOVIN	2	2	1.994	0.00797423	2.12463	InVivo Matured	InVitro Matured	Sodium/myo-inositol cotransporter OS=Bos taurus GN=SLC5A3 PE=3 SV=1 [sp|P53793|SC5A3_BOVIN,tr|O19135|O19135_BOVIN]	20394.3	12290.9	18143.4	19151.1	21000.6	9169.88	4241.18	12167.5	5398.8	11844.3	64176.7	9184.67	41501.5	19146.9	24506.4	2165.16	2458.37	33404.3	2806.44	4255.56
227	Q1JPD2	ABHD16A	1.08028	1.08028	32029	15147.2	1	sp|Q1JPD2|ABHGA_BOVIN;tr|F1MRZ4|F1MRZ4_BOVIN	4	4	3.987	0.0271412	2.11452	InVivo Matured	InVitro Matured	Abhydrolase domain-containing protein 16A OS=Bos taurus GN=ABHD16A PE=2 SV=1 [sp|Q1JPD2|ABHGA_BOVIN,tr|F1MRZ4|F1MRZ4_BOVIN]	26727.7	16531.1	55151.9	33209.8	28524.7	16845.8	10426.8	25366	7927.05	15170.4	84106.4	12353.3	126155	33202.6	33286.6	3977.57	6043.83	69639	4120.7	5450.57
228	Q0VC16	MIA3	1.07699	1.07699	94770.5	44922.1	1	sp|Q0VC16|MIA3_BOVIN;tr|G5E5L5|G5E5L5_BOVIN	5	5	4.972	0.0443128	2.10966	InVivo Matured	InVitro Matured	Melanoma inhibitory activity protein 3 OS=Bos taurus GN=MIA3 PE=2 SV=2 [sp|Q0VC16|MIA3_BOVIN,tr|G5E5L5|G5E5L5_BOVIN]	46424.2	141770	160340	58554.1	66764.6	57239.6	40036.1	41873.4	30950.4	54511	146087	105941	366763	58541.5	77910.1	13515.2	23206.7	114958	16088.9	19585.3
229	F1MRT9	UTRN	1.07559	1.07559	18926.3	8979.55	1	tr|F1MRT9|F1MRT9_BOVIN	5	5	4.982	0.00859534	2.10771	InVivo Matured	InVitro Matured	Uncharacterized protein (Fragment) OS=Bos taurus GN=UTRN PE=4 SV=2	22386.8	21861.5	20916.3	15896.4	13570.4	11343.4	3740.52	11788.2	9194.04	8831.5	70446.4	16336.5	47844.1	15893	15835.8	2678.37	2168.17	32363.1	4779.31	3173.07
230	Q08E11	PPIC	1.07189	1.07189	27495.2	13078.9	1	sp|Q08E11|PPIC_BOVIN	9	4	10.948	0.044679	2.10227	InVivo Matured	InVitro Matured	Peptidyl-prolyl cis-trans isomerase C OS=Bos taurus GN=PPIC PE=2 SV=1	21222.9	33103	45110.9	20417.5	17622	7612.71	2452.35	43638	4680.53	7010.7	66783.9	24737	103187	20413.1	20563.8	1797.49	1421.49	119802	2433.07	2518.88
231	E1BQ28	SLC39A8	1.06023	1.06023	83358.9	39974.7	1	tr|E1BQ28|E1BQ28_BOVIN	2	2	1.98	0.0382711	2.08529	InVivo Matured	InVitro Matured	Uncharacterized protein OS=Bos taurus GN=SLC39A8 PE=4 SV=1	51153.6	106696	95330.5	70352.4	93261.9	88986.1	45307.3	15338.3	37610.8	12631	160970	79731.1	218060	70337.3	108831	21011.1	26262.1	42109.2	19551.1	4538.19
232	F1MPR3	ATP2A2	1.0449	1.0449	1.23422e+06	598201	1	tr|F1MPR3|F1MPR3_BOVIN;tr|E1BMQ6|E1BMQ6_BOVIN	33	26	36.648	0.000781427	2.06322	InVivo Matured	InVitro Matured	Uncharacterized protein OS=Bos taurus GN=ATP2A2 PE=3 SV=2	888896	1.21117e+06	1.45075e+06	1.48287e+06	1.13741e+06	824115	435651	572708	540566	617966	2.79717e+06	905074	3.31846e+06	1.48255e+06	1.32729e+06	194587	252522	1.5723e+06	281001	222029
233	F1N405	RTN4	1.03492	1.03492	488744	238527	1	tr|F1N405|F1N405_BOVIN	9	9	10.934	0.000231366	2.04901	InVivo Matured	InVitro Matured	Reticulon OS=Bos taurus GN=RTN4 PE=4 SV=1	405379	472258	568752	506704	490629	235199	244911	227997	317445	167084	1.27564e+06	352906	1.30097e+06	506595	572534	55534.3	141961	625937	165017	60031.7
234	Q3SZI6	RPN2	1.02895	1.02895	1.53825e+06	753846	1	sp|Q3SZI6|RPN2_BOVIN	17	17	21.803	0.00305718	2.04054	InVivo Matured	InVitro Matured	Dolichyl-diphosphooligosaccharide--protein glycosyltransferase subunit 2 OS=Bos taurus GN=RPN2 PE=2 SV=1	1.22261e+06	2.36359e+06	1.80557e+06	1.12104e+06	1.17845e+06	788262	584050	801445	888516	706957	3.8473e+06	1.76625e+06	4.13009e+06	1.1208e+06	1.37518e+06	186122	338541	2.20026e+06	461875	254003
235	A5PJZ1	SLC25A24	1.00269	1.00269	55951.5	27923.2	1	sp|A5PJZ1|SCMC1_BOVIN	3	3	2.932	0.0216131	2.00377	InVivo Matured	InVitro Matured	Calcium-binding mitochondrial carrier protein SCaMC-1 OS=Bos taurus GN=SLC25A24 PE=2 SV=1	30205.5	85356	78623.5	40432.8	45139.5	31712.1	18647.6	32275.5	28974.7	28005.8	95050.5	63784.3	179844	40424.1	52675	7487.77	10809	88608.2	15061.8	10062.2
236	G5E531	TCP1	1.00231	-1.00231	577007	1.15587e+06	1	tr|G5E531|G5E531_BOVIN	26	26	32.819	0.000921737	2.00321	InVitro Matured	InVivo Matured	T-complex protein 1 subunit alpha OS=Bos taurus GN=TCP1 PE=3 SV=1	561204	343969	739001	706472	534389	1.17688e+06	1.13635e+06	1.18837e+06	997596	1.28013e+06	1.76599e+06	257039	1.6904e+06	706320	623599	277881	658680	3.26252e+06	518578	459939
237	Q2TBX1	CIP29	1.00565	-1.00565	313769	629999	1	tr|Q2TBX1|Q2TBX1_BOVIN	6	6	6.96	0.0042617	2.00785	InVitro Matured	InVivo Matured	Cytokine induced protein 29 kDa OS=Bos taurus GN=CIP29 PE=2 SV=1	277366	174560	248897	464148	403872	693639	611462	477927	648592	718376	872812	130444	569330	464048	471294	163780	354430	1.31209e+06	337156	258105
238	G3X8B1	PPIA	1.00913	-1.00913	780205	1.57032e+06	1	tr|G3X8B1|G3X8B1_BOVIN	8	2	10.941	0.00935976	2.0127	InVitro Matured	InVivo Matured	Peptidyl-prolyl cis-trans isomerase OS=Bos taurus GN=PPIA PE=3 SV=1	750462	401139	748400	1.17364e+06	827386	1.36743e+06	1.56159e+06	1.09735e+06	1.48493e+06	2.34031e+06	2.36155e+06	299761	1.7119e+06	1.17338e+06	965508	322872	905168	3.01262e+06	771906	840852
239	E1BM72	PES1	1.01131	-1.01131	3869.47	7800.9	1	tr|E1BM72|E1BM72_BOVIN	2	2	1.994	0.00738287	2.01601	InVitro Matured	InVivo Matured	Pescadillo homolog OS=Bos taurus GN=PES1 PE=3 SV=2	3940.19	2143.59	4758.97	3299.38	5205.23	6304.9	6130.42	9909.11	6076.89	10583.2	12398.9	1601.85	10885.7	3298.67	6074.19	1488.69	3553.46	27204.1	3158.94	3802.42
240	Q27991	MYH10	1.01683	-1.01683	381793	772544	1	sp|Q27991|MYH10_BOVIN	50	35	53.492	0.00213577	2.02346	InVitro Matured	InVivo Matured	Myosin-10 OS=Bos taurus GN=MYH10 PE=2 SV=2	401231	293388	299206	479519	435621	957312	619388	642728	592994	1.0503e+06	1.26259e+06	219241	684407	479416	508343	226037	359024	1.76453e+06	308254	377362
241	Q3SWX8	RBBP7	1.01861	-1.01861	29470.6	59707.3	1	sp|Q3SWX8|RBBP7_BOVIN	8	5	7.918	0.00883621	2.026	InVitro Matured	InVivo Matured	Histone-binding protein RBBP7 OS=Bos taurus GN=RBBP7 PE=2 SV=1	25171.3	18938.7	40709.4	32682.5	29851.1	49817.3	50720.6	92410.7	37429.9	68158.1	79208.7	14152.4	93119.2	32675.5	34834.4	11762.7	29399.9	253701	19457.1	24488.5
242	E1BEN4	GMPPA	1.01996	-1.01996	13143.4	26653.9	1	tr|E1BEN4|E1BEN4_BOVIN	3	3	2.991	0.0238765	2.02793	InVitro Matured	InVivo Matured	Uncharacterized protein OS=Bos taurus GN=GMPPA PE=4 SV=1	19738.9	6104.69	7116.1	16386.7	16370.4	28923.9	28392.9	18551.5	18962.5	38438.7	62114.3	4561.88	16277.5	16383.2	19103.2	6829.4	16457.7	50930.8	9857.23	13810.7
243	Q2HJ49	MSN	1.02218	-1.02218	197513	401147	1	sp|Q2HJ49|MOES_BOVIN	28	17	29.762	0.00167705	2.03099	InVitro Matured	InVivo Matured	Moesin OS=Bos taurus GN=MSN PE=2 SV=3	194111	184688	129464	222741	256563	474765	381589	269668	468544	411170	610825	138013	296137	222694	299393	112100	221186	740338	243562	147729
244	P60984	GMFB	1.02998	-1.02998	21904.3	44729.4	1	sp|P60984|GMFB_BOVIN	2	2	1.994	0.0420569	2.04204	InVitro Matured	InVivo Matured	Glia maturation factor beta OS=Bos taurus GN=GMFB PE=1 SV=2	31925.6	10551.5	14018.1	31784.8	21241.5	70423.7	37237.1	20493.7	52098.3	43394.3	100463	7884.84	32065.2	31778	24787.5	16628.2	21584.3	56262.6	27082.1	15591.1
245	O46414	FTH1	1.03032	-1.03032	92580.7	189096	1	sp|O46414|FRIH_BOVIN;tr|G1K1K0|G1K1K0_BOVIN	2	2	2.987	0.0311474	2.04249	InVitro Matured	InVivo Matured	Ferritin heavy chain OS=Bos taurus GN=FTH1 PE=2 SV=3 [sp|O46414|FRIH_BOVIN,tr|G1K1K0|G1K1K0_BOVIN]	78960.9	88840	116235	113321	65546.8	240822	159176	147203	85927.5	312350	248473	66387.8	265878	113296	76489.1	56862.1	92265.3	404126	44667.5	112224
246	Q58DW3	RPL29	1.03458	-1.03458	163697	335338	1	sp|Q58DW3|RL29_BOVIN	3	3	3.981	0.0306153	2.04853	InVitro Matured	InVivo Matured	60S ribosomal protein L29 OS=Bos taurus GN=RPL29 PE=2 SV=3	175285	156105	117501	161144	208450	512735	339679	227642	149697	446939	551586	116653	268773	161110	243249	121065	196892	624962	77816.7	160581
247	E1BDM8	DDX6	1.0402	-1.0402	134383	276362	1	tr|E1BDM8|E1BDM8_BOVIN	7	7	6.932	0.0101414	2.05653	InVitro Matured	InVivo Matured	Uncharacterized protein OS=Bos taurus GN=DDX6 PE=3 SV=1	140549	56357.4	115364	180149	179494	332446	251389	331790	201966	264217	442280	42114.4	263885	180110	209459	78496	145716	910887	104987	94930.7
248	Q1JQB2	BUB3	1.04379	-1.04379	52841.1	108940	1	sp|Q1JQB2|BUB3_BOVIN	5	5	5.958	0.0022791	2.06166	InVitro Matured	InVivo Matured	Mitotic checkpoint protein BUB3 OS=Bos taurus GN=BUB3 PE=2 SV=1	50663.8	30991.8	58018	66642.3	57889.7	125154	74220.2	98415.9	121815	125097	159428	23159.3	132711	66628	67553.8	29551	43021.2	270188	63322.5	44945.9
249	Q3ZBH5	PA2G4	1.05657	-1.05657	522366	1.08651e+06	1	tr|Q3ZBH5|Q3ZBH5_BOVIN	23	23	24.739	0.0151248	2.07998	InVitro Matured	InVivo Matured	Proliferation-associated 2G4, 38kDa OS=Bos taurus GN=PA2G4 PE=2 SV=1	702072	190040	314724	632000	772996	1.29557e+06	1.06041e+06	916403	1.04031e+06	1.11986e+06	2.20927e+06	142012	719904	631865	902039	305905	614662	2.51586e+06	540784	402356
250	Q29460	PAFAH1B3	1.05843	-1.05843	150692	313842	1	sp|Q29460|PA1B3_BOVIN	7	7	7.917	0.0101998	2.08268	InVitro Matured	InVivo Matured	Platelet-activating factor acetylhydrolase IB subunit gamma OS=Bos taurus GN=PAFAH1B3 PE=1 SV=1	151140	68505.8	121847	234316	177650	339633	236861	240977	322684	429055	475606	51192.6	278713	234266	207307	80193.1	137295	661572	167740	154155
251	Q58DK4	DAK	1.06154	-1.06154	39962.2	83408.6	1	sp|Q58DK4|DHAK_BOVIN	6	6	5.925	0.00416507	2.08719	InVitro Matured	InVivo Matured	Bifunctional ATP-dependent dihydroxyacetone kinase/FAD-AMP lyase (cyclizing) OS=Bos taurus GN=DAK PE=2 SV=1	48054	24969.1	36991.6	46207.2	43589	84137.3	51719.7	93171	70171.9	117843	151216	18658.8	84615	46197.2	50865.7	19866.2	29979	255789	36477.3	42339.9
252	Q2HJ33	OLA1	1.06481	-1.06481	51326.2	107370	1	sp|Q2HJ33|OLA1_BOVIN	6	6	5.957	0.0469419	2.09192	InVitro Matured	InVivo Matured	Obg-like ATPase 1 OS=Bos taurus GN=OLA1 PE=2 SV=1	71166.1	21537.1	22558	66255	75114.6	134861	64371.3	64224	106465	166930	223945	16094.1	51599.5	66240.8	87654.1	31842.9	37312.4	176318	55343.4	59976.4
253	A4FV97	RSL1D1	1.06543	-1.06543	50514.8	105718	1	sp|A4FV97|RL1D1_BOVIN;tr|M5FHN8|M5FHN8_BOVIN	6	6	5.937	0.00031271	2.09281	InVitro Matured	InVivo Matured	Ribosomal L1 domain-containing protein 1 OS=Bos taurus GN=RSL1D1 PE=2 SV=1 [sp|A4FV97|RL1D1_BOVIN,tr|M5FHN8|M5FHN8_BOVIN]	42540.3	45360.7	37364.9	58990.2	68317.8	123993	106461	113461	88674.2	96000.9	133865	33896.9	85468.9	58977.5	79722.6	29276.9	61709.2	311493	46095.3	34492.2
254	A8E4P2	FARSB	1.06544	-1.06544	122141	255619	1	tr|A8E4P2|A8E4P2_BOVIN	12	12	11.941	0.00460898	2.09281	InVitro Matured	InVivo Matured	FARSB protein OS=Bos taurus GN=FARSB PE=2 SV=1	158572	53966	109224	171559	117385	266894	234736	255532	235701	285233	498994	40327.4	249841	171522	136981	63018.1	136063	701530	122524	102481
255	A0JBZ9	p97bcnt2	1.06815	-1.06815	63280.3	132683	1	tr|A0JBZ9|A0JBZ9_BOVIN	9	4	8.959	0.00158638	2.09675	InVitro Matured	InVivo Matured	Bucentaur-2 OS=Bos taurus GN=p97bcnt2 PE=2 SV=1	37569.5	89027.4	50227.6	55259.3	84317.7	127244	116551	149267	127689	142666	118223	66527.8	114891	55247.5	98393.5	30044.4	67557.8	409794	66376	51258.5
256	G5E5Y0	SNRPB2	1.08119	-1.08119	79298.9	167780	1	tr|G5E5Y0|G5E5Y0_BOVIN	8	7	7.899	0.00193665	2.1158	InVitro Matured	InVivo Matured	Uncharacterized protein OS=Bos taurus GN=SNRPB2 PE=4 SV=1	69540.4	83406.6	63684.3	74474.1	105389	196962	147072	127731	120849	246288	218829	62327.5	145672	74458.1	122983	46506	85249.1	350669	62820.8	88489
257	Q17QK8	SPR	1.08616	-1.08616	41657.9	88444	1	sp|Q17QK8|SPRE_BOVIN	5	5	4.975	0.00437234	2.12311	InVitro Matured	InVivo Matured	Sepiapterin reductase OS=Bos taurus GN=SPR PE=2 SV=1	39684.4	22999.3	51140	51006	43459.5	73605.8	61347.7	105881	78705.1	122680	124878	17186.8	116978	50995.1	50714.6	17379.6	35559.8	290683	40913.1	44077.8
258	Q3SZC4	NSFL1C	1.08716	-1.08716	358180	760974	1	sp|Q3SZC4|NSF1C_BOVIN	11	11	12.949	0.012372	2.12456	InVitro Matured	InVivo Matured	NSFL1 cofactor p47 OS=Bos taurus GN=NSFL1C PE=2 SV=1	414915	151578	295970	533581	394853	847822	630019	854059	487253	985717	1.30565e+06	113271	677005	533467	460769	200185	365186	2.34471e+06	253288	354159
259	Q08DN8	FLOT1	1.08924	-1.08924	12912.6	27474.2	1	sp|Q08DN8|FLOT1_BOVIN;tr|Q3MHZ0|Q3MHZ0_BOVIN	2	2	1.987	0.0177175	2.12771	InVitro Matured	InVivo Matured	Flotillin-1 OS=Bos taurus GN=FLOT1 PE=2 SV=1 [sp|Q08DN8|FLOT1_BOVIN,tr|Q3MHZ0|Q3MHZ0_BOVIN]	12705	10155.9	14560.5	11454.7	15687	40147.3	29846.6	12900.9	36188.4	18288	39979.9	7589.22	33305.8	11452.3	18305.8	9479.45	17300.4	35417.6	18811.7	6570.71
260	E1BKX3	MYBBP1A	1.09229	-1.09229	40467	86281.6	1	tr|E1BKX3|E1BKX3_BOVIN	5	5	4.97	0.0360066	2.13215	InVitro Matured	InVivo Matured	Uncharacterized protein OS=Bos taurus GN=MYBBP1A PE=4 SV=1	31226.3	50213	31153.7	49506.3	40235.9	111046	45039.3	129298	40658.4	105366	98262.5	37522.9	71261.3	49495.7	46952.8	26219.9	26106.7	354971	21135.4	37856.9
261	Q3ZC84	CNDP2	1.10232	-1.10232	107135	230020	1	sp|Q3ZC84|CNDP2_BOVIN	11	11	10.905	0.00117871	2.14701	InVitro Matured	InVivo Matured	Cytosolic non-specific dipeptidase OS=Bos taurus GN=CNDP2 PE=2 SV=1	131492	74380.2	117136	129841	82826.1	268922	173308	266401	177426	264043	413778	55582.3	267937	129813	96653	63497	100457	731369	92230.9	94868.2
262	A5PK96	ACP1	1.10459	-1.10459	29806.9	64097.2	1	tr|A5PK96|A5PK96_BOVIN;tr|Q3SZ94|Q3SZ94_BOVIN	4	4	3.941	0.00375746	2.15042	InVitro Matured	InVivo Matured	ACP1 protein OS=Bos taurus GN=ACP1 PE=2 SV=1 [tr|A5PK96|A5PK96_BOVIN,tr|Q3SZ94|Q3SZ94_BOVIN]	45933.6	15696.8	28092.6	37661.5	21649.8	54704	56367.9	61511.6	66034.5	81868.1	144543	11729.8	64259.5	37653.5	25264	12916.5	32673.3	168872	34326.6	29414.4
263	Q3ZBV2	DDX19A	1.106	-1.106	35774.5	77005.4	1	sp|Q3ZBV2|DD19A_BOVIN;tr|F1MUT6|F1MUT6_BOVIN;tr|Q2YDF3|Q2YDF3_BOVIN	5	5	4.96	0.00420749	2.15252	InVitro Matured	InVivo Matured	ATP-dependent RNA helicase DDX19A OS=Bos taurus GN=DDX19A PE=2 SV=1	34644.4	20429.6	28239.1	50943.4	44616.2	92250	48920.5	70815	83554.6	89486.7	109019	15266.5	64594.4	50932.4	52064.3	21781.8	28356.4	194413	43434	32151.7
264	E1BJG5	TRIM28	1.10756	-1.10756	299846	646111	1	tr|E1BJG5|E1BJG5_BOVIN	18	18	17.878	0.000514635	2.15481	InVitro Matured	InVivo Matured	Uncharacterized protein OS=Bos taurus GN=TRIM28 PE=4 SV=2	326166	187278	309391	341608	334789	730122	520902	784460	539932	655142	1.02638e+06	139948	707705	341534	390678	172394	301937	2.15363e+06	280672	235386
265	A2VE14	SAE1	1.11023	-1.11023	104018	224555	1	sp|A2VE14|SAE1_BOVIN	14	13	15.887	0.00565623	2.15881	InVitro Matured	InVivo Matured	SUMO-activating enzyme subunit 1 OS=Bos taurus GN=SAE1 PE=2 SV=1	114707	51621.1	83115.6	147954	122693	277426	170569	165493	242122	267167	360960	38575.1	190120	147922	143176	65504.9	98869.1	454339	125862	95990.6
266	G5E630	USP9X	1.11207	-1.11207	14419.8	31170.4	1	tr|G5E630|G5E630_BOVIN;tr|B7TCH8|B7TCH8_BOVIN;tr|C0KTK9|C0KTK9_BOVIN	2	2	1.944	0.00632074	2.16164	InVitro Matured	InVivo Matured	Ubiquitin carboxyl-terminal hydrolase OS=Bos taurus GN=USP9X PE=3 SV=1	12709.4	14488.1	12529.7	11217.6	21154.5	46375.4	24086.1	18597.9	26336.1	40456.8	39993.7	10826.6	28660.5	11215.2	24686	10950	13961.4	51058.1	13690.2	14535.7
267	A7MBD4	FARSA	1.11602	-1.11602	55042	119304	1	tr|A7MBD4|A7MBD4_BOVIN	7	6	6.969	0.00476488	2.1675	InVitro Matured	InVivo Matured	FARSA protein OS=Bos taurus GN=FARSA PE=2 SV=1	69503.9	29563.8	38282.8	50172	87687.5	157384	111438	91212.9	111432	125051	218714	22092.3	87568.7	50161.3	102326	37160.9	64594	250413	57925.6	44929.6
268	Q2NL24	PSMG2	1.11837	-1.11837	8159.94	17716.5	1	sp|Q2NL24|PSMG2_BOVIN	3	3	2.982	0.0290106	2.17115	InVitro Matured	InVivo Matured	Proteasome assembly chaperone 2 OS=Bos taurus GN=PSMG2 PE=2 SV=1	9536.7	4399.7	5193.68	12121	9548.63	25986.5	8062.23	15391.8	14623.7	24518.1	30010	3287.78	11880.1	12118.4	11142.7	6135.85	4673.22	42256.3	7601.79	8809.12
269	E1B8X4	NAE1	1.12673	-1.12673	4464.72	9750.52	1	tr|E1B8X4|E1B8X4_BOVIN	2	2	1.985	0.00212408	2.1839	InVitro Matured	InVivo Matured	Uncharacterized protein OS=Bos taurus GN=NAE1 PE=4 SV=1	6126.04	4396.16	4452.88	3860.83	3487.7	16131.1	7944.64	7831.13	9170.55	7675.19	19277.4	3285.13	10185.6	3860	4069.94	3808.82	4605.06	21499.3	4767.1	2757.62
270	F1MS56	PGM3	1.12753	-1.12753	13894.5	30358.6	1	tr|F1MS56|F1MS56_BOVIN;tr|Q2KIQ1|Q2KIQ1_BOVIN	3	3	2.991	0.0113793	2.18494	InVitro Matured	InVivo Matured	Uncharacterized protein OS=Bos taurus GN=PGM3 PE=3 SV=1 [tr|F1MS56|F1MS56_BOVIN,tr|Q2KIQ1|Q2KIQ1_BOVIN]	17419.4	5568.79	8920.73	18016.2	19547.5	39780.6	33474.2	22031.2	29619.3	26888	54815.1	4161.41	20405.4	18012.3	22810.7	9392.86	19403.1	60483.7	15396.9	9660.58
271	P80227	APEH	1.14451	-1.14451	11368.8	25134.3	1	sp|P80227|ACPH_BOVIN	5	5	4.978	0.00544285	2.21082	InVitro Matured	InVivo Matured	Acylamino-acid-releasing enzyme OS=Bos taurus GN=APEH PE=1 SV=2	16115.3	5390.73	13055.3	15250.7	7031.85	29027	21576.1	29681.8	21818.5	23568.1	50711.5	4028.35	29863	15247.5	8205.74	6853.76	12506.5	81487.6	11341.9	8467.78
272	O97764	CRYZ	1.15395	-1.15395	25940.8	57725.4	1	sp|O97764|QOR_BOVIN	3	3	2.991	0.01021	2.22527	InVitro Matured	InVivo Matured	Zeta-crystallin OS=Bos taurus GN=CRYZ PE=2 SV=2	32569.8	10247.5	20957.5	32381.8	33547.4	69057	42993.2	60509	41798.3	74269.2	102490	7657.69	47938.4	32374.9	39147.7	16305.5	24920.7	166119	21727.9	26684.2
273	A5D9F7	SNX6	1.15882	-1.15882	27977.9	62469	1	tr|A5D9F7|A5D9F7_BOVIN;tr|F1MHJ5|F1MHJ5_BOVIN	8	8	7.927	0.00764972	2.2328	InVitro Matured	InVivo Matured	Sorting nexin 6 (Fragment) OS=Bos taurus GN=SNX6 PE=2 SV=1 [tr|A5D9F7|A5D9F7_BOVIN,tr|F1MHJ5|F1MHJ5_BOVIN]	41899.4	9917.76	25483.1	36583.6	26005.9	68198.2	64911.4	62150	52256.2	64829.5	131849	7411.28	58290.4	36575.7	30347.2	16102.7	37625.5	170625	27164.2	23292.6
274	Q2KJH9	ALDH9A1	1.15928	-1.15928	129094	288327	1	sp|Q2KJH9|AL9A1_BOVIN	11	11	10.92	7.09032e-05	2.23347	InVitro Matured	InVivo Matured	4-trimethylaminobutyraldehyde dehydrogenase OS=Bos taurus GN=ALDH9A1 PE=2 SV=1	134350	108376	134468	138911	129362	332887	226467	256215	249483	376583	422771	80986.7	307585	138881	150957	78600.3	131270	703404	129688	135302
275	Q3T0G5	PROSC	1.16454	-1.16454	45591.5	102200	1	sp|Q3T0G5|PROSC_BOVIN	6	6	6.972	0.000819044	2.24164	InVitro Matured	InVivo Matured	Proline synthase co-transcribed bacterial homolog protein OS=Bos taurus GN=PROSC PE=2 SV=1	38619.3	31529.4	62216.9	57918.8	37673	103458	88117.5	97693.7	83362.4	138366	121527	23561.1	142316	57906.3	43962.1	24428.2	51076.7	268205	43334	49713.5
276	A5PKJ3	DCTN1	1.17085	-1.17085	67860.8	152786	1	tr|A5PKJ3|A5PKJ3_BOVIN;tr|F1MIC9|F1MIC9_BOVIN	12	12	11.96	0.00151504	2.25145	InVitro Matured	InVivo Matured	DCTN1 protein OS=Bos taurus GN=DCTN1 PE=2 SV=1 [tr|A5PKJ3|A5PKJ3_BOVIN,tr|F1MIC9|F1MIC9_BOVIN]	83944.5	37851	69396.9	72324	75787.8	177916	137980	139792	109870	198369	264156	28285	158739	72308.5	88439.7	42009.1	79979.3	383781	57113.6	71271.9
277	A6QQL9	SRP14	1.17089	-1.17089	10016	22552.2	1	sp|A6QQL9|SRP14_BOVIN	2	2	1.987	0.0184372	2.25163	InVitro Matured	InVivo Matured	Signal recognition particle 14 kDa protein OS=Bos taurus GN=SRP14 PE=3 SV=1	11098.7	3116.93	9268.5	9643.03	16952.6	28528	21520.6	14941	18431.3	29340.4	34925.4	2329.2	21200.9	9640.96	19782.6	6735.94	12474.2	41018.4	9581.11	10541.7
278	G3MYE7	MECP2	1.17393	-1.17393	35197	79414.6	1	tr|G3MYE7|G3MYE7_BOVIN;tr|G3N2R6|G3N2R6_BOVIN	7	7	6.979	0.00365255	2.25629	InVitro Matured	InVivo Matured	Uncharacterized protein OS=Bos taurus GN=MECP2 PE=4 SV=1 [tr|G3MYE7|G3MYE7_BOVIN,tr|G3N2R6|G3N2R6_BOVIN]	39874.8	22245.4	41897.5	22260.5	49706.4	101838	70703.8	51041.1	91899.7	81590.3	125478	16623.4	95837	22255.8	58004.4	24045.7	40983	140127	47772	29314.6
279	Q5EAC7	CIAPIN1	1.17418	-1.17418	68002.5	153458	1	sp|Q5EAC7|CPIN1_BOVIN	5	5	4.976	0.0103299	2.25666	InVitro Matured	InVivo Matured	Anamorsin OS=Bos taurus GN=CIAPIN1 PE=2 SV=1	92571.1	35298.9	52327.1	103644	56171.2	144461	128250	171637	90107.4	232837	291302	26377.9	119694	103622	65548.3	34109.5	74339.3	471208	46840.3	83656.1
280	G3MWU1	TXNRD1	1.17611	-1.17611	17918.2	40490.4	1	tr|G3MWU1|G3MWU1_BOVIN	4	2	3.891	9.05723e-05	2.25974	InVitro Matured	InVivo Matured	Thioredoxin reductase 1, cytoplasmic OS=Bos taurus GN=TXNRD1 PE=3 SV=1	17304.4	18376.1	16769.4	14905.2	22235.6	49415.6	31823.3	40049	33235.1	47929	54453.3	13732	38358.5	14902	25947.6	11667.8	18446.2	109949	17276.5	17220.4
281	Q2KJA1	SH3GL1	1.17833	-1.17833	8169.91	18491	1	sp|Q2KJA1|SH3G1_BOVIN;tr|Q08DX1|Q08DX1_BOVIN	5	5	4.91	0.0159894	2.2633	InVitro Matured	InVivo Matured	Endophilin-A2 OS=Bos taurus GN=SH3GL1 PE=2 SV=1	12541.6	4178.48	7793.16	6976.9	9359.42	20208	10933.9	24129.9	10756.8	26426.3	39465.7	3122.47	17826.2	6975.4	10921.9	4771.44	6337.75	66245.5	5591.67	9494.7
282	A6H7B5	COPS3	1.18773	-1.18773	18306.2	41701.6	1	sp|A6H7B5|CSN3_BOVIN	4	3	3.942	0.00132842	2.278	InVitro Matured	InVivo Matured	COP9 signalosome complex subunit 3 OS=Bos taurus GN=COPS3 PE=2 SV=1	24433.1	11620.8	12955.8	18144.9	24376.4	44611.1	32701.3	34682.5	44391.3	52122	76885.8	8683.92	29635.2	18141	28445.8	10533.4	18955.1	95216.3	23075.8	18726.9
283	A2T1U6	AP-B	1.1939	-1.1939	33857.8	77457.7	1	tr|A2T1U6|A2T1U6_BOVIN	6	6	5.954	0.0130072	2.28774	InVitro Matured	InVivo Matured	Aminopeptidase B OS=Bos taurus GN=AP-B PE=2 SV=1	45206.1	12959.7	27343.8	38108.9	45670.6	102929	49741	86214.7	55604.7	92799.4	142254	9684.43	62546.5	38100.7	53294.7	24303.1	28832.1	236691	28904.9	33341.9
284	Q3SZ99	AIP	1.19668	-1.19668	25757.9	59041.3	1	tr|Q3SZ99|Q3SZ99_BOVIN	4	4	3.966	0.00137266	2.29216	InVitro Matured	InVivo Matured	AH receptor-interacting protein OS=Bos taurus GN=AIP PE=2 SV=1	26361.9	17895.2	28095.1	31823.5	24613.9	54753.9	45414.8	54592.6	44867.5	95577.7	82955.3	13372.6	64265.1	31816.7	28722.9	12928.3	26324.4	149877	23323.3	34340.1
285	G3X6S5	SH3BGRL3	1.19782	-1.19782	101408	232624	1	tr|G3X6S5|G3X6S5_BOVIN	3	3	2.984	0.0144802	2.29393	InVitro Matured	InVivo Matured	SH3 domain-binding glutamic acid-rich-like protein 3 (Fragment) OS=Bos taurus GN=SH3BGRL3 PE=4 SV=1	130982	61453.2	64946.4	99277.4	150382	379125	211984	113690	209811	248507	412172	45922.3	148559	99256.1	175487	89517.7	122875	312122	109065	89286.3
286	A6QPH1	WIBG	1.19894	-1.19894	37348	85741.6	1	sp|A6QPH1|WIBG_BOVIN	3	3	2.99	0.00789281	2.29575	InVitro Matured	InVivo Matured	Partner of Y14 and mago OS=Bos taurus GN=WIBG PE=2 SV=1	38221.5	15526.9	44452	41269.6	47270.2	113695	63315.6	105413	57679.8	88604.8	120275	11602.9	101680	41260.7	55161.4	26845.2	36700.5	289398	29983.6	31834.8
287	F1MVC0	CAD	1.19924	-1.19924	31106.2	71426.7	1	tr|F1MVC0|F1MVC0_BOVIN	6	6	5.946	0.0436795	2.29622	InVitro Matured	InVivo Matured	Uncharacterized protein OS=Bos taurus GN=CAD PE=3 SV=2	26149.3	4494.7	20020.9	62306.7	42559.3	64800.9	59075.2	102186	54015	77056.7	82286.2	3358.77	45796.1	62293.3	49664.1	15300.6	34242.6	280537	28078.5	27685.7
288	Q2TBW0	ATXN10	1.20821	-1.20821	18822.9	43491.7	1	sp|Q2TBW0|ATX10_BOVIN;tr|F1MH20|F1MH20_BOVIN	2	2	1.994	0.0328052	2.31058	InVitro Matured	InVivo Matured	Ataxin-10 OS=Bos taurus GN=ATXN10 PE=2 SV=1 [sp|Q2TBW0|ATX10_BOVIN,tr|F1MH20|F1MH20_BOVIN]	20193.7	4691.31	11825.5	27664.5	29739.4	50675.1	33229.9	25881.6	41784.8	65887.1	63545.4	3505.7	27049.8	27658.5	34704.1	11965.2	19261.5	71054.6	21720.9	23672.6
289	Q3SZI4	YWHAQ	1.20886	-1.20886	1.94248e+06	4.49016e+06	1	sp|Q3SZI4|1433T_BOVIN;tr|B0JYM5|B0JYM5_BOVIN	23	16	29.749	0.00643755	2.31156	InVitro Matured	InVivo Matured	14-3-3 protein theta OS=Bos taurus GN=YWHAQ PE=2 SV=1 [sp|Q3SZI4|1433T_BOVIN,tr|B0JYM5|B0JYM5_BOVIN]	2.02448e+06	1.68739e+06	1.79933e+06	2.11223e+06	2.08898e+06	4.03358e+06	2.63376e+06	4.24574e+06	3.06469e+06	8.47304e+06	6.37061e+06	1.26094e+06	4.11582e+06	2.11178e+06	2.43772e+06	952395	1.52664e+06	1.16561e+07	1.59311e+06	3.04428e+06
290	F1N1T2	PALM2	1.21145	-1.21145	43584	100929	1	tr|F1N1T2|F1N1T2_BOVIN	5	5	5.977	0.026347	2.31574	InVitro Matured	InVivo Matured	Uncharacterized protein OS=Bos taurus GN=PALM2 PE=4 SV=2	75643.9	14061.2	34536.9	38457.6	55220.2	120352	67446	129055	55321.1	132471	238035	10507.5	79000.1	38449.4	64438.6	28417	39094.6	354304	28757.4	47595.4
291	A1L5B7	SERBP1	1.21337	-1.21337	479769	1.11248e+06	1	tr|A1L5B7|A1L5B7_BOVIN	11	11	13.891	0.00215984	2.31878	InVitro Matured	InVivo Matured	SERPINE1 mRNA binding protein 1 OS=Bos taurus GN=SERBP1 PE=2 SV=1	524188	253276	402518	552041	666821	1.46194e+06	1.1746e+06	813321	932532	1.18e+06	1.64951e+06	189266	920725	551922	778139	345188	680849	2.23287e+06	484756	423963
292	Q3T0I5	FIS1	1.21626	-1.21626	49083	114043	1	sp|Q3T0I5|FIS1_BOVIN	3	3	2.991	0.00723942	2.32346	InVitro Matured	InVivo Matured	Mitochondrial fission 1 protein OS=Bos taurus GN=FIS1 PE=2 SV=1	40731.8	59274.6	42477.8	41965.4	60965.7	145938	81913.7	54161.6	145963	142236	128174	44294.3	97164.3	41956.3	71143.2	34458.4	47480.8	148693	75875.7	51104.2
293	E1BCE0	DNAJC8	1.22693	-1.22693	10260.8	24018.6	1	tr|E1BCE0|E1BCE0_BOVIN	3	3	2.966	0.00286681	2.34081	InVitro Matured	InVivo Matured	Uncharacterized protein (Fragment) OS=Bos taurus GN=DNAJC8 PE=4 SV=2	12522.5	6321.22	9315.64	15181.6	7963.15	23725.7	14362.7	26383.7	23686.1	31935	39405.8	4723.68	21308.7	15178.3	9292.5	5602.04	8325.23	72433	12312.7	11473.9
294	Q32PB8	RPS21	1.2323	-1.2323	207792	488190	1	sp|Q32PB8|RS21_BOVIN	6	6	6.976	0.0152303	2.34942	InVitro Matured	InVivo Matured	40S ribosomal protein S21 OS=Bos taurus GN=RPS21 PE=3 SV=1	103801	140450	140694	374832	279181	579005	531885	253728	688409	387924	326640	104955	321824	374752	325787	136713	308304	696576	357854	139377
295	P61287	PPP1CC	1.23244	-1.23244	12784.5	30040.4	1	sp|P61287|PP1G_BOVIN	6	1	7.958	0.00732914	2.34975	InVitro Matured	InVivo Matured	Serine/threonine-protein phosphatase PP1-gamma catalytic subunit OS=Bos taurus GN=PPP1CC PE=2 SV=1	11352.9	7413.37	9741.63	16930.2	18484.5	46487.2	27546.7	20154.4	19530.3	36483.5	35725.1	5539.82	22283.1	16926.6	21570.3	10976.4	15967.2	55331.1	10152.4	13108.2
296	Q6Q137	SEPT7	1.23372	-1.23372	121001	284562	1	sp|Q6Q137|SEPT7_BOVIN	10	9	9.854	0.00045308	2.35173	InVitro Matured	InVivo Matured	Septin-7 OS=Bos taurus GN=SEPT7 PE=2 SV=2	162077	84806.1	93835.1	127000	137287	329088	284835	210375	248749	349762	510021	63373.4	214640	126973	160205	77703.1	165103	577557	129307	125666
297	Q2KIZ8	MCM6	1.23526	-1.23526	22037.2	51882	1	sp|Q2KIZ8|MCM6_BOVIN;tr|E1BH89|E1BH89_BOVIN	5	5	4.954	0.0107492	2.3543	InVitro Matured	InVivo Matured	DNA replication licensing factor MCM6 OS=Bos taurus GN=MCM6 PE=2 SV=1 [sp|Q2KIZ8|MCM6_BOVIN,tr|E1BH89|E1BH89_BOVIN]	22072.4	9295.3	26629.8	39216.3	12972.1	39737	42716	68623	39868.3	68465.8	69457.1	6946.14	60913.3	39207.8	15137.7	9382.58	24760	188395	20724.6	24599.1
298	Q29RM3	REEP5	1.23574	-1.23574	50659.1	119305	1	sp|Q29RM3|REEP5_BOVIN;tr|F1MDM4|F1MDM4_BOVIN	5	5	5.956	0.0195156	2.35505	InVitro Matured	InVivo Matured	Receptor expression-enhancing protein 5 OS=Bos taurus GN=REEP5 PE=2 SV=1 [sp|Q29RM3|REEP5_BOVIN,tr|F1MDM4|F1MDM4_BOVIN]	38189	46432.5	20728.1	52779.7	95166.3	138060	116687	53274.1	127904	160599	120173	34697.8	47413.7	52768.4	111053	32598.3	67636.7	146257	66487.8	57701.7
299	Q5E9F5	TAGLN2	1.23799	-1.23799	429024	1.01194e+06	1	sp|Q5E9F5|TAGL2_BOVIN;sp|Q3ZBY2|TAGL3_BOVIN	13	13	13.892	0.0331961	2.3587	InVitro Matured	InVivo Matured	Transgelin-2 OS=Bos taurus GN=TAGLN2 PE=2 SV=3	401587	246898	211041	647794	637800	1.36875e+06	1.13439e+06	389014	1.41357e+06	753977	1.26371e+06	184501	482738	647655	744273	323185	657539	1.06799e+06	734811	270896
300	A4FV59	PHF5A	1.24081	-1.24081	9211.32	21770.6	1	tr|A4FV59|A4FV59_BOVIN	2	2	1.987	0.000857843	2.36346	InVitro Matured	InVivo Matured	PHF5A protein OS=Bos taurus GN=PHF5A PE=4 SV=1	8200.81	11446.6	7552.58	8056.09	10800.6	23289.7	27423	12795.4	19120.1	26224.6	25806.2	8553.71	17275.9	8054.36	12603.6	5499.09	15895.6	35128.2	9939.16	9422.24
301	A7E3Q2	HSPA2	1.24312	-1.24312	26582.9	62925.9	1	tr|A7E3Q2|A7E3Q2_BOVIN	22	7	29.824	0.0188626	2.36716	InVitro Matured	InVivo Matured	Heat shock 70kDa protein 1A OS=Bos taurus GN=HSPA2 PE=2 SV=1	28027.2	7895.26	18831.2	35942.6	42218.1	42092.7	65079.9	54253.3	55173	98030.4	88195.6	5899.92	43074.8	35934.9	49266	9938.78	37723.1	148945	28680.5	35221.4
302	Q9XSK7	HDGF	1.24931	-1.24931	282344	671211	1	sp|Q9XSK7|HDGF_BOVIN;tr|Q32LK8|Q32LK8_BOVIN	12	11	12.839	0.000288636	2.37728	InVitro Matured	InVivo Matured	Hepatoma-derived growth factor OS=Bos taurus GN=HDGF PE=2 SV=1	333528	168251	297586	316651	295704	814960	538324	655400	744197	603176	1.04954e+06	125730	680702	316583	345069	192426	312036	1.79931e+06	386854	216715
303	A5PJZ8	SKIV2L2	1.26051	-1.26051	5970.01	14304.4	1	tr|A5PJZ8|A5PJZ8_BOVIN;tr|A6H714|A6H714_BOVIN	2	2	1.942	0.0120813	2.39604	InVitro Matured	InVivo Matured	SKIV2L2 protein OS=Bos taurus GN=SKIV2L2 PE=2 SV=1 [tr|A5PJZ8|A5PJZ8_BOVIN,tr|A6H714|A6H714_BOVIN]	6483.23	2771.22	4595.34	4647.15	11353.1	11461.7	18218	12302.3	8256.72	21283.2	20401.4	2070.86	10511.4	4646.15	13248.4	2706.29	10559.9	33774.4	4292.07	7646.86
304	F1MHR6	KHSRP	1.26145	-1.26145	313412	751364	1	tr|F1MHR6|F1MHR6_BOVIN	16	13	17.932	8.93912e-05	2.39737	InVitro Matured	InVivo Matured	Uncharacterized protein (Fragment) OS=Bos taurus GN=KHSRP PE=4 SV=2	297879	196877	345831	401279	325196	838731	714185	740581	695089	768236	937362	147121	791059	401193	379484	198038	413973	2.03317e+06	361326	276020
305	F1MX83	S100A11	1.26797	-1.26797	289991	698366	1	tr|F1MX83|F1MX83_BOVIN;tr|Q862H7|Q862H7_BOVIN	3	3	2.991	0.011501	2.40823	InVitro Matured	InVivo Matured	Uncharacterized protein (Fragment) OS=Bos taurus GN=S100A11 PE=4 SV=2 [tr|F1MX83|F1MX83_BOVIN,tr|Q862H7|Q862H7_BOVIN]	295963	351515	233060	243704	325715	1.15422e+06	754079	279830	684773	618924	931333	262678	533105	243652	380090	272531	437097	768236	355964	222373
306	E1BM48	PRPF31	1.26917	-1.26917	13223.4	31872.9	1	tr|E1BM48|E1BM48_BOVIN	3	3	2.991	0.00685247	2.41034	InVitro Matured	InVivo Matured	Uncharacterized protein OS=Bos taurus GN=PRPF31 PE=4 SV=1	8789.44	6757.1	9725.08	12676.2	28169.2	29105.7	24283.4	24345.4	36440	45189.9	27658.5	5049.4	22245.3	12673.5	32871.7	6872.34	14075.7	66837.2	18942.5	16236.3
307	E1BNY9	HUWE1	1.27053	-1.27053	38189.3	92133.1	1	tr|E1BNY9|E1BNY9_BOVIN	12	12	11.877	0.00431034	2.41254	InVitro Matured	InVivo Matured	Uncharacterized protein OS=Bos taurus GN=HUWE1 PE=4 SV=2	50160.2	25772.7	33368.6	42852.4	38792.7	104380	67998.4	103841	48672.2	135774	157844	19259.3	76327.8	42843.2	45268.7	24645.8	39414.8	285081	25301.1	48782.4
308	Q17QL8	LYPLA2	1.27209	-1.27209	54879.4	132541	1	tr|Q17QL8|Q17QL8_BOVIN	6	6	5.944	0.00461427	2.41513	InVitro Matured	InVivo Matured	Lysophospholipase II OS=Bos taurus GN=LYPLA2 PE=2 SV=1	70697.8	23947.7	39856.5	73177.3	66717.9	170928	125573	88607.2	135413	142184	222471	17895.5	91168.3	73161.5	77855.7	40358.9	72787.6	243259	70391.3	51085.3
309	A4IFR1	CD2BP2	1.27289	-1.27289	9369.35	22642	1	tr|A4IFR1|A4IFR1_BOVIN	2	2	1.994	0.0439102	2.4166	InVitro Matured	InVivo Matured	CD2BP2 protein OS=Bos taurus GN=CD2BP2 PE=2 SV=1	9916.4	2478.12	8152.71	13195.2	13104.4	26177.9	17878.6	24066	8914.17	36173.3	31204.8	1851.83	18648.6	13192.4	15292	6181.03	10363.2	66070.2	4633.83	12996.7
310	Q0III3	DYNC1I2	1.27715	-1.27715	129384	313576	1	sp|Q0III3|DC1I2_BOVIN;tr|F1N7H7|F1N7H7_BOVIN	7	7	7.958	0.00309773	2.42361	InVitro Matured	InVivo Matured	Cytoplasmic dynein 1 intermediate chain 2 OS=Bos taurus GN=DYNC1I2 PE=1 SV=1	139328	63805.6	102592	170928	170264	388788	256747	236045	265537	420762	438436	47680.2	234671	170891	198688	91799.3	148822	648031	138033	151176
311	P43033	PAFAH1B1	1.27771	-1.27771	17407.4	42206.2	1	sp|P43033|LIS1_BOVIN;tr|A5D7P3|A5D7P3_BOVIN	3	3	2.963	0.0152682	2.42462	InVitro Matured	InVivo Matured	Platelet-activating factor acetylhydrolase IB subunit alpha OS=Bos taurus GN=PAFAH1B1 PE=1 SV=2 [sp|P43033|LIS1_BOVIN,tr|A5D7P3|A5D7P3_BOVIN]	21378.9	6182.23	16114.8	24034.1	19326.9	29027.9	46632.5	67984	25704.2	41682.7	67274.8	4619.81	36861.2	24029	22553.3	6853.97	27030.2	186641	13361.7	14976.2
312	E1BEM3	CDV3	1.28135	-1.28135	22366.8	54367.8	1	tr|E1BEM3|E1BEM3_BOVIN;tr|G3X7J3|G3X7J3_BOVIN	3	3	2.983	0.0445335	2.43073	InVitro Matured	InVivo Matured	Uncharacterized protein OS=Bos taurus GN=CDV3 PE=4 SV=2	27104.5	4975.74	37432.3	30385.5	11936.1	45119	33685.6	108494	38931.7	45607.9	85292.2	3718.24	85623.2	30378.9	13928.7	10653.4	19525.7	297857	20237.8	16386.5
313	Q3SZJ9	PMM2	1.28678	-1.28678	37652.5	91866.8	1	sp|Q3SZJ9|PMM2_BOVIN;tr|M5FJZ1|M5FJZ1_BOVIN	4	4	3.969	0.00758421	2.43986	InVitro Matured	InVivo Matured	Phosphomannomutase 2 OS=Bos taurus GN=PMM2 PE=2 SV=1 [sp|Q3SZJ9|PMM2_BOVIN,tr|M5FJZ1|M5FJZ1_BOVIN]	29249.3	15418.3	28148.5	68483.2	46963	113281	84353.8	60873.8	84418.2	116407	92041.5	11521.7	64387.2	68468.5	54802.9	26747.6	48895.1	167121	43882.9	41824
314	F1MS40	CFDP2	1.28961	-1.28961	330554	808080	1	tr|F1MS40|F1MS40_BOVIN;sp|O02751|CFDP2_BOVIN	19	13	19.914	0.002468	2.44462	InVitro Matured	InVivo Matured	Craniofacial development protein 2 OS=Bos taurus GN=CFDP2 PE=4 SV=1	298431	149226	280312	430084	494719	924370	674375	659710	874555	907390	939098	111512	641189	429991	577307	218259	390897	1.81115e+06	454618	326016
315	Q2HJH9	PDCD5	1.29177	-1.29177	16592.3	40624.1	1	sp|Q2HJH9|PDCD5_BOVIN	5	5	4.953	0.000139841	2.44837	InVitro Matured	InVivo Matured	Programmed cell death protein 5 OS=Bos taurus GN=PDCD5 PE=2 SV=3	14565.9	11041.2	16259.8	20763.9	20330.6	33942.2	42120.2	35936.1	49816.3	41305.5	45835.9	8250.81	37192.8	20759.4	23724.5	8014.32	24414.7	98657.9	25895.9	14840.7
316	Q0P5F3	LIN7C	1.30218	-1.30218	18571.6	45799.3	1	sp|Q0P5F3|LIN7C_BOVIN;sp|Q32LM6|LIN7A_BOVIN	2	2	1.964	0.00531578	2.4661	InVitro Matured	InVivo Matured	Protein lin-7 homolog C OS=Bos taurus GN=LIN7C PE=2 SV=1	20368.5	8913.03	11940.1	26839.8	24796.4	63265.5	41626.9	31782.2	36038.2	56283.6	64095.5	6660.48	27311.9	26834	28935.9	14938	24128.8	87253.9	18733.7	20222.2
317	A5D7A2	GARS	1.30846	-1.30846	74725.1	185078	1	tr|A5D7A2|A5D7A2_BOVIN;tr|Q6Q138|Q6Q138_BOVIN	8	8	7.964	0.00724832	2.47678	InVitro Matured	InVivo Matured	GARS protein OS=Bos taurus GN=GARS PE=2 SV=1	73451	27813.2	50240.2	114052	108069	245599	188804	128706	172626	189654	231135	20784.1	114920	114028	126109	57990.1	109439	353346	89735.6	68140.7
318	A6QR08	GPS1	1.30986	-1.30986	22802.8	56533.4	1	tr|A6QR08|A6QR08_BOVIN;tr|F1MP10|F1MP10_BOVIN	5	4	4.974	0.00865939	2.47923	InVitro Matured	InVivo Matured	GPS1 protein OS=Bos taurus GN=GPS1 PE=2 SV=1 [tr|A6QR08|A6QR08_BOVIN,tr|F1MP10|F1MP10_BOVIN]	28366	12706	12962.7	30482.7	29496.6	68138.1	31837.4	40476.1	59090.4	83125.2	89261.9	9494.89	29651	30476.1	34420.7	16088.5	18454.4	111122	30716.8	29866.1
319	Q3SZA0	COPS4	1.31104	-1.31104	51278.1	127233	1	sp|Q3SZA0|CSN4_BOVIN	4	4	3.988	0.00842313	2.48124	InVitro Matured	InVivo Matured	COP9 signalosome complex subunit 4 OS=Bos taurus GN=COPS4 PE=2 SV=1	59126.2	36413.5	38761.4	58560.7	63528.6	247020	92777.7	69589.4	107713	119066	186058	27210.9	88663.4	58548.1	74133.9	58325.5	53778	191049	55992	42779.3
320	A7Z055	PLAA	1.31187	-1.31187	20763.6	51549.9	1	tr|A7Z055|A7Z055_BOVIN	6	6	5.975	0.0137739	2.48271	InVitro Matured	InVivo Matured	PLAA protein OS=Bos taurus GN=PLAA PE=2 SV=1	33801.6	7229.88	19809.1	24472	18505.4	49720.2	32231.6	73287.8	34573.6	67936.3	106366	5402.7	45311.6	24466.7	21594.6	11739.8	18682.8	201202	17972.3	24408.9
321	A1A4Q4	TMA7	1.31313	-1.31313	67963.8	168878	1	sp|A1A4Q4|TMA7_BOVIN	4	4	4.919	0.00486113	2.48481	InVitro Matured	InVivo Matured	Translation machinery-associated protein 7 OS=Bos taurus GN=TMA7 PE=3 SV=1	103598	33037.4	57376	65590	80217.5	207409	128603	118050	137483	252843	326002	24688	131243	65575.9	93608.9	48972.6	74544	324091	71467.5	90843.9
322	F1N1T3	AKAP2	1.31696	-1.31696	191665	477517	1	tr|F1N1T3|F1N1T3_BOVIN	20	20	22.742	0.0306838	2.49142	InVitro Matured	InVivo Matured	Uncharacterized protein OS=Bos taurus GN=AKAP2 PE=4 SV=2	265134	43891.3	144694	274485	230120	487259	385856	531169	240793	742510	834320	32798.8	330975	274426	268535	115050	223659	1.45825e+06	125171	266777
323	P10881	SSB	1.31882	-1.31882	177440	442648	1	sp|P10881|LA_BOVIN	10	10	11.933	0.00207781	2.49463	InVitro Matured	InVivo Matured	Lupus La protein homolog OS=Bos taurus GN=SSB PE=2 SV=2	217093	85534.3	138659	215324	230591	527542	326711	356183	500594	502213	683147	63917.6	317171	215278	269085	124561	189376	977853	260222	180440
324	Q3T0T1	PSMB10	1.31984	-1.31984	22840.4	57019.9	1	sp|Q3T0T1|PSB10_BOVIN;tr|Q8SQB5|Q8SQB5_BOVIN	3	2	3.935	0.000924187	2.49645	InVitro Matured	InVivo Matured	Proteasome subunit beta type-10 OS=Bos taurus GN=PSMB10 PE=1 SV=1 [sp|Q3T0T1|PSB10_BOVIN,tr|Q8SQB5|Q8SQB5_BOVIN]	26353.3	17073.8	16536.7	30084.1	24154.2	75872.7	67909.9	35994.6	57599.3	47723	82928.2	12758.8	37826.2	30077.6	28186.4	17914.8	39363.5	98818.3	29941.7	17146.4
325	F1N2W0	PTGR1	1.32164	-1.32164	443716	1.10907e+06	1	tr|F1N2W0|F1N2W0_BOVIN	21	21	23.841	0.00467329	2.4995	InVitro Matured	InVivo Matured	Prostaglandin reductase 1 OS=Bos taurus GN=PTGR1 PE=4 SV=1	752206	213970	412670	486603	353129	1.16616e+06	803049	1.27632e+06	751157	1.54865e+06	2.36703e+06	159894	943947	486498	412080	275350	465482	3.50397e+06	390472	556416
326	Q24K03	THUMPD1	1.32454	-1.32454	11633	29136.6	1	sp|Q24K03|THUM1_BOVIN	3	3	2.959	0.00239864	2.50465	InVitro Matured	InVivo Matured	THUMP domain-containing protein 1 OS=Bos taurus GN=THUMPD1 PE=2 SV=1	16676.4	5747.31	8930.31	15490.5	11320.4	28962	20228	39514.3	28699.3	28279.4	52477.3	4294.81	20427.3	15487.2	13210.2	6838.4	11725	108481	14918.7	10160.5
327	A6QLY4	ISOC1	1.33091	-1.33091	18022.4	45339.1	1	sp|A6QLY4|ISOC1_BOVIN	2	2	1.935	0.00391362	2.5157	InVitro Matured	InVivo Matured	Isochorismatase domain-containing protein 1 OS=Bos taurus GN=ISOC1 PE=2 SV=1	18040.2	24565.7	12415.2	22386.1	12705.2	49318.9	33504.7	25060.1	49842.9	68969	56768.6	18357.3	28398.6	22381.3	14826.2	11645	19420.8	68799.2	25909.7	24779.9
328	Q0VCI1	OSGEP	1.3312	-1.3312	14141.8	35584	1	sp|Q0VCI1|OSGEP_BOVIN	3	3	2.981	0.00129686	2.51623	InVitro Matured	InVivo Matured	Probable tRNA N6-adenosine threonylcarbamoyltransferase OS=Bos taurus GN=OSGEP PE=2 SV=1	13572.8	6504.25	15219.2	22224.8	13187.8	32553	36174.4	41956.6	35147.6	32088.3	42710.8	4860.46	34812.6	22220	15389.4	7686.3	20968.2	115186	18270.7	11529
329	F1MBF0	EIF2A	1.33199	-1.33199	82700.1	208199	1	tr|F1MBF0|F1MBF0_BOVIN	10	9	9.855	0.0070889	2.51751	InVitro Matured	InVivo Matured	Eukaryotic translation initiation factor 2 subunit 1 OS=Bos taurus GN=EIF2A PE=4 SV=1	78570.5	25314.1	70675.9	133464	105476	247572	199156	180445	182207	231614	247245	18916.5	161665	133435	123084	58455.8	115439	495389	94716	83216.6
330	P23196	APEX1	1.33263	-1.33263	539656	1.35918e+06	1	sp|P23196|APEX1_BOVIN	11	11	15.935	0.000758718	2.51861	InVitro Matured	InVivo Matured	DNA-(apurinic or apyrimidinic site) lyase OS=Bos taurus GN=APEX1 PE=1 SV=2	535670	328818	416853	661540	755396	1.71647e+06	1.37924e+06	935779	1.40159e+06	1.36284e+06	1.68564e+06	245717	953516	661398	881501	405286	799468	2.56906e+06	728587	489655
331	Q8HXY9	CFDP1	1.33601	-1.33601	22683.4	57266.2	1	sp|Q8HXY9|CFDP1_BOVIN	3	3	2.975	0.00080386	2.52458	InVitro Matured	InVivo Matured	Craniofacial development protein 1 OS=Bos taurus GN=CFDP1 PE=2 SV=1	24744.3	26574.2	14679.2	18297.8	29121.7	43691	72004	44996.1	47928.2	77711.6	77865	19858.2	33577.4	18293.8	33983.2	10316.2	41736.7	123531	24914.4	27921
332	Q56JX6	RPS28	1.3377	-1.3377	149381	377559	1	sp|Q56JX6|RS28_BOVIN	5	5	4.985	0.00726002	2.52749	InVitro Matured	InVivo Matured	40S ribosomal protein S28 OS=Bos taurus GN=RPS28 PE=3 SV=1	109664	112636	99856.4	149446	275303	397426	546218	187218	457414	299519	345091	84169.9	228413	149414	321262	93839	316612	513981	237776	107614
333	A5PJZ7	HDAC6	1.33876	-1.33876	14131.1	35744	1	tr|A5PJZ7|A5PJZ7_BOVIN;tr|F1MQP3|F1MQP3_BOVIN	3	3	3.929	0.0413637	2.52945	InVitro Matured	InVivo Matured	HDAC6 protein OS=Bos taurus GN=HDAC6 PE=2 SV=1 [tr|A5PJZ7|A5PJZ7_BOVIN,tr|F1MQP3|F1MQP3_BOVIN]	18299.2	3517.54	4430.83	19368.5	25039.4	31364.3	21593.5	33628.9	23298.6	68834.6	57583.8	2628.56	10135.1	19364.4	29219.4	7405.63	12516.5	92323.6	12111.3	24731.6
334	P18203	FKBP1A	1.34896	-1.34896	198568	505809	1	sp|P18203|FKB1A_BOVIN	3	3	2.99	0.00725735	2.54729	InVitro Matured	InVivo Matured	Peptidyl-prolyl cis-trans isomerase FKBP1A OS=Bos taurus GN=FKBP1A PE=1 SV=2	171871	91585.4	149227	338409	241745	628571	462350	265451	511333	661341	540841	68439.4	341344	338336	282102	148416	267998	728762	265805	237613
335	F1MLJ0	WIZ	1.36113	-1.36113	2104.48	5407.68	1	tr|F1MLJ0|F1MLJ0_BOVIN	2	2	1.984	0.0116064	2.5696	InVitro Matured	InVivo Matured	Uncharacterized protein OS=Bos taurus GN=WIZ PE=4 SV=2	945.52	1060.2	4626.36	2499.07	1391.25	4137.26	5669.58	5397.08	3430.04	8404.45	2975.35	792.257	10582.4	2498.54	1623.51	976.877	3286.33	14817	1783.03	3019.64
336	F1N4K1	PFAS	1.36497	-1.36497	18496.4	47643	1	tr|F1N4K1|F1N4K1_BOVIN	6	6	5.889	0.0154331	2.5758	InVitro Matured	InVivo Matured	Uncharacterized protein OS=Bos taurus GN=PFAS PE=4 SV=2	33995.6	5141.43	21927.6	20435.5	10981.6	41610	42136.1	67961.3	30187.6	56320	106977	3842.06	50157.6	20431.1	12814.9	9824.81	24423.9	186579	15692.3	20235.2
337	A4IFN7	UBE3A	1.3699	-1.3699	10946.4	28292.9	1	tr|A4IFN7|A4IFN7_BOVIN	2	2	1.994	0.0243137	2.58467	InVitro Matured	InVivo Matured	UBE3A protein OS=Bos taurus GN=UBE3A PE=2 SV=1	16382.4	2349.63	5444.28	15827.3	14728.5	33916.7	23883.9	24484.4	17916.6	41262.9	51552.1	1755.82	12453.3	15823.9	17187.2	8008.3	13844.1	67218.8	9313.52	14825.3
338	Q0VCZ3	YTHDF2	1.37208	-1.37208	9726.27	25177.4	1	sp|Q0VCZ3|YTHD2_BOVIN	3	2	2.968	0.0430032	2.5886	InVitro Matured	InVivo Matured	YTH domain-containing family protein 2 OS=Bos taurus GN=YTHDF2 PE=2 SV=1	11108.2	1189.07	4001.98	13008.5	19323.6	24847.6	26569.9	13031.2	36624.5	24813.8	34955	888.561	9154.18	13005.7	22549.5	5866.93	15401.1	35775.4	19038.4	8915.37
339	E1BE86	CCS	1.37352	-1.37352	4828.66	12512.8	1	tr|E1BE86|E1BE86_BOVIN	2	2	1.962	0.0111532	2.59136	InVitro Matured	InVivo Matured	Uncharacterized protein OS=Bos taurus GN=CCS PE=4 SV=1	7582.44	1314.98	7295.99	3570.77	4379.11	12136	9421.07	13168.2	10616.3	17222.2	23860.3	982.652	16688.9	3570	5110.15	2865.51	5460.86	36151.7	5518.66	6187.77
340	Q32L93	GMPR2	1.37987	-1.37987	10166.2	26458.7	1	sp|Q32L93|GMPR2_BOVIN	3	3	2.942	0.00912029	2.6026	InVitro Matured	InVivo Matured	GMP reductase 2 OS=Bos taurus GN=GMPR2 PE=2 SV=1	16468.5	3475.32	10323.4	9763.59	10800.4	38209.2	31651.1	20159.1	16382.2	25892	51823.1	2597.01	23613.8	9761.49	12603.4	9021.84	18346.3	55344.2	8515.9	9302.73
341	F1MMR5	LOC100850497	1.38358	-1.38358	2370.61	6186.9	1	tr|F1MMR5|F1MMR5_BOVIN;tr|Q0V7L6|Q0V7L6_BOVIN	2	2	1.965	0.0391276	2.60984	InVitro Matured	InVivo Matured	Uncharacterized protein OS=Bos taurus GN=LOC100850497 PE=4 SV=1 [tr|F1MMR5|F1MMR5_BOVIN,tr|Q0V7L6|Q0V7L6_BOVIN]	2486.9	333.292	2064.28	5382.17	1586.39	9773.85	3409.11	4653.08	5246.14	7852.32	7825.75	249.06	4721.86	5381.01	1851.22	2307.77	1976.07	12774.4	2727.09	2821.26
342	F1MUP9	VAT1	1.38826	-1.38826	130223	340876	1	tr|F1MUP9|F1MUP9_BOVIN	6	6	5.972	0.0121505	2.61763	InVitro Matured	InVivo Matured	Uncharacterized protein OS=Bos taurus GN=VAT1 PE=4 SV=2	77886.9	164362	95181.4	158694	154992	298707	371434	136686	582708	314846	245094	122823	217719	158660	180866	70529.7	215299	375253	302908	113121
343	Q17QH2	MAP2K2	1.39631	-1.39631	9247.1	24342.4	1	tr|Q17QH2|Q17QH2_BOVIN	2	2	1.994	0.0377845	2.63244	InVitro Matured	InVivo Matured	MAP2K2 protein OS=Bos taurus GN=MAP2K2 PE=2 SV=1	11262.9	2140.42	3557.86	12888.3	16386	34301.8	21365	15467.7	12125.1	38452.7	35442.1	1599.48	8138.3	12885.5	19121.4	8099.22	12384.1	42464.6	6302.94	13815.7
344	Q8MJJ7	DCPS	1.39992	-1.39992	18184.9	47989.4	1	sp|Q8MJJ7|DCPS_BOVIN;tr|A5D7U9|A5D7U9_BOVIN	2	2	1.978	0.00116334	2.63897	InVitro Matured	InVivo Matured	m7GpppX diphosphatase OS=Bos taurus GN=DCPS PE=2 SV=1 [sp|Q8MJJ7|DCPS_BOVIN,tr|A5D7U9|A5D7U9_BOVIN]	28941.6	9066.01	21268.5	19347.1	12301.5	54396.4	47454.5	45520	52113.6	40462.5	91073.2	6774.79	48649.7	19342.9	14355.1	12843.9	27506.7	124969	27090.1	14537.8
345	F1MPD1	MRC2	1.40177	-1.40177	119393	315468	1	tr|F1MPD1|F1MPD1_BOVIN	14	14	13.94	0.0277897	2.64227	InVitro Matured	InVivo Matured	Uncharacterized protein (Fragment) OS=Bos taurus GN=MRC2 PE=4 SV=1	142759	20375.1	55354.9	160796	217680	398547	409596	202689	330819	235690	449231	15225.8	126620	160762	254019	94103.7	237420	556455	171969	84681.3
346	Q58DU7	SH3BGRL	1.40191	-1.40191	5973.4	15786.4	1	sp|Q58DU7|SH3L1_BOVIN	3	3	2.982	0.00721754	2.64279	InVitro Matured	InVivo Matured	SH3 domain-binding glutamic acid-rich-like protein OS=Bos taurus GN=SH3BGRL PE=3 SV=1	5682.16	4651.64	3508.71	8339.75	7684.75	17606.2	9551.73	8362.58	24844.2	18567.5	17880.6	3476.05	8025.86	8337.96	8967.63	4157.11	5536.6	22958.4	12914.7	6671.14
347	A1L5A6	ADRM1	1.40706	-1.40706	37223.4	98716.9	1	sp|A1L5A6|ADRM1_BOVIN;tr|A8YXY1|A8YXY1_BOVIN	3	3	2.991	0.00649257	2.65201	InVitro Matured	InVivo Matured	Proteasomal ubiquitin receptor ADRM1 OS=Bos taurus GN=ADRM1 PE=2 SV=1	38277.3	19589.2	29362.8	41221.4	57666.3	155761	94260.9	50149	75300.4	118113	120451	14638.5	67164.8	41212.5	67293	36777.7	54637.7	137678	39143.2	42437
348	Q9TRY0	FKBP4	1.40865	-1.40865	25173.7	66834.8	1	sp|Q9TRY0|FKBP4_BOVIN	25	2	29.732	0.00353382	2.65495	InVitro Matured	InVivo Matured	Peptidyl-prolyl cis-trans isomerase FKBP4 OS=Bos taurus GN=FKBP4 PE=1 SV=4	19842	35164.9	10175.1	24030	36656.4	69137.4	42889	80815.6	68320.4	73011.4	62438.5	26277.8	23274.8	24024.9	42775.8	16324.5	24860.3	221869	35514.8	26232.3
349	P25975	CTSL	1.40951	-1.40951	48504.9	128854	1	sp|P25975|CATL1_BOVIN;sp|Q5E998|CATL2_BOVIN;tr|B0JYN1|B0JYN1_BOVIN	3	3	2.991	0.00429491	2.65651	InVitro Matured	InVivo Matured	Cathepsin L1 OS=Bos taurus GN=CTSL PE=1 SV=3 [sp|P25975|CATL1_BOVIN,sp|Q5E998|CATL2_BOVIN,tr|B0JYN1|B0JYN1_BOVIN]	49151.7	34343.3	50500.2	64527.6	44001.7	135541	55140.7	195456	140259	117872	154670	25663.9	115515	64513.8	51347.3	32003.5	31961.9	536600	72910.3	42350.1
350	E1BKG4	PDS5A	1.41045	-1.41045	9281.12	24672.8	1	tr|E1BKG4|E1BKG4_BOVIN	5	5	4.976	0.0300051	2.65838	InVitro Matured	InVivo Matured	Uncharacterized protein (Fragment) OS=Bos taurus GN=PDS5A PE=4 SV=2	6874.26	1378.3	19246.6	9472.85	9433.57	26670.2	13560.9	30895.8	21567.8	30669.1	21631.9	1029.97	44025	9470.82	11008.4	6297.27	7860.51	84820.3	11211.5	11019.1
351	P13696	PEBP1	1.41088	-1.41088	1.47536e+06	3.92296e+06	1	sp|P13696|PEBP1_BOVIN	11	11	14.876	0.00017799	2.65899	InVitro Matured	InVivo Matured	Phosphatidylethanolamine-binding protein 1 OS=Bos taurus GN=PEBP1 PE=1 SV=2	1.84203e+06	895048	1.32935e+06	1.87763e+06	1.43274e+06	3.9496e+06	3.39393e+06	3.24258e+06	4.20864e+06	4.82008e+06	5.79649e+06	668846	3.04077e+06	1.87723e+06	1.67192e+06	932566	1.96727e+06	8.90206e+06	2.18776e+06	1.73181e+06
352	P45478	PPT1	1.41532	-1.41532	168142	448468	1	sp|P45478|PPT1_BOVIN;tr|F1MSA1|F1MSA1_BOVIN	5	5	4.985	0.00562371	2.66719	InVitro Matured	InVivo Matured	Palmitoyl-protein thioesterase 1 OS=Bos taurus GN=PPT1 PE=1 SV=1 [sp|P45478|PPT1_BOVIN,tr|F1MSA1|F1MSA1_BOVIN]	126747	156831	252346	194806	109981	423273	526034	556386	549535	187110	398846	117196	577219	194764	128341	99941.8	304912	1.52748e+06	285663	67226.7
353	A6QP77	TCOF1	1.42743	-1.42743	29624	79680.2	1	tr|A6QP77|A6QP77_BOVIN;tr|E1BHU1|E1BHU1_BOVIN	9	9	8.952	0.00804845	2.68972	InVitro Matured	InVivo Matured	TCOF1 protein (Fragment) OS=Bos taurus GN=TCOF1 PE=2 SV=1 [tr|A6QP77|A6QP77_BOVIN,tr|E1BHU1|E1BHU1_BOVIN]	11685.6	56165.3	16447.7	15309.7	48511.6	84825.2	61184.2	70441.6	73764.6	108186	36772.3	41970.9	37622.6	15306.4	56610	20028.6	35465	193388	38344.9	38870
354	Q0VBZ9	MARCKSL1	1.42791	-1.42791	149920	403371	1	sp|Q0VBZ9|MRP_BOVIN	6	5	5.972	0.00475123	2.69057	InVitro Matured	InVivo Matured	MARCKS-related protein OS=Bos taurus GN=MARCKSL1 PE=2 SV=1	138461	52755.4	120077	194838	243470	529862	288410	371381	448193	379011	435708	39422.8	274665	194796	284115	125109	167175	1.01958e+06	232983	136175
355	A4FUY8	IK	1.42964	-1.42964	4692.29	12641.8	1	tr|A4FUY8|A4FUY8_BOVIN	2	2	1.964	0.000127425	2.69416	InVitro Matured	InVivo Matured	IK protein OS=Bos taurus GN=IK PE=2 SV=1	5173.34	3687.4	5007.58	3892.97	5700.14	13196.9	11615.3	11109.9	9112.17	18174.5	16279.4	2755.5	11454.4	3892.13	6651.72	3116.01	6732.73	30500.9	4736.76	6529.93
356	Q3MHE4	MSH2	1.43688	-1.43688	11057.9	29939.4	1	sp|Q3MHE4|MSH2_BOVIN	3	3	2.991	0.00363449	2.70751	InVitro Matured	InVivo Matured	DNA mismatch repair protein Msh2 OS=Bos taurus GN=MSH2 PE=2 SV=1	10457.9	3845.84	12393.8	14512.6	14079.6	26570.6	26080.8	27310	26857	42878.8	32908.7	2873.89	28349.7	14509.5	16430.1	6273.77	15117.5	74976	13961	15405.9
357	E1BFD5	CUL4B	1.43933	-1.43933	11165.2	30281.1	1	tr|E1BFD5|E1BFD5_BOVIN	8	3	7.914	0.00385586	2.7121	InVitro Matured	InVivo Matured	Uncharacterized protein (Fragment) OS=Bos taurus GN=CUL4B PE=3 SV=2	13498.5	8889.39	8333.39	8526.71	16577.9	22712.4	36346.3	21390.3	18538.2	52418.1	42476.9	6642.81	19061.9	8524.88	19345.4	5362.78	21067.9	58724.2	9636.65	18833.3
358	Q3ZCK3	BPNT1	1.43985	-1.43985	18974.6	51478.2	1	sp|Q3ZCK3|BPNT1_BOVIN	5	5	4.92	0.00199402	2.71301	InVitro Matured	InVivo Matured	3'(2'),5'-bisphosphate nucleotidase 1 OS=Bos taurus GN=BPNT1 PE=2 SV=1	17706	14611.5	18637.1	22700.1	21218.2	51074.5	36146.9	27274.1	82185.5	60710.2	55717.2	10918.8	42630.6	22695.3	24760.4	12059.6	20952.3	74877.5	42722.3	21812.6
359	Q29RT7	TIPRL	1.44122	-1.44122	2021.75	5491.81	1	tr|Q29RT7|Q29RT7_BOVIN	2	2	1.936	0.0307227	2.71636	InVitro Matured	InVivo Matured	TIP41, TOR signaling pathway regulator-like (S. cerevisiae) OS=Bos taurus GN=TIPRL PE=2 SV=1	5479.93	179.047	1442.61	1586.86	1420.31	6019.23	5231.29	4457.97	7043.64	4706.92	17244.2	133.797	3299.85	1586.52	1657.42	1421.24	3032.28	12238.8	3661.48	1691.15
360	P03969	FGF2	1.44612	-1.44612	23043.3	62788.6	1	sp|P03969|FGF2_BOVIN;tr|F1N3T9|F1N3T9_BOVIN	3	3	2.984	0.0090953	2.72482	InVitro Matured	InVivo Matured	Fibroblast growth factor 2 OS=Bos taurus GN=FGF2 PE=1 SV=1 [sp|P03969|FGF2_BOVIN,tr|F1N3T9|F1N3T9_BOVIN]	17544.2	16154.8	14399.2	24267.4	42850.5	100440	67998.8	66299.8	52304.8	26899.7	55208	12072.1	32937	24262.2	50003.9	23715.6	39415.1	182017	27189.5	9664.8
361	E1BP50	TNKS1BP1	1.4472	-1.4472	4739.31	12924.8	1	tr|E1BP50|E1BP50_BOVIN	3	3	2.989	0.00941847	2.72716	InVitro Matured	InVivo Matured	Uncharacterized protein OS=Bos taurus GN=TNKS1BP1 PE=4 SV=2	5829.56	3029.52	4698.81	7087.9	3050.77	16110.4	9297.76	22752.3	10237.4	6226.41	18344.4	2263.88	10748.1	7086.38	3560.06	3803.93	5389.38	62463.5	5321.66	2237.09
362	G3X6W2	LOC101909711	1.44744	-1.44744	6215.64	16953.2	1	tr|G3X6W2|G3X6W2_BOVIN	2	2	1.988	0.000619179	2.72751	InVitro Matured	InVivo Matured	Uncharacterized protein OS=Bos taurus GN=LOC101909711 PE=4 SV=1	5702.64	4689.38	7654.07	7830.98	5201.14	17001.4	13506.3	16734.3	10933.9	26590.1	17945	3504.25	17508	7829.3	6069.41	4014.32	7828.85	45941.7	5683.77	9553.55
363	Q58DC0	CPPED1	1.46697	-1.46697	19719.7	54514.9	1	sp|Q58DC0|CPPED_BOVIN	3	3	2.984	0.00334972	2.76449	InVitro Matured	InVivo Matured	Calcineurin-like phosphoesterase domain-containing protein 1 OS=Bos taurus GN=CPPED1 PE=2 SV=1	25466.2	8779.34	17154.8	18258.9	28939.3	67582.6	38348.1	42547.7	43021.2	81075.2	80136.7	6560.57	39240	18254.9	33770.4	15957.4	22228.2	116809	22363.6	29129.5
364	P79342	S100A13	1.47051	-1.47051	33903.8	93956.1	1	sp|P79342|S10AD_BOVIN	4	4	3.951	0.0111578	2.77125	InVitro Matured	InVivo Matured	Protein S100-A13 OS=Bos taurus GN=S100A13 PE=3 SV=2	30938.6	28532	10839.3	54107.3	45101.9	92917.5	81649.9	46469.7	124036	124707	97357.3	21321.2	24794	54095.7	52631.2	21939.4	47327.8	127576	64477.2	44806.2
365	Q3T0Q6	CNBP	1.48862	-1.48862	37770.2	105993	1	sp|Q3T0Q6|CNBP_BOVIN	3	3	3.988	0.0230302	2.80626	InVitro Matured	InVivo Matured	Cellular nucleic acid-binding protein OS=Bos taurus GN=CNBP PE=2 SV=1	37132.1	7740.66	24348.4	56321.3	63308.5	126261	98134.1	86367.3	53759.7	165442	116847	5784.39	55694.8	56309.2	73877.1	29812.4	56882.8	237110	27945.8	59441.5
366	Q32L31	HMGB3	1.48896	-1.48896	194399	545655	1	sp|Q32L31|HMGB3_BOVIN;tr|I7FVA7|I7FVA7_BOVIN;tr|E1BIU3|E1BIU3_BOVIN;tr|E1BIF8|E1BIF8_BOVIN	5	5	5.93	0.000206765	2.80688	InVitro Matured	InVivo Matured	High mobility group protein B3 OS=Bos taurus GN=HMGB3 PE=2 SV=2 [sp|Q32L31|HMGB3_BOVIN,tr|I7FVA7|I7FVA7_BOVIN]	168650	177834	194868	265705	164938	411471	419253	562969	489709	844871	530707	132891	445743	265648	192472	97155.2	243017	1.54556e+06	254564	303554
367	Q0IIM3	HSPH1	1.49897	-1.49897	110089	311156	1	sp|Q0IIM3|HS105_BOVIN	11	9	10.945	0.00864926	2.82642	InVitro Matured	InVivo Matured	Heat shock protein 105 kDa OS=Bos taurus GN=HSPH1 PE=2 SV=1	106986	29034	82905.1	181218	150301	450156	258389	257196	247826	342215	336661	21696.3	189638	181179	175392	106289	149773	706098	128827	122955
368	E1BF55	MAP7D2	1.50015	-1.50015	64388.7	182140	1	tr|E1BF55|E1BF55_BOVIN	6	6	5.953	0.00615586	2.82876	InVitro Matured	InVivo Matured	Uncharacterized protein (Fragment) OS=Bos taurus GN=MAP7D2 PE=4 SV=2	64286.7	19177.5	54833.9	96682.7	86962.5	266284	157041	166357	133304	187715	202297	14330.9	125428	96662	101480	62874	91027.7	456711	69294.9	67444.2
369	Q3T0G3	AHSA1	1.50548	-1.50548	15403.5	43735.4	1	tr|Q3T0G3|Q3T0G3_BOVIN	4	4	3.981	0.00274192	2.83931	InVitro Matured	InVivo Matured	AHA1, activator of heat shock 90kDa protein ATPase homolog 1 (Yeast) OS=Bos taurus GN=AHSA1 PE=2 SV=1	21055.8	6903.48	11565.8	15000.7	22491.7	54548.6	40693.6	35610	28210.2	59614.4	66258.1	5158.79	26455.8	14997.5	26246.4	12879.8	23587.8	97762.6	14664.4	21418.9
370	A7MB01	SART3	1.51149	-1.51149	8714.72	24847.9	1	tr|A7MB01|A7MB01_BOVIN	6	1	5.975	0.0161954	2.85126	InVitro Matured	InVivo Matured	SART3 protein OS=Bos taurus GN=SART3 PE=2 SV=1	6347.71	2733.37	3016.54	2774.64	28701.3	13956.6	29232.6	17417.3	23933.1	39699.9	19974.9	2042.57	6900.08	2774.05	33492.7	3295.38	16944.5	47817	12441.1	14263.8
371	Q8HXM1	CSTF2	1.51479	-1.51479	18622.9	53218.2	1	sp|Q8HXM1|CSTF2_BOVIN;tr|A1A4I6|A1A4I6_BOVIN;tr|F1MVI1|F1MVI1_BOVIN;tr|G3MZ78|G3MZ78_BOVIN;tr|Q2HJD4|Q2HJD4_BOVIN;tr|Q8HXM0|Q8HXM0_BOVIN	4	4	3.971	9.02276e-05	2.85767	InVitro Matured	InVivo Matured	Cleavage stimulation factor subunit 2 OS=Bos taurus GN=CSTF2 PE=2 SV=1 [sp|Q8HXM1|CSTF2_BOVIN,tr|A1A4I6|A1A4I6_BOVIN,tr|F1MVI1|F1MVI1_BOVIN]	21050.6	12077.4	24778.7	17513.6	17694.3	66933.8	54490.1	58008	42040.4	44618.5	66241.7	9025.09	56679.1	17509.8	20648.2	15804.2	31584.8	159253	21853.8	16031
372	Q0VC96	THYN1	1.52075	-1.52075	49171.6	141095	1	tr|Q0VC96|Q0VC96_BOVIN	5	5	4.951	0.00237691	2.86944	InVitro Matured	InVivo Matured	Thymocyte nuclear protein 1 OS=Bos taurus GN=THYN1 PE=2 SV=1	52223.7	37525.8	45094	50151.3	60863.2	231058	150635	63369.3	118296	142116	164337	28042	103149	50140.5	71023.6	54556.6	87314.6	173972	61493.3	51060.8
373	F1MU34	ERAP1	1.53162	-1.53162	20826	60212.1	1	tr|F1MU34|F1MU34_BOVIN	4	4	3.967	0.0138696	2.8912	InVitro Matured	InVivo Matured	Uncharacterized protein OS=Bos taurus GN=ERAP1 PE=4 SV=1	16856.3	12061.7	30529.3	20531.5	24151.2	97943.7	57741.5	39229	84021.2	22124.9	53043.3	9013.38	69833.2	20527.1	28183	23126.1	33469.5	107698	43676.5	7949.26
374	Q9N2I8	TXNRD2	1.53229	-1.53229	3470.33	10039.7	1	sp|Q9N2I8|TRXR2_BOVIN;tr|F1MN10|F1MN10_BOVIN	2	1	1.994	0.044451	2.89299	InVitro Matured	InVivo Matured	Thioredoxin reductase 2, mitochondrial OS=Bos taurus GN=TXNRD2 PE=1 SV=2 [sp|Q9N2I8|TRXR2_BOVIN,tr|F1MN10|F1MN10_BOVIN]	168.233	6579.12	9480.42	617.717	506.169	7730.18	10602.5	3698.41	11324.8	16842.3	529.395	4916.41	21685.7	617.584	590.669	1825.22	6145.69	10153.5	5886.96	6051.28
375	Q0II59	PDXK	1.53631	-1.53631	56478.8	163819	1	sp|Q0II59|PDXK_BOVIN	10	10	10.967	0.00529533	2.90054	InVitro Matured	InVivo Matured	Pyridoxal kinase OS=Bos taurus GN=PDXK PE=2 SV=1	84603.5	18208.4	42646.5	60171.5	76764.2	213634	214636	144755	114506	131566	266230	13606.7	97550.2	60158.5	89579.1	50442.5	124413	397406	59523.4	47270.2
376	Q2T9T3	POLR2E	1.53673	-1.53673	16893.2	49015.1	1	sp|Q2T9T3|RPAB1_BOVIN;tr|F2Z4J4|F2Z4J4_BOVIN	4	3	3.966	0.00428986	2.90148	InVitro Matured	InVivo Matured	DNA-directed RNA polymerases I, II, and III subunit RPABC1 OS=Bos taurus GN=POLR2E PE=2 SV=1 [sp|Q2T9T3|RPAB1_BOVIN,tr|F2Z4J4|F2Z4J4_BOVIN]	11776	7883.36	17314	21000	26492.4	65102.6	35462.4	28418.1	44997	71095.3	37056.5	5891.03	39604.4	20995.5	30915	15371.8	20555.6	78018.2	23390.7	25543.9
377	A1A4I8	XPO7	1.5585	-1.5585	9203.4	27110.3	1	tr|A1A4I8|A1A4I8_BOVIN	3	3	2.981	0.0012934	2.94569	InVitro Matured	InVivo Matured	Uncharacterized protein OS=Bos taurus GN=XPO7 PE=2 SV=1	12093.9	5283.91	7577.66	8964.64	12096.9	29022.9	21492.8	16460.8	25879.4	42695.7	38056.8	3948.53	17333.2	8962.71	14116.4	6852.79	12458.2	45191.1	13452.8	15340.1
378	A5PJN8	SF3A2	1.55905	-1.55905	8836.36	26039.1	1	sp|A5PJN8|SF3A2_BOVIN;tr|G3MW14|G3MW14_BOVIN	3	3	2.984	0.00639536	2.94682	InVitro Matured	InVivo Matured	Splicing factor 3A subunit 2 OS=Bos taurus GN=SF3A2 PE=2 SV=1 [sp|A5PJN8|SF3A2_BOVIN,tr|G3MW14|G3MW14_BOVIN]	7070.26	4601.63	7927.78	4338.3	20243.9	15589.3	30071.3	18836	24097.3	41601.8	22248.6	3438.67	18134.1	4337.37	23623.3	3680.9	17430.6	51711.8	12526.4	14947.1
379	A4FUF0	GLYR1	1.56504	-1.56504	5339.43	15800.5	1	sp|A4FUF0|GLYR1_BOVIN;tr|M5FK22|M5FK22_BOVIN	2	2	1.994	0.0015152	2.95922	InVitro Matured	InVivo Matured	Putative oxidoreductase GLYR1 OS=Bos taurus GN=GLYR1 PE=2 SV=1 [sp|A4FUF0|GLYR1_BOVIN,tr|M5FK22|M5FK22_BOVIN]	2882.51	6370.98	7463.74	4849.85	5130.07	17764.6	9923.03	10774	23620.3	16920.7	9070.64	4760.87	17072.7	4848.81	5986.47	4194.51	5751.82	29578.7	12278.5	6079.46
380	Q5EAD2	PHGDH	1.57819	-1.57819	559494	1.67063e+06	1	sp|Q5EAD2|SERA_BOVIN	18	18	18.943	0.00795957	2.98596	InVitro Matured	InVivo Matured	D-3-phosphoglycerate dehydrogenase OS=Bos taurus GN=PHGDH PE=2 SV=3	597883	147379	313451	896791	841968	1.31609e+06	1.59022e+06	1.49494e+06	1.44608e+06	2.50582e+06	1.88141e+06	110133	716992	896598	982524	310750	921759	4.10416e+06	751711	900316
381	A6QLI0	EPDR1	1.58595	-1.58595	183492	550856	1	sp|A6QLI0|EPDR1_BOVIN	6	6	5.887	0.000526985	3.00207	InVitro Matured	InVivo Matured	Mammalian ependymin-related protein 1 OS=Bos taurus GN=EPDR1 PE=2 SV=1	163298	81364.8	186463	275461	210874	557176	464065	541650	626226	565161	513864	60801.8	426517	275402	246077	131559	268992	1.48703e+06	325529	203057
382	E1BME6	HK2	1.58848	-1.58848	515946	1.55161e+06	1	tr|E1BME6|E1BME6_BOVIN;tr|F1MIM3|F1MIM3_BOVIN	31	25	34.736	0.000982528	3.00732	InVitro Matured	InVivo Matured	Uncharacterized protein (Fragment) OS=Bos taurus GN=HK2 PE=3 SV=2	511186	285772	394460	604697	783614	1.57433e+06	1.11313e+06	1.60676e+06	1.12237e+06	2.34148e+06	1.60859e+06	213550	902294	604567	914429	371726	645216	4.41115e+06	583438	841272
383	Q2KII9	DYNC1LI1	1.59336	-1.59336	82476.1	248874	1	tr|Q2KII9|Q2KII9_BOVIN	7	7	6.97	0.000140504	3.01753	InVitro Matured	InVivo Matured	Dynein, cytoplasmic 1, light intermediate chain 1 OS=Bos taurus GN=DYNC1LI1 PE=2 SV=1	68499.3	44737	85766.4	105741	107637	253552	232080	241751	224350	292638	215553	33430.8	196183	105718	125605	59868	134524	663696	116623	105142
384	E1BMJ5	PNPLA6	1.59351	-1.59351	2467.41	7448.26	1	tr|E1BMJ5|E1BMJ5_BOVIN	3	3	2.976	0.0128604	3.01865	InVitro Matured	InVivo Matured	Uncharacterized protein OS=Bos taurus GN=PNPLA6 PE=4 SV=2	2108.6	4179.61	2839.36	850.904	2358.57	11225.7	9277.13	6154.12	7720.84	2863.51	6635.33	3123.31	6494.8	850.722	2752.31	2650.58	5377.43	16895.3	4013.51	1028.83
385	E1BLG8	AMPD2	1.60056	-1.60056	7890.26	23930.1	1	tr|E1BLG8|E1BLG8_BOVIN	4	4	3.933	0.0442168	3.03287	InVitro Matured	InVivo Matured	Uncharacterized protein OS=Bos taurus GN=AMPD2 PE=4 SV=2	12282.9	429.207	3742.55	10587.7	12409	23984.8	19801.8	29387.8	15125.8	31350.3	38651.6	320.735	8560.76	10585.4	14480.5	5663.21	11478	80680.4	7862.8	11263.9
386	Q2KI86	RPA2	1.60131	-1.60131	21483.3	65186.6	1	tr|Q2KI86|Q2KI86_BOVIN	3	3	2.984	0.0331729	3.03429	InVitro Matured	InVivo Matured	Replication protein A2, 32kDa OS=Bos taurus GN=RPA2 PE=2 SV=1	12194.6	15226.4	15003.8	21744.1	43247.7	85980.4	23766.8	26223	63636.8	126326	38373.9	11378.3	34320	21739.4	50467.4	20301.4	13776.3	71991.8	33080.2	45387.6
387	E1BGF3	HCFC1	1.60884	-1.60884	19504.9	59493.2	1	tr|E1BGF3|E1BGF3_BOVIN	8	7	7.954	0.000320476	3.05016	InVitro Matured	InVivo Matured	Uncharacterized protein (Fragment) OS=Bos taurus GN=HCFC1 PE=4 SV=2	13661.2	13704.7	27563.8	23734.3	18860.6	65573.5	42672.1	43819.6	78553.1	66847.5	42989	10241.2	63049.8	23729.2	22009.2	15483	24734.6	120301	40834.1	24017.7
388	F1N1S2	MAP1B	1.6165	-1.6165	108268	331984	1	tr|F1N1S2|F1N1S2_BOVIN	26	25	25.912	0.00940069	3.06632	InVitro Matured	InVivo Matured	Uncharacterized protein OS=Bos taurus GN=MAP1B PE=4 SV=2	72781.3	122266	189997	70510.1	85784.2	628541	282978	232694	136839	378867	229027	91366.4	434601	70495	100105	148409	164027	638830	71132.4	136123
389	A7E362	NAMPT	1.62574	-1.62574	6381.55	19695.6	1	tr|A7E362|A7E362_BOVIN;tr|F1MJ80|F1MJ80_BOVIN	3	3	2.947	0.041901	3.08634	InVitro Matured	InVivo Matured	NAMPT protein (Fragment) OS=Bos taurus GN=NAMPT PE=2 SV=1 [tr|A7E362|A7E362_BOVIN,tr|F1MJ80|F1MJ80_BOVIN]	17793.4	1611.86	4527.94	4886.85	3087.72	31849.8	11152.2	33834.2	16187.8	5454.08	55992.1	1204.5	10357.3	4885.8	3603.18	7520.27	6464.31	92887.4	8414.86	1959.6
390	Q3SYX0	NDRG1	1.63042	-1.63042	46456.7	143833	1	sp|Q3SYX0|NDRG1_BOVIN;tr|F1MS38|F1MS38_BOVIN	2	2	1.994	0.0279919	3.09607	InVitro Matured	InVivo Matured	Protein NDRG1 OS=Bos taurus GN=NDRG1 PE=2 SV=1 [sp|Q3SYX0|NDRG1_BOVIN,tr|F1MS38|F1MS38_BOVIN]	33058.4	31494.2	30728.3	65933.7	71069	200779	156591	40458.5	241906	79431.8	104028	23534.8	70288.4	65919.6	82933.2	47407.3	90767	111073	125750	28539.1
391	Q5EAB2	CDK9	1.64546	-1.64546	2392.5	7487	1	sp|Q5EAB2|CDK9_BOVIN	2	1	1.987	0.000925758	3.12937	InVitro Matured	InVivo Matured	Cyclin-dependent kinase 9 OS=Bos taurus GN=CDK9 PE=2 SV=1	3639.64	2315.37	2532.45	1795.25	1679.77	12221.3	4450.74	7313.92	5564.5	7884.49	11453.2	1730.21	5792.76	1794.87	1960.19	2885.66	2579.84	20079.4	2892.58	2832.82
392	G3N0W8	PURB	1.65077	-1.65077	70564.5	221576	1	tr|G3N0W8|G3N0W8_BOVIN	5	5	4.966	0.00250219	3.14005	InVitro Matured	InVivo Matured	Uncharacterized protein OS=Bos taurus GN=PURB PE=4 SV=1	72677.3	36734.4	45413.5	64810.8	133186	278131	217841	114001	211326	286580	228700	27450.6	103879	64796.8	155420	65671.5	126270	312974	109853	102966
393	A1A4Q2	PRORSD1	1.65383	-1.65383	7751.21	24392.6	1	sp|A1A4Q2|PRXD1_BOVIN	4	4	3.987	0.0440165	3.14695	InVitro Matured	InVivo Matured	Prolyl-tRNA synthetase associated domain-containing protein 1 OS=Bos taurus GN=PRORSD1 PE=2 SV=1	6462.79	1293.82	9745.81	10939.6	10314	22290.7	8741.83	42176.8	12540.1	36213.8	20337	966.839	22292.7	10937.2	12035.8	5263.2	5067.14	115791	6518.7	13011.3
394	A5D7Q4	CSDA	1.66089	-1.66089	42822.9	135413	1	tr|A5D7Q4|A5D7Q4_BOVIN	8	3	7.96	0.0219496	3.16216	InVitro Matured	InVivo Matured	CSDA protein OS=Bos taurus GN=CSDA PE=2 SV=1	34423.8	8686.3	16422.9	62979.7	91601.5	121337	53146.5	184934	127041	190607	108324	6491.04	37566	62966.2	106893	28649.6	30806	507711	66039.2	68483.2
395	Q29RL9	TCEA1	1.66583	-1.66583	25064.2	79530.2	1	sp|Q29RL9|TCEA1_BOVIN;tr|G1K224|G1K224_BOVIN	4	4	3.987	0.00128948	3.17306	InVitro Matured	InVivo Matured	Transcription elongation factor A protein 1 OS=Bos taurus GN=TCEA1 PE=2 SV=1	30283.3	11076.4	24342.5	29610.2	30008.6	82807.1	54455.9	68130.8	64532.5	127725	95295.3	8277.11	55681.3	29603.8	35018.2	19552.1	31565	187044	33545.8	45890.2
396	Q32LM2	SGTA	1.66761	-1.66761	68300.2	216983	1	sp|Q32LM2|SGTA_BOVIN	7	7	6.972	0.000759012	3.1769	InVitro Matured	InVivo Matured	Small glutamine-rich tetratricopeptide repeat-containing protein alpha OS=Bos taurus GN=SGTA PE=2 SV=1	75220.9	30165.1	63838.2	84663.8	87613.1	274496	171766	181655	173415	283585	236704	22541.6	146024	84645.7	102239	64813.1	99563.1	498709	90145.8	101889
397	Q3ZBL1	ADI1	1.67245	-1.67245	9350.27	29806.8	1	sp|Q3ZBL1|MTND_BOVIN	2	2	1.982	0.0424017	3.1878	InVitro Matured	InVivo Matured	1,2-dihydroxy-3-keto-5-methylthiopentene dioxygenase OS=Bos taurus GN=ADI1 PE=2 SV=2	9373.74	1503.93	4512.23	20010.4	11351	39434.1	26466	18238.2	9420.47	55475.1	29497.2	1123.85	10321.3	20006.1	13245.9	9311.04	15340.9	50070.5	4897.02	19931.7
398	Q0VCH9	GLIPR2	1.67904	-1.67904	11967.3	38323.2	1	tr|Q0VCH9|Q0VCH9_BOVIN	2	2	1.994	0.0119965	3.20232	InVitro Matured	InVivo Matured	GLI pathogenesis-related 2 OS=Bos taurus GN=GLIPR2 PE=2 SV=1	7775.72	6747.33	7403.61	12305.7	25604.3	72810.1	27666.7	14897.2	31354.2	44888	24468.6	5042.1	16935.1	12303	29878.6	17191.7	16036.8	40898.3	16298.8	16127.8
399	Q2KIT8	TSTA3	1.68093	-1.68093	15011.1	48133.1	1	tr|Q2KIT8|Q2KIT8_BOVIN	2	1	1.994	0.00301089	3.2065	InVitro Matured	InVivo Matured	Tissue specific transplantation antigen P35B OS=Bos taurus GN=TSTA3 PE=2 SV=1	16914.2	7976.79	10642.5	16862.8	22659.1	65567	40718.9	21996.3	45101	67282.2	53225.4	5960.84	24343.7	16859.2	26441.8	15481.5	23602.4	60388	23444.7	24173.8
400	E1BCF8	ZC3HAV1	1.72777	-1.72777	5945.59	19695	1	tr|E1BCF8|E1BCF8_BOVIN	3	3	2.952	0.0127478	3.31254	InVitro Matured	InVivo Matured	Uncharacterized protein OS=Bos taurus GN=ZC3HAV1 PE=4 SV=1	6347.99	1913.81	4771.56	9555.06	7139.54	18844.1	15336.5	34533.7	7241.2	22519.6	19975.8	1430.14	10914.5	9553.01	8331.4	4449.4	8889.68	94807.7	3764.17	8091.06
401	E1BKQ2	RAB11FIP1	1.73061	-1.73061	3426.21	11372.8	1	tr|E1BKQ2|E1BKQ2_BOVIN	2	2	1.907	0.0040427	3.31936	InVitro Matured	InVivo Matured	Uncharacterized protein OS=Bos taurus GN=RAB11FIP1 PE=4 SV=2	3281.36	988.819	1902.58	5390.26	5568.04	8822.38	9486.37	15297.8	10719.1	12538.4	10325.7	738.918	4351.98	5389.1	6497.56	2083.11	5498.71	41998	5572.1	4504.93
402	A5D9G1	UAP1	1.74349	-1.74349	261807	876645	1	tr|A5D9G1|A5D9G1_BOVIN;tr|F1MJP7|F1MJP7_BOVIN;tr|Q2KIC1|Q2KIC1_BOVIN;tr|G3N337|G3N337_BOVIN	20	20	22.736	0.0105034	3.34844	InVitro Matured	InVivo Matured	UDP-N-acteylglucosamine pyrophosphorylase 1 OS=Bos taurus GN=UAP1 PE=2 SV=1 [tr|A5D9G1|A5D9G1_BOVIN,tr|F1MJP7|F1MJP7_BOVIN,tr|Q2KIC1|Q2KIC1_BOVIN]	316650	52467.8	108757	368230	462930	1.40696e+06	708773	769517	685725	812251	996431	39207.8	248772	368151	540211	332206	410836	2.11261e+06	356459	291834
403	F1MTR1	IQGAP2	1.75863	-1.75863	41970.8	142022	1	tr|F1MTR1|F1MTR1_BOVIN	15	13	14.864	0.00789361	3.38383	InVitro Matured	InVivo Matured	Uncharacterized protein OS=Bos taurus GN=IQGAP2 PE=4 SV=2	51578.1	9903.31	19543.9	60616.6	68212.3	124573	104166	187307	100895	193171	162305	7400.48	44704.9	60603.6	79599.5	29413.7	60379.4	514227	52447.8	69404.3
404	F1MU62	CPSF7	1.77632	-1.77632	14091.9	48274.5	1	tr|F1MU62|F1MU62_BOVIN	4	4	3.961	4.95965e-05	3.42568	InVitro Matured	InVivo Matured	Uncharacterized protein OS=Bos taurus GN=CPSF7 PE=4 SV=1	13695.6	13011.3	10248.6	13018.9	20485.3	60210.9	47822.3	35380.8	38272.7	59685.9	43097.2	9723.02	23442.7	13016.1	23905	14216.8	27719.9	97133.3	19895.2	21444.6
405	F6Q4T4	REPS1	1.77952	-1.77952	7797.44	26772	1	tr|F6Q4T4|F6Q4T4_BOVIN	3	3	2.989	0.00127931	3.43344	InVitro Matured	InVivo Matured	Uncharacterized protein OS=Bos taurus GN=REPS1 PE=4 SV=1	7114.31	3770.69	7405.75	8006.38	12690.1	28958.6	22619.5	24344.5	15119.1	42818.4	22387.2	2817.73	16940	8004.66	14808.5	6837.6	13111.2	66834.7	7859.3	15384.2
406	A0JNE9	CTPS	1.79049	-1.79049	13126.9	45412.5	1	tr|A0JNE9|A0JNE9_BOVIN	4	4	3.939	3.85801e-05	3.45951	InVitro Matured	InVivo Matured	CTP synthase OS=Bos taurus GN=CTPS PE=2 SV=1	15407.1	12313.4	8543.1	11944	17426.9	45459.4	35279.7	37097.2	52157.9	57068.3	48482.7	9201.46	19541.6	11941.4	20336.1	10733.7	20449.7	101846	27113.1	20504.1
407	E1BEX4	UROD	1.79452	-1.79452	3072.88	10662.3	1	tr|E1BEX4|E1BEX4_BOVIN	2	2	1.994	0.00104537	3.46979	InVitro Matured	InVivo Matured	Uroporphyrinogen decarboxylase OS=Bos taurus GN=UROD PE=3 SV=1	3241.53	1241.93	4366.82	4560.53	1953.59	8917.01	11108.3	10133.5	8558.34	14594.2	10200.4	928.061	9988.71	4559.55	2279.72	2105.45	6438.83	27820.3	4448.86	5243.54
408	A2VE99	SEPT11	1.79693	-1.79693	90516.4	314529	1	sp|A2VE99|SEP11_BOVIN;sp|Q0VCP4|SEPT8_BOVIN;sp|Q3SZN0|SEPT6_BOVIN	8	6	8.839	0.00311349	3.47483	InVitro Matured	InVivo Matured	Septin-11 OS=Bos taurus GN=SEPT11 PE=2 SV=1	109337	31503.5	56429.7	119270	136041	453008	221406	200895	303970	393368	344062	23541.8	129078	119245	158752	106963	128337	551530	158012	141333
409	Q0P5D0	PPIH	1.80184	-1.80184	5088.85	17745.6	1	sp|Q0P5D0|PPIH_BOVIN	2	2	1.993	0.0266003	3.48715	InVitro Matured	InVivo Matured	Peptidyl-prolyl cis-trans isomerase H OS=Bos taurus GN=PPIH PE=2 SV=1	7102.28	731.091	3672.3	4751.94	9186.66	26195.8	17321.3	10487.3	6995.52	27728	22349.4	546.325	8400.07	4750.92	10720.3	6185.26	10040.2	28791.6	3636.47	9962.4
410	A4FV23	DDX21	1.80979	-1.80979	13303.7	46644.1	1	tr|A4FV23|A4FV23_BOVIN	9	6	9.869	0.000722836	3.50611	InVitro Matured	InVivo Matured	DDX21 protein OS=Bos taurus GN=DDX21 PE=2 SV=1	7266.86	9088.97	13439.6	12913.2	23809.6	53136.3	36809.5	65169.9	29533.5	48571.2	22867.3	6791.95	30742	12910.4	27784.4	12546.4	21336.4	178915	15352.3	17451.2
411	P61955	SUMO2	1.81122	-1.81122	320271	1.12396e+06	1	sp|P61955|SUMO2_BOVIN;tr|G3N303|G3N303_BOVIN;tr|G5E5Y5|G5E5Y5_BOVIN;sp|Q17QV3|SUMO3_BOVIN	2	2	1.994	0.00524264	3.50939	InVitro Matured	InVivo Matured	Small ubiquitin-related modifier 2 OS=Bos taurus GN=SUMO2 PE=3 SV=1 [sp|P61955|SUMO2_BOVIN,tr|G3N303|G3N303_BOVIN,tr|G5E5Y5|G5E5Y5_BOVIN]	190786	200862	220013	483320	506374	1.83849e+06	1.06556e+06	411768	1.09153e+06	1.21245e+06	600365	150099	503260	483216	590908	434098	617643	1.13045e+06	567405	435620
412	Q3SZD7	CBR1	1.83552	-1.83552	3009.1	10742	1	sp|Q3SZD7|CBR1_BOVIN;tr|G1K231|G1K231_BOVIN	2	2	1.966	0.00611713	3.56984	InVitro Matured	InVivo Matured	Carbonyl reductase [NADPH] 1 OS=Bos taurus GN=CBR1 PE=2 SV=1 [sp|Q3SZD7|CBR1_BOVIN,tr|G1K231|G1K231_BOVIN]	7387.44	1840.15	1434.34	3150.72	1232.84	20368.2	7673.43	11329.8	6574.97	7763.61	23246.7	1375.1	3280.94	3150.04	1438.64	4809.27	4447.86	31104.5	3417.85	2789.39
413	ZZ_FGCZCont0238		1.84369	-1.84369	1884.49	6766.52		zz|ZZ_FGCZCont0238|	4	1	4.949	0.0181238	3.59063	InVitro Matured	InVivo Matured	gi|1245902|bbs|175065 keratin 13, K13 {Leu15Pro, alpha-helical rod-dom	1953.24	1464.73	1972.43	3088.26	943.815	2127.13	5928.65	4153.99	5491.17	16131.7	6146.43	1094.55	4511.77	3087.59	1101.37	502.252	3436.5	11404.2	2854.46	5795.95
414	Q3SYX2	HNRPM	1.84837	-1.84837	100165	360692	1	tr|Q3SYX2|Q3SYX2_BOVIN	37	2	40.638	0.00127177	3.60097	InVitro Matured	InVivo Matured	HNRPM protein OS=Bos taurus GN=HNRPM PE=2 SV=2	67786.1	116104	65754.4	123871	127310	522610	303258	177443	528742	271406	213309	86761.7	150407	123845	148563	123397	175782	487146	274854	97513.5
415	F1MBW3	ACSL4	1.8656	-1.8656	175028	637840	1	tr|F1MBW3|F1MBW3_BOVIN	18	16	18.826	8.89215e-05	3.64422	InVitro Matured	InVivo Matured	Uncharacterized protein (Fragment) OS=Bos taurus GN=ACSL4 PE=4 SV=1	150715	147359	130076	236389	210600	921581	444291	524407	768488	530431	474269	110117	297538	236338	245757	217601	257530	1.43969e+06	399481	190579
416	F1MB04	CASP3	1.86793	-1.86793	9485.28	34624.8	1	tr|F1MB04|F1MB04_BOVIN	2	2	1.978	0.00624603	3.65037	InVitro Matured	InVivo Matured	Caspase-3 OS=Bos taurus GN=CASP3 PE=3 SV=2	13738.3	1506.12	8202.93	14856.6	9122.44	37084.2	32513	31445.2	36963.9	35117.4	43231.4	1125.48	18763.5	14853.4	10645.3	8756.21	18846	86328.7	19214.8	12617.3
417	F1MWG7	TP53BP2	1.87619	-1.87619	3892.13	14290.9	1	tr|F1MWG7|F1MWG7_BOVIN	3	3	2.959	0.0168447	3.67173	InVitro Matured	InVivo Matured	Uncharacterized protein (Fragment) OS=Bos taurus GN=TP53BP2 PE=4 SV=2	2258.88	2419.14	7440.45	4772.63	2569.57	16232.5	12992.1	24496.1	3297.17	14436.5	7108.21	1807.76	17019.4	4771.6	2998.53	3832.76	7530.8	67250.7	1713.96	5186.89
418	F1N0E6	VWA5A	1.88651	-1.88651	103456	382520	1	tr|F1N0E6|F1N0E6_BOVIN	17	17	19.858	0.046682	3.69743	InVitro Matured	InVivo Matured	Uncharacterized protein OS=Bos taurus GN=VWA5A PE=4 SV=2	131134	6047.97	41004.1	204314	134779	356755	159915	693295	167852	534784	412650	4519.49	93793.4	204270	157278	84235.7	92693.8	1.90335e+06	87254.1	192143
419	Q3SZM1	NIFK	1.88927	-1.88927	3497.56	12959.4	1	sp|Q3SZM1|MK67I_BOVIN	2	2	1.994	0.00559412	3.70525	InVitro Matured	InVivo Matured	MKI67 FHA domain-interacting nucleolar phosphoprotein OS=Bos taurus GN=NIFK PE=2 SV=1	5096.23	2066.74	1130.94	3436.95	5756.95	18271.2	7165.15	20408.2	8068.36	10883.9	16036.8	1544.42	2586.93	3436.21	6718.01	4314.13	4153.23	56028.1	4194.15	3910.48
420	Q3T0F9	GRB2	1.90178	-1.90178	3892.07	14546.4	1	tr|Q3T0F9|Q3T0F9_BOVIN	2	2	1.95	0.000571959	3.73744	InVitro Matured	InVivo Matured	Growth factor receptor-bound protein 2 OS=Bos taurus GN=GRB2 PE=2 SV=1	5159.29	4606.24	3713.51	2445.97	3535.37	13277.7	9154.2	9121.1	15470.1	25708.9	16235.2	3442.12	8494.32	2445.44	4125.56	3135.1	5306.17	25040.8	8041.77	9236.96
421	E1BAZ4	HYI	1.93517	-1.93517	3477.11	13300.1	1	tr|E1BAZ4|E1BAZ4_BOVIN	4	4	3.977	0.00969546	3.82505	InVitro Matured	InVivo Matured	Hydroxypyruvate isomerase OS=Bos taurus GN=HYI PE=3 SV=2	5291.71	488.4	1762.89	4089.07	5753.5	16083.3	11014.2	17008	8512.98	13882.2	16651.9	364.969	4032.45	4088.19	6713.98	3797.54	6384.33	46693.1	4425.28	4987.75
422	Q3T0E0	ATOX1	1.93779	-1.93779	50067.9	191822	1	sp|Q3T0E0|ATOX1_BOVIN	3	3	2.984	0.000278854	3.83123	InVitro Matured	InVivo Matured	Copper transport protein ATOX1 OS=Bos taurus GN=ATOX1 PE=3 SV=1	52676.7	59848.9	50055.3	32947.9	54810.8	238687	227041	87214.4	210610	195556	165762	44723.5	114497	32940.9	63960.9	56358	131603	239436	109481	70261.5
423	E0AE18	EGFR	1.94495	-1.94495	10336.9	39802.2	1	tr|E0AE18|E0AE18_BOVIN;tr|F1N7F3|F1N7F3_BOVIN	6	6	5.926	0.00227713	3.85051	InVitro Matured	InVivo Matured	Epidermal growth factor receptor OS=Bos taurus GN=EGFR PE=2 SV=1 [tr|E0AE18|E0AE18_BOVIN,tr|F1N7F3|F1N7F3_BOVIN]	6369.65	30887.5	6017.04	3584.81	4825.32	43663.1	39235.4	39760.3	29600.5	46751.5	20043.9	23081.4	13763.5	3584.04	5630.85	10309.6	22742.5	109157	15387.1	16797.4
424	Q1LZ90	CLNS1A	1.94574	-1.94574	2919.98	11251.6	1	tr|Q1LZ90|Q1LZ90_BOVIN	2	2	1.949	0.0171718	3.85332	InVitro Matured	InVivo Matured	Chloride channel, nucleotide-sensitive, 1A OS=Bos taurus GN=CLNS1A PE=2 SV=1	5414.59	524.278	1347.56	5638.36	1675.14	11934.2	4918.46	7747.22	8178.75	23479.5	17038.6	391.779	3082.42	5637.15	1954.78	2817.86	2850.95	21269	4251.54	8435.95
425	Q58DH8	FEN1	1.96589	-1.96589	4328.68	16913	1	sp|Q58DH8|FEN1_BOVIN	2	2	1.994	0.00666263	3.9072	InVitro Matured	InVivo Matured	Flap endonuclease 1 OS=Bos taurus GN=FEN1 PE=2 SV=1	1877.94	5063.21	6410.61	7011.94	1279.7	9244.91	17239	26974.5	9567.24	21539.5	5909.49	3783.6	14663.7	7010.44	1493.33	2182.88	9992.46	74055	4973.31	7738.95
426	Q0IIA3	SRI	1.96678	-1.96678	77023.5	301084	1	tr|Q0IIA3|Q0IIA3_BOVIN	2	2	1.985	0.00109082	3.90899	InVitro Matured	InVivo Matured	Sorcin OS=Bos taurus GN=SRI PE=2 SV=1	52676.4	73387.2	68268.9	89433.4	101352	348502	229595	122520	488129	316674	165761	54840.4	156159	89414.2	118271	82287.2	133083	336363	253743	113778
427	A8E4R4	EXOSC6	1.9829	-1.9829	9747.47	38533.5	1	tr|A8E4R4|A8E4R4_BOVIN	2	2	1.994	0.000260365	3.95318	InVitro Matured	InVivo Matured	EXOSC6 protein OS=Bos taurus GN=EXOSC6 PE=2 SV=1	6895.59	7037.32	7475.42	12710.6	14618.4	52206.5	36997.1	21229.1	46488.7	35746.1	21699	5258.8	17099.4	12707.9	17058.8	12326.8	21445.1	58281.7	24166.1	12843.2
428	P31754	UMPS	1.98971	-1.98971	3445.88	13688.5	1	sp|P31754|UMPS_BOVIN	2	2	1.994	0.00422086	3.97243	InVitro Matured	InVivo Matured	Uridine 5'-monophosphate synthase OS=Bos taurus GN=UMPS PE=2 SV=1	6225.21	668.807	2818.59	3299.99	4216.79	11416	14630.9	11196.1	11062	20137.6	19589.4	499.782	6447.29	3299.28	4920.73	2695.51	8480.7	30737.3	5750.32	7235.25
429	Q2KHU0	PSPH	1.99536	-1.99536	7014.73	27971.8	1	sp|Q2KHU0|SERB_BOVIN	2	2	1.948	0.0371018	3.98757	InVitro Matured	InVivo Matured	Phosphoserine phosphatase OS=Bos taurus GN=PSPH PE=2 SV=1	7958.76	222.435	1461.8	14781.6	10649	44291	29309.5	11258.3	25167.4	29832.7	25044.5	166.22	3343.73	14778.5	12426.8	10457.8	16989.1	30908.1	13082.7	10718.6
430	F1MY28	BAG6	2.00764	-2.00764	3505.82	14100.8	1	tr|F1MY28|F1MY28_BOVIN	2	2	1.964	0.00334804	4.0221	InVitro Matured	InVivo Matured	Uncharacterized protein OS=Bos taurus GN=BAG6 PE=4 SV=1	2700.22	1522.61	5327.1	4718.71	3260.47	8525.56	10221.1	15728.2	7549.15	28479.7	8497.01	1137.81	12185.3	4717.7	3804.77	2013.03	5924.62	43179.7	3924.26	10232.5
431	E1B9T9	DDI2	2.01857	-2.01857	7502.29	30401	1	tr|E1B9T9|E1B9T9_BOVIN;sp|Q2T9Z1|DDI1_BOVIN;tr|F1MG01|F1MG01_BOVIN	2	2	1.994	0.00213426	4.05222	InVitro Matured	InVivo Matured	Uncharacterized protein OS=Bos taurus GN=DDI2 PE=4 SV=2	11585	1959.1	8835.8	4994.41	10137.2	33372.7	35450.3	25717.6	20032.5	37431.8	36455.5	1463.99	20211.1	4993.34	11829.5	7879.85	20548.5	70604.2	10413.4	13448.9
432	Q1RMT6	DBN1	2.03284	-2.03284	15385.4	62961.5	1	tr|Q1RMT6|Q1RMT6_BOVIN	2	2	1.994	0.00602578	4.0923	InVitro Matured	InVivo Matured	Drebrin 1 OS=Bos taurus GN=DBN1 PE=2 SV=1	10137.3	9725.09	12130.4	17268.2	27665.8	96009	60523.6	22867.5	103975	31432.7	31900.1	7267.31	27747.1	17264.5	32284.3	22669.3	35082.1	62779.8	54048.9	11293.4
433	A6QQX8	USP39	2.0529	-2.0529	7891.61	32748.4	1	tr|A6QQX8|A6QQX8_BOVIN	2	2	1.959	0.000342302	4.14978	InVitro Matured	InVivo Matured	USP39 protein OS=Bos taurus GN=USP39 PE=2 SV=1	6432.08	4060.75	7203.84	6264.79	15496.6	31291.9	32772.6	20086.2	37306.9	42284.6	20240.4	3034.49	16478.2	6263.45	18083.6	7388.53	18996.4	55144	19393.2	15192.4
434	A5D7T2	MGC148871	2.05877	-2.05877	11460.7	47752.1	1	tr|A5D7T2|A5D7T2_BOVIN	4	4	4.978	0.0052402	4.16658	InVitro Matured	InVivo Matured	MGC148871 protein OS=Bos taurus GN=MGC148871 PE=2 SV=1	11510.6	2871.67	8988.01	15835	18098.4	95995.6	40917.3	36047	39636.6	26164.1	36221.5	2145.92	20559.3	15831.6	21119.8	22666.2	23717.4	98962.2	20604.2	9400.51
435	F1N3G2	NOP2	2.07879	-2.07879	16104.7	68038.1	1	tr|F1N3G2|F1N3G2_BOVIN;tr|A6QQS8|A6QQS8_BOVIN	5	5	4.984	0.000366542	4.22474	InVitro Matured	InVivo Matured	Uncharacterized protein OS=Bos taurus GN=NOP2 PE=4 SV=1	11129.8	8705.09	10751.4	19955.4	29981.8	74419.2	97323.4	53440.3	50014.3	64993.1	35023.1	6505.09	24592.8	19951.1	34986.9	17571.6	56412.8	146713	25998.8	23351.4
436	E1BJQ1	GLDC	2.0887	-2.0887	4547.86	19348.3	1	tr|E1BJQ1|E1BJQ1_BOVIN	2	2	1.994	0.0043308	4.25437	InVitro Matured	InVivo Matured	Uncharacterized protein OS=Bos taurus GN=GLDC PE=3 SV=2	2215.29	3387.58	8564.36	3939.2	4632.86	11436.2	7964.98	18781.1	17351.2	41208	6971.04	2531.45	19590.2	3938.36	5406.27	2700.29	4616.85	51561.1	9019.62	14805.6
437	F1N2X7	MLLT4	2.09222	-2.09222	44704.4	190625	1	tr|F1N2X7|F1N2X7_BOVIN;rr|REV_F1N2X7|REV_F1N2X7_BOVIN	13	13	12.927	0.00105091	4.26412	InVitro Matured	InVivo Matured	Uncharacterized protein (Fragment) OS=Bos taurus GN=MLLT4 PE=4 SV=2	44565.1	16919	24392.9	69628.9	68015.8	217344	162468	198833	117347	257131	140237	12643.2	55796.7	69614	79370.3	51318.6	94173.3	545870	61000.2	92384.6
438	P48734	CDK1	2.0942	-2.0942	3204.48	13686	1	sp|P48734|CDK1_BOVIN	2	1	1.987	0.00350574	4.27091	InVitro Matured	InVivo Matured	Cyclin-dependent kinase 1 OS=Bos taurus GN=CDK1 PE=2 SV=2	2361.87	1462.65	6134.45	4421.06	1642.38	8688.15	11667.3	8654.5	9756.3	29664	7432.3	1093	14032	4420.11	1916.55	2051.42	6762.86	23759.8	5071.59	10658
439	F1MMS4	TERF2	2.10358	-2.10358	2769.71	11906.8	1	tr|F1MMS4|F1MMS4_BOVIN	2	1	1.992	0.00388707	4.29894	InVitro Matured	InVivo Matured	Uncharacterized protein OS=Bos taurus GN=TERF2 PE=4 SV=2	1493.79	3891.03	4315.19	888.427	3260.13	15741.6	9409.38	10083.7	5243.18	19056.2	4700.65	2907.66	9870.63	888.236	3804.37	3716.87	5454.09	27683.5	2725.55	6846.72
440	Q05443	LUM	2.10639	-2.10639	6372.95	27446	1	sp|Q05443|LUM_BOVIN	2	2	1.994	0.00634915	4.30664	InVitro Matured	InVivo Matured	Lumican OS=Bos taurus GN=LUM PE=1 SV=1	6494.59	1218.92	2343.67	11082.7	10724.9	39217.1	22292.4	28634.4	14727.6	32358.6	20437.1	910.868	5360.93	11080.3	12515.3	9259.81	12921.6	78612	7655.81	11626.1
441	Q17QU3	ARPIN	2.13694	-2.13694	2728.21	12002.8	1	sp|Q17QU3|ARPIN_BOVIN	2	2	1.96	0.00143679	4.39952	InVitro Matured	InVivo Matured	Arpin OS=Bos taurus GN=ARPIN PE=2 SV=1	6469.07	1594.92	1742.85	2196.29	1637.94	12581.5	8009.25	7323.91	10059.2	22040.3	20356.8	1191.84	3986.61	2195.82	1911.37	2970.69	4642.51	20106.8	5229.05	7918.86
442	A6QPT7	ERAP2	2.14306	-2.14306	2412.69	10660.2	1	sp|A6QPT7|ERAP2_BOVIN	4	4	3.981	0.000349895	4.4184	InVitro Matured	InVivo Matured	Endoplasmic reticulum aminopeptidase 2 OS=Bos taurus GN=ERAP2 PE=2 SV=1	4103.61	1456.44	3011.56	2498.82	993.023	13472.7	10282.4	9507.4	8295.22	11743.5	12913.2	1088.36	6888.69	2498.28	1158.8	3181.12	5960.12	26101.3	4312.08	4219.33
443	A7E3V0	SQSTM1	2.16196	-2.16196	11108.5	49716.7	1	tr|A7E3V0|A7E3V0_BOVIN;tr|F1MIE2|F1MIE2_BOVIN;tr|Q32PJ9|Q32PJ9_BOVIN	3	3	2.973	0.00163704	4.47554	InVitro Matured	InVivo Matured	Sequestosome 1 OS=Bos taurus GN=SQSTM1 PE=2 SV=1 [tr|A7E3V0|A7E3V0_BOVIN,tr|F1MIE2|F1MIE2_BOVIN,tr|Q32PJ9|Q32PJ9_BOVIN]	10360.4	6335.93	22219	4998.36	11629	85127	42593	31487.1	27745.8	61630.5	32602	4734.68	50824.1	4997.29	13570.3	20099.9	24688.8	86443.7	14423	22143.2
444	O46415	FTL	2.16602	-2.16602	23922.2	107362	1	sp|O46415|FRIL_BOVIN	5	5	5.97	0.00147572	4.48798	InVitro Matured	InVivo Matured	Ferritin light chain OS=Bos taurus GN=FTL PE=2 SV=3	23245.4	26428.9	26184.3	28824.6	14927.8	115112	34617.4	86345.8	145324	155412	73148.5	19749.6	59894.3	28818.5	17419.8	27179.9	20065.8	237051	75543.2	55838.2
445	Q3SX44	DDAH2	2.19025	-2.19025	7073.96	32287.9	1	sp|Q3SX44|DDAH2_BOVIN	3	2	2.981	0.00525399	4.56434	InVitro Matured	InVivo Matured	N(G),N(G)-dimethylarginine dimethylaminohydrolase 2 OS=Bos taurus GN=DDAH2 PE=2 SV=1	15206.4	2087.09	8982.81	1280.21	7813.33	36976.8	41180.9	20701.8	37305.6	25274.6	47851.2	1559.63	20547.4	1279.94	9117.67	8730.84	23870.3	56833.9	19392.5	9080.9
446	G3MY14	PRPS2	2.19694	-2.19694	1124.4	5159.02	1	tr|G3MY14|G3MY14_BOVIN	10	1	11.908	0.0367146	4.58824	InVitro Matured	InVivo Matured	Uncharacterized protein (Fragment) OS=Bos taurus GN=PRPS2 PE=4 SV=1	1790.85	151.188	149.714	1165.81	2364.44	3666.54	1159.75	2719.95	7286.7	10962.1	5635.42	112.979	342.458	1165.56	2759.16	865.731	672.243	7467.26	3787.83	3938.59
447	Q08E24	TMEM66	2.24688	-2.24688	24331.6	115495	1	sp|Q08E24|SARAF_BOVIN	4	4	3.92	0.000235056	4.74671	InVitro Matured	InVivo Matured	Store-operated calcium entry-associated regulatory factor OS=Bos taurus GN=TMEM66 PE=2 SV=1	20271.5	20514.8	26613.1	14041	40217.4	186300	125701	74801.2	117939	72734.3	63790.2	15330.2	60875.3	14038	46931.3	43988.5	72861.9	205357	61307.7	26132.7
448	Q1LZA3	ASNS	2.27238	-2.27238	375.094	1815.98	1	sp|Q1LZA3|ASNS_BOVIN;tr|A1L588|A1L588_BOVIN	2	1	1.994	0.0177153	4.84139	InVitro Matured	InVivo Matured	Asparagine synthetase [glutamine-hydrolyzing] OS=Bos taurus GN=ASNS PE=2 SV=3 [sp|Q1LZA3|ASNS_BOVIN,tr|A1L588|A1L588_BOVIN]	816.911	35.1249	193.726	326.614	503.091	828.116	1964.67	2357.22	3208.36	721.514	2570.65	26.2479	443.133	326.544	587.077	195.532	1138.81	6471.44	1667.79	259.233
449	A4IF69	NHLRC2	2.30878	-2.30878	1554.94	7708.11	1	sp|A4IF69|NHLC2_BOVIN	3	3	2.977	0.000740307	4.95718	InVitro Matured	InVivo Matured	NHL repeat-containing protein 2 OS=Bos taurus GN=NHLRC2 PE=2 SV=1	3111.79	952.224	946.352	2013.76	750.566	7139.77	4782.51	12057.7	5235.09	9325.51	9792.14	711.572	2164.7	2013.33	875.865	1685.82	2772.15	33102.7	2721.34	3350.56
450	O77834	PRDX6	2.33335	-2.33335	790082	3.98181e+06	1	sp|O77834|PRDX6_BOVIN	22	22	27.789	0.000241984	5.03974	InVitro Matured	InVivo Matured	Peroxiredoxin-6 OS=Bos taurus GN=PRDX6 PE=1 SV=3	916615	406175	674523	1.04388e+06	909223	5.81507e+06	4.10296e+06	2.26946e+06	5.22706e+06	2.4945e+06	2.88439e+06	303524	1.54291e+06	1.04365e+06	1.06101e+06	1.37304e+06	2.37825e+06	6.2305e+06	2.71717e+06	896251
451	F1MLA4	BDH2	2.35064	-2.35064	6420.78	32753.2	1	tr|F1MLA4|F1MLA4_BOVIN	4	4	3.922	0.000326423	5.10113	InVitro Matured	InVivo Matured	3-hydroxybutyrate dehydrogenase type 2 OS=Bos taurus GN=BDH2 PE=4 SV=1	6736.9	6204.67	4623.13	6750.68	7788.51	44079	17560.6	15222.9	43891.3	43012.2	21199.6	4636.58	10575	6749.23	9088.71	10407.8	10178.9	41792.4	22815.9	15453.9
452	E1BA93	SYNPO	2.42175	-2.42175	42781.5	229236	1	tr|E1BA93|E1BA93_BOVIN	15	14	14.797	0.000334768	5.3583	InVitro Matured	InVivo Matured	Uncharacterized protein OS=Bos taurus GN=SYNPO PE=4 SV=2	61437.4	35408.3	22478.8	42521.9	52061.2	162132	153894	219710	150291	460153	193331	26459.7	51418.3	42512.8	60752.2	38282.1	89203.5	603186	78125.5	165328
453	Q3SZ16	IAH1	2.49351	-2.49351	5270.26	29683.9	1	sp|Q3SZ16|IAH1_BOVIN	3	3	2.935	0.00723984	5.63235	InVitro Matured	InVivo Matured	Isoamyl acetate-hydrolyzing esterase 1 homolog OS=Bos taurus GN=IAH1 PE=2 SV=1	1661.43	22801.3	589.825	336.542	962.223	21859	18149.4	45125.2	10496.5	52789.5	5228.16	17038.8	1349.17	336.47	1122.86	5161.28	10520.2	123885	5456.39	18966.8
454	Q1JP75	DCXR	2.50795	-2.50795	1410.2	8026.05	1	sp|Q1JP75|DCXR_BOVIN	2	2	1.994	0.0208019	5.69144	InVitro Matured	InVivo Matured	L-xylulose reductase OS=Bos taurus GN=DCXR PE=2 SV=1	3068.98	145.028	1089.62	1038.19	1709.17	6883.22	2609.68	20401.2	2896.99	7339.11	9657.42	108.376	2492.41	1037.97	1994.49	1625.24	1512.68	56008.9	1505.93	2636.87
455	Q2KIS1	RENBP	2.52869	-2.52869	10707.7	61793.3	1	sp|Q2KIS1|RENBP_BOVIN	2	2	1.994	8.90547e-05	5.77093	InVitro Matured	InVivo Matured	N-acylglucosamine 2-epimerase OS=Bos taurus GN=RENBP PE=2 SV=2	11933.9	5529.18	6415.06	11260.9	18399.4	69109.8	77337	37896.7	65133.2	59489.9	37553.4	4131.81	14673.9	11258.5	21471	16318	44827.9	104040	33858	21374.1
456	G5E6Q2	ZNF358	2.54106	-2.54106	10101.2	58795.6	1	tr|G5E6Q2|G5E6Q2_BOVIN	4	4	3.988	0.00165541	5.82065	InVitro Matured	InVivo Matured	Uncharacterized protein OS=Bos taurus GN=ZNF358 PE=4 SV=1	18460.2	4806.3	3899.9	9973.34	13366.3	41699.2	40444.7	75358.4	26880.2	109596	58090.4	3591.62	8920.68	9971.2	15597.7	9845.87	23443.5	206887	13973.1	39376.7
457	F1MX44	GSTA5	2.58445	-2.58445	7158.26	42939.3	1	tr|F1MX44|F1MX44_BOVIN	10	4	11.881	0.0176133	5.99857	InVitro Matured	InVivo Matured	Uncharacterized protein OS=Bos taurus GN=GSTA5 PE=4 SV=1	13790.6	4959.47	10796.6	3343.14	2901.52	28808	15110.4	137017	14540.8	19220.5	43396.2	3706.08	24696.2	3342.42	3385.89	6802.04	8758.67	376161	7558.71	6905.75
458	F1MLM2	HLTF	2.59329	-2.59329	6245.37	37694.1	1	tr|F1MLM2|F1MLM2_BOVIN	5	5	4.983	0.000708672	6.03553	InVitro Matured	InVivo Matured	Uncharacterized protein OS=Bos taurus GN=HLTF PE=4 SV=2	7246.86	2088.76	3828.33	8329.8	9733.1	26581.8	23892	61409.5	25228	51359.2	22804.4	1560.87	8756.97	8328.01	11357.9	6276.42	13848.9	168592	13114.2	18452.9
459	Q2TA37	ARL2	2.73636	-2.73636	3355.93	22369	1	sp|Q2TA37|ARL2_BOVIN	2	1	1.945	0.0195542	6.66553	InVitro Matured	InVivo Matured	ADP-ribosylation factor-like protein 2 OS=Bos taurus GN=ARL2 PE=1 SV=1	172.066	6624.03	442.143	5228.89	4312.5	22752.7	15624	4702.93	33696.1	35069.5	541.455	4949.96	1011.36	5227.77	5032.42	5372.3	9056.32	12911.3	17516.1	12600.1
460	P0C0T1	ITPK1	2.8277	-2.8277	36266.8	257480	1	sp|P0C0T1|ITPK1_BOVIN	5	5	4.971	0.00155491	7.0996	InVitro Matured	InVivo Matured	Inositol-tetrakisphosphate 1-kinase OS=Bos taurus GN=ITPK1 PE=1 SV=1	44377	6087.15	24318.3	65802.8	40748.8	394155	338913	151866	241458	161007	139645	4548.77	55626	65788.7	47551.3	93066.7	196449	416929	125516	57848.2
461	Q3MHZ8	LGALS9	2.91495	-2.91495	2413.57	18209.7	1	sp|Q3MHZ8|LEG9_BOVIN;tr|F1MZ12|F1MZ12_BOVIN;tr|Q5E9E0|Q5E9E0_BOVIN	3	3	2.984	0.00254412	7.54472	InVitro Matured	InVivo Matured	Galectin-9 OS=Bos taurus GN=LGALS9 PE=2 SV=1 [sp|Q3MHZ8|LEG9_BOVIN,tr|F1MZ12|F1MZ12_BOVIN,tr|Q5E9E0|Q5E9E0_BOVIN]	5364.33	1142.11	3452.11	1550.72	558.61	25807.7	9033.7	22535.7	6375.83	27295.8	16880.4	853.47	7896.39	1550.39	651.863	6093.63	5236.32	61868.7	3314.33	9807.11
462	C9EF39	BoLA	2.95568	-2.95568	10173.8	78934.4	1	tr|C9EF39|C9EF39_BOVIN;tr|O78034|O78034_BOVIN;tr|Q3YJI6|Q3YJI6_BOVIN;tr|K7QEC4|K7QEC4_BOVIN;tr|K7QF92|K7QF92_BOVIN;tr|O78030|O78030_BOVIN;tr|Q3YJF4|Q3YJF4_BOVIN;tr|F1MZQ5|F1MZQ5_BOVIN;tr|G9HQX7|G9HQX7_BOVIN;tr|G9HR30|G9HR30_BOVIN;tr|G9HR48|G9HR48_BOVIN;tr|H6V5G9|H6V5G9_BOVIN;tr|H6V5H0|H6V5H0_BOVIN;tr|K7QEC9|K7QEC9_BOVIN;tr|O46780|O46780_BOVIN;tr|Q3YFG2|Q3YFG2_BOVIN;tr|Q3YFG3|Q3YFG3_BOVIN	9	4	10.952	0.0170328	7.75862	InVitro Matured	InVivo Matured	MHC class I antigen (Fragment) OS=Bos taurus GN=BoLA PE=2 SV=1	7824.72	7224.82	8784.64	15207	11827.6	33818.8	14988.7	110654	20190.4	215020	24622.7	5398.92	20094.1	15203.8	13802.1	7985.17	8688.08	303785	10495.5	77254.7
463	F1N152	HTRA1	2.97661	-2.97661	6615.41	52079.1	1	sp|F1N152|HTRA1_BOVIN	5	5	4.981	0.0175435	7.8724	InVitro Matured	InVivo Matured	Serine protease HTRA1 OS=Bos taurus GN=HTRA1 PE=2 SV=1	4876.62	1587.6	7154.96	5039.28	14418.6	61672.5	12316.1	107935	8065.07	70407.1	15345.7	1186.37	16366.4	5038.2	16825.6	14561.9	7138.93	296321	4192.45	25296.6
464	Q2HJ74	GATM	2.98366	-2.98366	13240.6	104739	1	sp|Q2HJ74|GATM_BOVIN	6	6	5.979	0.00263724	7.91043	InVitro Matured	InVivo Matured	Glycine amidinotransferase, mitochondrial OS=Bos taurus GN=GATM PE=2 SV=1	11188.8	24237.8	14174.1	5976.36	10626.2	30809.9	50648.2	61088.6	110475	270673	35208.7	18112.2	32422	5975.08	12400.1	7274.72	29357.9	167711	57428.1	97250.2
465	Q3MHK9	FSCN1	3.27314	-3.27314	9984.06	96529.6	1	tr|Q3MHK9|Q3MHK9_BOVIN	4	4	3.862	0.0269306	9.66837	InVitro Matured	InVivo Matured	Fascin OS=Bos taurus GN=FSCN1 PE=2 SV=1	5213.99	19723.8	18978.4	3386.52	2617.58	137682	133680	4546.38	146743	59996.5	16407.3	14739.1	43411.4	3385.8	3054.55	32509.1	77486.8	12481.5	76280.9	21556.1
466	G3N3D4	KCTD12	3.31118	-3.31118	45360.9	450251	1	tr|G3N3D4|G3N3D4_BOVIN	6	6	6.979	0.000224994	9.92597	InVitro Matured	InVivo Matured	Uncharacterized protein OS=Bos taurus GN=KCTD12 PE=4 SV=1	45130.2	54328.3	22507.2	49730.5	55108.2	852811	448432	133963	469000	347048	142015	40598.1	51483.4	49719.8	64307.8	201363	259931	367779	243799	124691
467	G3MYD5	IVNS1ABP	3.70691	-3.70691	840.213	10983.9	1	tr|G3MYD5|G3MYD5_BOVIN	2	2	1.994	0.000227979	13.0727	InVitro Matured	InVivo Matured	Uncharacterized protein OS=Bos taurus GN=IVNS1ABP PE=4 SV=1	1167.33	707.218	486.556	1225.46	614.504	20190.4	5427.66	5216.05	4601.65	19483.7	3673.35	528.485	1112.95	1225.19	717.089	4767.28	3146.11	14320	2392.07	7000.31
468	F1MCG5	TAP2	3.75794	-3.75794	653.866	8858.42	1	tr|F1MCG5|F1MCG5_BOVIN;tr|F1N2T8|F1N2T8_BOVIN;tr|Q32S33|Q32S33_BOVIN;tr|Q8SQ31|Q8SQ31_BOVIN	2	2	1.994	0.000786001	13.5478	InVitro Matured	InVivo Matured	Uncharacterized protein OS=Bos taurus GN=TAP2 PE=3 SV=1 [tr|F1MCG5|F1MCG5_BOVIN,tr|F1N2T8|F1N2T8_BOVIN,tr|Q32S33|Q32S33_BOVIN,tr|Q8SQ31|Q8SQ31_BOVIN]	568.661	365.705	1157.32	98.1526	1079.49	8357.84	5236.84	20037.3	4223.19	6436.97	1789.46	273.282	2647.27	98.1315	1259.7	1973.42	3035.5	55009.6	2195.33	2312.74
469	Q05588	PLAUR	4.03962	-4.03962	4422.6	72747.4	1	sp|Q05588|UPAR_BOVIN	4	4	3.987	0.0333828	16.449	InVitro Matured	InVivo Matured	Urokinase plasminogen activator surface receptor OS=Bos taurus GN=PLAUR PE=2 SV=1	2930.59	1609.16	2279.98	6625.52	8667.74	176283	114684	5310.62	63014.7	4443.87	9221.94	1202.48	5215.26	6624.1	10114.7	41623.5	66475.9	14579.6	32756.8	1596.64
470	E1B9S8	CBFB	4.05177	-4.05177	198.56	3308.62	1	tr|E1B9S8|E1B9S8_BOVIN	2	1	1.982	0.0185341	16.6631	InVitro Matured	InVivo Matured	Uncharacterized protein OS=Bos taurus GN=CBFB PE=4 SV=2	143.654	252.408	252.683	344.055	0	4047.9	4270.31	952.978	3426.5	3845.42	452.048	188.618	577.991	343.981	0	955.777	2475.26	2616.27	1781.19	1381.62
471	B3VNC2	LOC508098	4.09401	-4.09401	35866.2	612515	1	tr|B3VNC2|B3VNC2_BOVIN;tr|A4IFS0|A4IFS0_BOVIN	8	8	7.927	0.000739698	17.0778	InVitro Matured	InVivo Matured	Artiodactyl-specific sub-telomeric protein OS=Bos taurus GN=LOC508098 PE=2 SV=1	51009	26566	53129	29596.5	19030.4	968829	327763	391676	1.2721e+06	102204	160515	19852.1	121528	29590.1	22207.3	228757	189986	1.07529e+06	661275	36721
472	Q0VCU3	CTSF	4.18692	-4.18692	161.837	2964.78	1	tr|Q0VCU3|Q0VCU3_BOVIN	2	2	1.979	0.0255179	18.3196	InVitro Matured	InVivo Matured	Cathepsin F OS=Bos taurus GN=CTSF PE=2 SV=1	0	268.105	541.078	0	0	687.749	273.674	12331.3	231.844	1299.38	0	200.347	1237.67	0	0	162.389	158.633	33853.9	120.519	466.855
473	A4FV05	COL18A1	4.55795	-4.55795	5379.31	126731	1	tr|A4FV05|A4FV05_BOVIN	6	6	5.976	4.44471e-05	23.5591	InVitro Matured	InVivo Matured	COL18A1 protein OS=Bos taurus GN=COL18A1 PE=2 SV=1	1804.47	18135.6	2447.27	1537.35	2971.82	141220	87310.4	132782	113676	158669	5678.28	13552.3	5597.92	1537.02	3467.93	33344.3	50608.9	364535	59092	57008.3
474	F1MBN2	TJP2	4.71137	-4.71137	1520.83	39867.3	1	tr|F1MBN2|F1MBN2_BOVIN	2	2	1.923	0.00111212	26.2142	InVitro Matured	InVivo Matured	Uncharacterized protein OS=Bos taurus GN=TJP2 PE=4 SV=2	793.344	665.003	273.258	1768.69	4103.84	85853.6	45673.7	7614.19	50301	9894	2496.48	496.939	625.054	1768.31	4788.93	20271.5	26474.5	20903.8	26147.8	3554.82
475	Q6H236	PEG3	6.19285	-6.19285	1671	122311	1	sp|Q6H236|PEG3_BOVIN;tr|F1MBU3|F1MBU3_BOVIN	8	8	7.904	1.40095e-05	73.1963	InVitro Matured	InVivo Matured	Paternally-expressed gene 3 protein OS=Bos taurus GN=PEG3 PE=2 SV=1 [sp|Q6H236|PEG3_BOVIN,tr|F1MBU3|F1MBU3_BOVIN]	2342.29	705.562	2337.37	2403.07	566.703	154867	65762.4	213950	141068	35906.6	7370.7	527.248	5346.53	2402.55	661.307	36566.8	38118.7	587371	73331.2	12900.9
476	E1BJX6	SCUBE3	6.2084	-6.2084	169.84	12632	1	tr|E1BJX6|E1BJX6_BOVIN	3	3	2.979	0.0205766	74.3754	InVitro Matured	InVivo Matured	Uncharacterized protein OS=Bos taurus GN=SCUBE3 PE=4 SV=1	274.555	147.531	70.27	0	356.846	5263.19	746.43	51906.2	625.431	4618.56	863.967	110.246	160.737	0	416.417	1242.73	432.663	142502	325.116	1659.4
477	Q865V6	CAPG	6.64762	-6.64762	2874.95	288344	1	sp|Q865V6|CAPG_BOVIN	5	5	4.985	0.0283344	100.295	InVitro Matured	InVivo Matured	Macrophage-capping protein OS=Bos taurus GN=CAPG PE=2 SV=1	4312.57	2216.56	2676.93	3069.64	2099.03	530236	401251	3033.47	502677	4523.92	13570.7	1656.38	6123.25	3068.98	2449.44	125198	232582	8327.99	261305	1625.4
478	O18879	GSTA2	6.67297	-6.67297	4327.29	441652	1	sp|O18879|GSTA2_BOVIN	21	4	28.867	0.000746882	102.062	InVitro Matured	InVivo Matured	Glutathione S-transferase A2 OS=Bos taurus GN=GSTA2 PE=2 SV=4	1562.47	5545.05	1009.37	6031.64	7487.93	1.04531e+06	287559	33449.9	780835	61107.4	4916.75	4143.67	2308.84	6030.35	8737.95	246815	166681	91832.1	405900	21955.3
479	Q2NL29	ISYNA1	6.79112	-6.79112	115.657	12918.3	1	sp|Q2NL29|INO1_BOVIN	2	1	1.987	0.00560862	111.696	InVitro Matured	InVivo Matured	Inositol-3-phosphate synthase 1 OS=Bos taurus GN=ISYNA1 PE=2 SV=1	0	122.211	251.843	130.78	73.4498	17665.2	1350.63	13496	1029.14	31050.7	0	91.3247	576.07	130.751	85.7114	4171.06	782.883	37051.4	534.976	11156.2

## Sheet: Table 2 ("In vivo")
																	Normalized abundance										Raw abundance
																	InVivo Matured					InVivo Not Matured					InVivo Matured					InVivo Not Matured
Count	First UniProt ACC	GeneName	absLog2FC	log2FC_inVivo_vs_InVitro	mean_inVivo_Matured	mean_InVivo_not_matured	GeneName	Accession	Peptide count	Unique peptides	Confidence score	Anova (p)	Max fold change	Highest mean condition	Lowest mean condition	Description	20150304_08_Bov_1_03	20150304_09_Bov_2_03	20150304_13_Bov_1_16	20150304_18_Bov_1_04	20150304_21_Bov_1_15	20150304_07_Bov_1_08	20150304_11_Bov_1_05	20150304_19_Bov_1_07	20150304_22_Bov_3_11	20150304_32_Bov_1_21	20150304_08_Bov_1_03	20150304_09_Bov_2_03	20150304_13_Bov_1_16	20150304_18_Bov_1_04	20150304_21_Bov_1_15	20150304_07_Bov_1_08	20150304_11_Bov_1_05	20150304_19_Bov_1_07	20150304_22_Bov_3_11	20150304_32_Bov_1_21
1	A6QPQ2	SERPINA3-8	9.3476	9.3476	24820	37.0989	1	sp|A6QPQ2|SPA38_BOVIN	5	2	4.925	0.000128338	669.023	InVivo Matured	InVivo Not Matured	Serpin A3-8 OS=Bos taurus GN=SERPINA3-8 PE=2 SV=1	15136	27197.6	64984	14997.4	1785.15	1.6551	180.614	3.22508	0	0.000525161	47629.7	20324.1	148645	14994.1	2083.16	4.36649	734.714	3.43144	0	0.000701961
2	E1BBE2	EREG	7.86722	7.86722	36873	156.925	1	tr|E1BBE2|E1BBE2_BOVIN	2	2	1.948	2.16324e-07	234.972	InVivo Matured	InVivo Not Matured	Uncharacterized protein OS=Bos taurus GN=EREG PE=4 SV=1	29553.5	32212.6	67768	35370.9	19459.8	66.1203	194.594	74.5635	231.008	218.341	92998.7	24071.7	155013	35363.4	22708.4	174.439	791.584	79.3345	58.72	291.847
3	Q3T004	APCS	7.69796	7.69796	70765.6	339.81	1	sp|Q3T004|SAMP_BOVIN	2	1	1.987	0.00129041	208.251	InVivo Matured	InVivo Not Matured	Serum amyloid P-component OS=Bos taurus GN=APCS PE=2 SV=1	48408.8	18323.6	74076.1	136598	76421.7	95.0652	1088.01	0	371.631	144.34	152332	13692.7	169443	136569	89179.4	250.801	4425.89	0	94.465	192.933
4	P22226	CATHL1	7.67541	7.67541	48794.5	237.7	1	sp|P22226|CTHL1_BOVIN	2	1	1.994	0.00237539	205.278	InVivo Matured	InVivo Not Matured	Cathelicidin-1 OS=Bos taurus GN=CATHL1 PE=1 SV=2	64878.1	98153.9	21942.7	56083.8	2913.85	193.107	0	52.7667	719.406	223.218	204158	73347.8	50192.1	56071.8	3400.29	509.456	0	56.143	182.866	298.366
5	G5E513		7.48096	7.48096	46103.3	257.077		tr|G5E513|G5E513_BOVIN	3	3	2.958	0.00150485	179.337	InVivo Matured	InVivo Not Matured	Uncharacterized protein (Fragment) OS=Bos taurus PE=4 SV=1	92317.8	18630.4	41387.7	57950.1	20230.6	546.651	738.733	0	0	0	290505	13922	94670.7	57937.6	23607.8	1442.18	3005.07	0	0	0
6	Q9TS85		7.44416	7.44416	40324.2	230.559		tr|Q9TS85|Q9TS85_BOVIN	2	2	1.994	0.000994189	174.897	InVivo Matured	InVivo Not Matured	Histidine-rich GLYCOPROTEIN=FACTOR XIIIA substrate (Fragments) OS=Bos taurus PE=1 SV=1	25144.7	40737.3	48706.7	57345.7	29686.9	0	132.572	0	976.071	44.154	79125	30441.9	111412	57333.4	34642.8	0	539.286	0	248.108	59.0188
7	F1MK44	ITGA5	7.3532	7.3532	7906.65	47.3631	1	tr|F1MK44|F1MK44_BOVIN	2	2	1.994	0.00197516	166.937	InVivo Matured	InVivo Not Matured	Integrin alpha-5 OS=Bos taurus GN=ITGA5 PE=3 SV=2	816.709	21752.4	13643.7	1878.1	1442.3	0	128.736	0	0	108.079	2570.01	16255	31208.8	1877.7	1683.07	0	523.682	0	0	144.465
8	F1MQ35	CCT6B	7.34432	7.34432	196324	1207.14	1	tr|F1MQ35|F1MQ35_BOVIN;tr|Q17QX5|Q17QX5_BOVIN	5	1	6.875	6.5187e-05	162.636	InVivo Matured	InVivo Not Matured	T-complex protein 1 subunit zeta-2 OS=Bos taurus GN=CCT6B PE=3 SV=1 [tr|F1MQ35|F1MQ35_BOVIN,tr|Q17QX5|Q17QX5_BOVIN]	108785	22748.3	76847	455158	318085	1082.2	2785.6	1104	762.068	301.817	342323	16999.2	175781	455060	371185	2855.08	11331.5	1174.64	193.71	403.426
9	A6QNW7	CD5L	7.33174	7.33174	22409.6	138.117	1	tr|A6QNW7|A6QNW7_BOVIN;tr|F1N514|F1N514_BOVIN	2	2	2.986	0.00157846	162.251	InVivo Matured	InVivo Not Matured	CD5L protein OS=Bos taurus GN=CD5L PE=2 SV=1 [tr|A6QNW7|A6QNW7_BOVIN,tr|F1N514|F1N514_BOVIN]	35069.8	2220.72	9734.98	37147.5	27875	287.675	55.7688	336.809	0	10.3299	110357	1659.48	22267.9	37139.5	32528.5	758.945	226.86	358.36	0	13.8076
10	P19660	CATHL2	7.26249	7.26249	10970.3	70.455	1	sp|P19660|CTHL2_BOVIN;sp|P19661|CTHL3_BOVIN	2	2	1.987	0.00207978	155.707	InVivo Matured	InVivo Not Matured	Cathelicidin-2 OS=Bos taurus GN=CATHL2 PE=1 SV=2	17956.1	25222.7	4738.89	5720.55	1213.42	40.7617	0	0	193.611	117.902	56503.9	18848.2	10839.8	5719.32	1415.98	107.537	0	0	49.214	157.595
11	F1MNW4	ITIH2	6.99277	6.99277	2.65806e+07	208703	1	tr|F1MNW4|F1MNW4_BOVIN	37	36	55.784	7.10784e-08	127.361	InVivo Matured	InVivo Not Matured	Inter-alpha-trypsin inhibitor heavy chain H2 OS=Bos taurus GN=ITIH2 PE=4 SV=2	1.77599e+07	1.71971e+07	3.70124e+07	4.24388e+07	1.84946e+07	163884	181286	149360	378619	170367	5.58867e+07	1.28509e+07	8.46627e+07	4.24297e+07	2.15821e+07	432359	737448	158917	96241.2	227722
12	F1MMP5	ITIH1	6.96609	6.96609	3.70877e+06	29662.8	1	tr|F1MMP5|F1MMP5_BOVIN	65	8	106.442	1.23865e-05	125.031	InVivo Matured	InVivo Not Matured	Inter-alpha-trypsin inhibitor heavy chain H1 OS=Bos taurus GN=ITIH1 PE=4 SV=1	1.802e+06	5.26877e+06	6.71382e+06	3.77343e+06	985837	43161.8	12950.6	12192.7	68589.1	11419.8	5.6705e+06	3.93722e+06	1.53573e+07	3.77262e+06	1.15041e+06	113870	52681.3	12972.9	17434.7	15264.4
13	P79132	CAV1	6.96287	6.96287	64556.9	516.507	1	sp|P79132|CAV1_BOVIN;tr|Q3ZBX4|Q3ZBX4_BOVIN	3	3	3.942	5.58129e-05	124.988	InVivo Matured	InVivo Not Matured	Caveolin-1 OS=Bos taurus GN=CAV1 PE=2 SV=1	16404.4	120554	145145	25648.3	15033.2	268.323	204.069	252.048	1395.6	462.489	51621.1	90087	332006	25642.8	17542.8	707.891	830.129	268.175	354.749	618.189
14	Q1RMH5	C1QC	6.86775	6.86775	110821	947.914	1	tr|Q1RMH5|Q1RMH5_BOVIN	3	3	3.949	0.000106389	116.91	InVivo Matured	InVivo Not Matured	C1QC protein (Fragment) OS=Bos taurus GN=C1QC PE=2 SV=1	116193	9194.95	123849	211289	93579	1137.69	242.855	1549.32	1341.09	468.618	365635	6871.14	283294	211243	109201	3001.46	987.904	1648.45	340.893	626.382
15	Q0VCM5	ITIH1	6.6322	6.6322	2.45745e+06	24772.8	1	sp|Q0VCM5|ITIH1_BOVIN	65	8	108.432	0.00751033	99.1995	InVivo Matured	InVivo Not Matured	Inter-alpha-trypsin inhibitor heavy chain H1 OS=Bos taurus GN=ITIH1 PE=2 SV=1	1.59008e+06	20626.9	6.30402e+06	3.67283e+06	699672	44265.7	17684.9	20748.1	21663.2	19502	5.00366e+06	15413.9	1.44199e+07	3.67204e+06	816474	116782	71939.8	22075.7	5506.56	26067.6
16	P23805	CGN1	6.34261	6.34261	279422	3442.08	1	sp|P23805|CONG_BOVIN;tr|F1MFY6|F1MFY6_BOVIN	7	7	7.967	0.00355333	81.1782	InVivo Matured	InVivo Not Matured	Conglutinin OS=Bos taurus GN=CGN1 PE=1 SV=2	246988	3917.29	393801	246245	506160	1993.59	3386.05	2991.65	7695.57	1143.56	777219	2927.29	900785	246192	590658	5259.51	13774	3183.07	1956.14	1528.55
17	Q0VCG9	PTX3	6.19961	6.19961	379158	5157.85	1	sp|Q0VCG9|PTX3_BOVIN	9	9	8.967	0.00153848	73.5108	InVivo Matured	InVivo Not Matured	Pentraxin-related protein PTX3 OS=Bos taurus GN=PTX3 PE=2 SV=1	23898.5	850040	872123	66310.4	83415.6	7061.45	6396.32	4085.77	4376.42	3869.28	75203.6	635213	1.99491e+06	66296.1	97340.9	18629.5	26019.4	4347.2	1112.44	5171.91
18	G3N0S9	LOC515150	6.18449	6.18449	3.07286e+06	42248.7	1	tr|G3N0S9|G3N0S9_BOVIN	14	13	18.788	6.90789e-06	72.7325	InVivo Matured	InVivo Not Matured	Uncharacterized protein OS=Bos taurus GN=LOC515150 PE=4 SV=1	2.85195e+06	614250	4.84969e+06	4.34745e+06	2.70095e+06	23197.4	60566.1	38910.4	44856	43713.8	8.97448e+06	459013	1.10932e+07	4.34651e+06	3.15184e+06	61199.4	246375	41400.1	11402	58430.3
19	B0JYQ0	ALB	6.00238	6.00238	1.92935e+06	30095.3	1	tr|B0JYQ0|B0JYQ0_BOVIN	83	10	146.944	1.16085e-05	64.1078	InVivo Matured	InVivo Not Matured	ALB protein OS=Bos taurus GN=ALB PE=2 SV=1	3.09857e+06	419123	850420	2.56737e+06	2.71125e+06	26047.2	33380.5	21738.4	42253.5	27057.1	9.75055e+06	313200	1.94526e+06	2.56682e+06	3.16386e+06	68717.6	135788	23129.4	10740.4	36166.1
20	Q2KIT0		5.66084	5.66084	3931.42	76.728		sp|Q2KIT0|HP20_BOVIN	2	2	1.967	0.00784066	51.2384	InVivo Matured	InVivo Not Matured	Protein HP-20 homolog OS=Bos taurus PE=2 SV=1	6858.24	5045.98	6650.42	1032.7	69.7729	0	0	0	308.14	75.5001	21581.4	3770.73	15212.3	1032.47	81.4207	0	0	0	78.3262	100.918
21	F1MZV0	LRIG1	5.62025	5.62025	10493.9	212.361	1	tr|F1MZV0|F1MZV0_BOVIN	4	4	3.981	0.0150152	49.4154	InVivo Matured	InVivo Not Matured	Uncharacterized protein OS=Bos taurus GN=LRIG1 PE=4 SV=2	6562.1	17141.3	26537.4	2150.45	78.3077	16.5874	97.7277	947.49	0	0	20649.6	12809.2	60701.9	2149.99	91.3803	43.7608	397.544	1008.12	0	0
22	Q5W1C4	tsg-6	5.49581	5.49581	7.59089e+06	168223	1	tr|Q5W1C4|Q5W1C4_BOVIN	12	11	17.88	7.72315e-07	45.1239	InVivo Matured	InVivo Not Matured	Tumor necrosis factor, alpha-induced protein 6 OS=Bos taurus GN=tsg-6 PE=2 SV=1	4.55848e+06	4.2885e+06	1.0151e+07	1.35465e+07	5.40995e+06	106986	142110	159073	264542	168406	1.43446e+07	3.20469e+06	2.32195e+07	1.35436e+07	6.31309e+06	282250	578084	169252	67244	225102
23	P56652	ITIH3	5.4441	5.4441	1.45713e+06	33469.2	1	sp|P56652|ITIH3_BOVIN	16	16	17.897	1.16567e-05	43.5363	InVivo Matured	InVivo Not Matured	Inter-alpha-trypsin inhibitor heavy chain H3 OS=Bos taurus GN=ITIH3 PE=1 SV=2	770731	2.82474e+06	1.40853e+06	1.48525e+06	796386	37038.9	33866.5	13153.4	70180	13107.4	2.42533e+06	2.11086e+06	3.22189e+06	1.48493e+06	929334	97716	137765	13995	17839.1	17520.2
24	F1MJH8	ARHGAP18	5.42336	5.42336	23155.7	538.612	1	tr|F1MJH8|F1MJH8_BOVIN	5	3	4.924	5.28412e-06	42.9915	InVivo Matured	InVivo Not Matured	Uncharacterized protein (Fragment) OS=Bos taurus GN=ARHGAP18 PE=4 SV=2	25752.5	17118.7	22058	32864.4	17984.9	1008.72	453.229	786.766	303.364	140.979	81037.5	12792.3	50455.8	32857.4	20987.3	2661.21	1843.68	837.108	77.1122	188.441
25	E1B6Z6	LCN2	5.32616	5.32616	23385.9	581.961	1	tr|E1B6Z6|E1B6Z6_BOVIN	2	2	1.98	0.000576279	40.1847	InVivo Matured	InVivo Not Matured	Uncharacterized protein (Fragment) OS=Bos taurus GN=LCN2 PE=3 SV=2	26230.5	42892.4	27287.8	18220.2	2298.69	428.324	1006.04	923.02	450.544	101.878	82541.9	32052.4	62418.5	18216.3	2682.43	1130.01	4092.43	982.081	114.524	136.176
26	Q1RMN9	LOC510860	5.1084	5.1084	2051.36	58.4941	1	tr|Q1RMN9|Q1RMN9_BOVIN	5	1	4.984	0.00370866	35.0696	InVivo Matured	InVivo Not Matured	C4b-binding protein alpha-like OS=Bos taurus GN=LOC510860 PE=2 SV=1	4003.14	856.141	3461.7	966.5	969.338	0	13.2245	0.50574	126.356	152.384	12597.1	639.772	7918.33	966.293	1131.16	0	53.7958	0.5381	32.1184	203.686
27	A6QNS6	NID1	5.03176	5.03176	48133.9	1470.47	1	tr|A6QNS6|A6QNS6_BOVIN	5	5	4.983	0.00893575	32.7338	InVivo Matured	InVivo Not Matured	NID1 protein OS=Bos taurus GN=NID1 PE=2 SV=1	10684.1	102307	115806	5828.37	6043.73	1510.32	2171.74	2095.81	98.0266	1476.45	33620.6	76451.5	264897	5827.12	7052.66	3984.52	8834.34	2229.91	24.9174	1973.5
28	A2I7N0	SERPINA3-4	4.97532	4.97532	203710	6474.81	1	sp|A2I7N0|SPA34_BOVIN;sp|Q3ZEJ6|SPA33_BOVIN	13	3	16.849	0.000564004	31.462	InVivo Matured	InVivo Not Matured	Serpin A3-4 OS=Bos taurus GN=SERPINA3-4 PE=3 SV=1 [sp|A2I7N0|SPA34_BOVIN,sp|Q3ZEJ6|SPA33_BOVIN]	146931	134220	571079	125914	40407.1	11759.7	8940.8	3039.95	1012.89	7620.69	462361	100299	1.30629e+06	125887	47152.6	31024.5	36370	3234.47	257.466	10186.3
29	F1MGU7	FGG	4.9553	4.9553	4.98148e+06	160569	1	tr|F1MGU7|F1MGU7_BOVIN;tr|Q3SZZ9|Q3SZZ9_BOVIN	20	20	28.784	9.19817e-05	31.024	InVivo Matured	InVivo Not Matured	Fibrinogen gamma-B chain OS=Bos taurus GN=FGG PE=4 SV=1 [tr|F1MGU7|F1MGU7_BOVIN,tr|Q3SZZ9|Q3SZZ9_BOVIN]	5.4361e+06	958055	5.83082e+06	6.69436e+06	5.98805e+06	68239.6	112729	98740.2	426610	96524.6	1.71063e+07	715929	1.33375e+07	6.69293e+06	6.98769e+06	180030	458568	105058	108440	129020
30	A1L555	PSAP	4.81146	4.81146	76822.7	2734.91	1	tr|A1L555|A1L555_BOVIN;sp|P26779|SAP_BOVIN	8	8	6.901	0.0124542	28.0897	InVivo Matured	InVivo Not Matured	Prosaposin OS=Bos taurus GN=PSAP PE=2 SV=1	24897.6	200238	146341	8458.21	4178.26	7439.67	1530.72	1463.57	2308.18	932.406	78347.5	149633	334742	8456.4	4875.77	19627.4	6226.76	1557.22	586.717	1246.31
31	P02769	ALB	4.74395	4.74395	1.84121e+07	687116	1	sp|P02769|ALBU_BOVIN;zz|ZZ_FGCZCont0112|	95	5	167.764	0.00020058	26.7962	InVivo Matured	InVivo Not Matured	Serum albumin OS=Bos taurus GN=ALB PE=1 SV=4 [sp|P02769|ALBU_BOVIN,zz|ZZ_FGCZCont0112|]	3.35438e+07	4.73623e+06	1.38948e+07	2.30491e+07	1.68363e+07	421173	254173	156887	1.91722e+06	686128	1.05555e+08	3.53926e+06	3.17831e+07	2.30442e+07	1.9647e+07	1.11114e+06	1.03394e+06	166925	487338	917118
32	Q32T06		4.74044	4.74044	88478.9	3309.01		tr|Q32T06|Q32T06_BOVIN	3	1	2.969	0.00110786	26.7388	InVivo Matured	InVivo Not Matured	Endopin 2C OS=Bos taurus PE=2 SV=1	61271.4	61926.5	190491	109713	18992.4	3198.79	10181.6	963.537	1987.3	213.848	192808	46276	435731	109690	22162.9	8439.05	41417.3	1025.19	505.151	285.842
33	E1BQ28	SLC39A8	4.73973	4.73973	83358.9	3119.02	1	tr|E1BQ28|E1BQ28_BOVIN	2	2	1.98	0.0025883	26.726	InVivo Matured	InVivo Not Matured	Uncharacterized protein OS=Bos taurus GN=SLC39A8 PE=4 SV=1	51153.6	106696	95330.5	70352.4	93261.9	849.675	1901.23	1154.37	18.7353	11671.1	160970	79731.1	218060	70337.3	108831	2241.61	7733.95	1228.24	4.76233	15600.2
34	Q5EA40	BCAT2	4.67378	4.67378	306378	12002.6	1	sp|Q5EA40|BCAT2_BOVIN;tr|Q0V8J6|Q0V8J6_BOVIN	5	5	5.965	0.0188261	25.5259	InVivo Matured	InVivo Not Matured	Branched-chain-amino-acid aminotransferase, mitochondrial OS=Bos taurus GN=BCAT2 PE=2 SV=1 [sp|Q5EA40|BCAT2_BOVIN,tr|Q0V8J6|Q0V8J6_BOVIN]	72107.5	705343	695348	45164.7	13924.9	14542.5	19208.5	10006.5	10568.3	5687.29	226907	527084	1.59055e+06	45155	16249.6	38366	78137.9	10646.8	2686.35	7601.96
35	F1MAV0	FGB	4.54974	4.54974	4.94558e+06	211157	1	tr|F1MAV0|F1MAV0_BOVIN	33	32	37.742	0.000174078	23.4213	InVivo Matured	InVivo Not Matured	Fibrinogen beta chain OS=Bos taurus GN=FGB PE=4 SV=2	5.63558e+06	998937	6.58046e+06	6.16302e+06	5.34989e+06	80310.8	171142	96453.8	562539	145339	1.7734e+07	746479	1.50522e+07	6.1617e+06	6.24299e+06	211876	696185	102625	142992	194269
36	D1Z308	POSTN	4.5321	4.5321	57906	2501.83	1	tr|D1Z308|D1Z308_BOVIN;tr|G5E6M0|G5E6M0_BOVIN;tr|J9QD97|J9QD97_BOVIN;tr|J9QDG2|J9QDG2_BOVIN	10	8	9.907	0.000929944	23.1454	InVivo Matured	InVivo Not Matured	Periostin OS=Bos taurus GN=POSTN PE=2 SV=1 [tr|D1Z308|D1Z308_BOVIN,tr|G5E6M0|G5E6M0_BOVIN,tr|J9QD97|J9QD97_BOVIN,tr|J9QDG2|J9QDG2_BOVIN]	48150.2	12536.7	167993	31493.7	29356.7	1413.29	6161.33	874.038	3519.04	541.46	151519	9368.31	384269	31486.9	34257.5	3728.53	25063.5	929.963	894.506	723.747
37	G1K238	COL4A1	4.50774	4.50774	146132	6422.67	1	tr|G1K238|G1K238_BOVIN;tr|F1N474|F1N474_BOVIN;tr|F1MZU6|F1MZU6_BOVIN	5	5	4.894	0.000119232	22.7525	InVivo Matured	InVivo Not Matured	Collagen alpha-1(IV) chain OS=Bos taurus GN=COL4A1 PE=4 SV=2	65450.8	297284	236589	45349.8	85986.3	3719.32	4982.56	10558	3845.46	9008.03	205960	222152	541177	45340.1	100341	9812.33	20268.4	11233.6	977.48	12040.7
38	Q3MHN5	GC	4.49152	4.49152	51202.6	2275.25	1	sp|Q3MHN5|VTDB_BOVIN;tr|F1N5M2|F1N5M2_BOVIN;tr|I7CT57|I7CT57_BOVIN	5	5	4.874	0.00164339	22.5042	InVivo Matured	InVivo Not Matured	Vitamin D-binding protein OS=Bos taurus GN=GC PE=2 SV=1 [sp|Q3MHN5|VTDB_BOVIN,tr|F1N5M2|F1N5M2_BOVIN,tr|I7CT57|I7CT57_BOVIN]	74889.6	61636.1	85839.9	27471	6176.44	2282.53	2971	580.682	5097.89	444.132	235662	46059.1	196351	27465.1	7207.52	6021.77	12085.6	617.838	1295.83	593.653
39	D4QBB3	HBB	4.48803	4.48803	925324	41233.7	1	tr|D4QBB3|D4QBB3_BOVIN	20	3	27.857	0.0171265	22.441	InVivo Matured	InVivo Not Matured	Hemoglobin beta OS=Bos taurus GN=HBB PE=3 SV=1	641773	22157.7	1.04007e+06	2.71049e+06	212137	9323.38	21934.9	8908.22	152761	13240.5	2.01953e+06	16557.9	2.37906e+06	2.7099e+06	247551	24596.9	89228.2	9478.22	38830.5	17698
40	Q28085	CFH	4.47659	4.47659	117424	5273.42	1	sp|Q28085|CFAH_BOVIN;tr|E1BFN5|E1BFN5_BOVIN	10	9	9.941	0.000646921	22.2672	InVivo Matured	InVivo Not Matured	Complement factor H OS=Bos taurus GN=CFH PE=1 SV=3	165643	18835.3	207791	158795	36057.5	2884.4	6463.68	3912.67	9314.28	3792.07	521243	14075.1	475304	158761	42076.9	7609.63	26293.4	4163.03	2367.6	5068.71
41	Q3SZV7	HPX	4.47652	4.47652	80266.9	3604.57	1	sp|Q3SZV7|HEMO_BOVIN	4	4	3.986	3.18948e-05	22.2681	InVivo Matured	InVivo Not Matured	Hemopexin OS=Bos taurus GN=HPX PE=2 SV=1	122369	52262.3	97841.6	84490.4	44370.4	3266.02	3118.44	1320.04	8865.65	1452.69	385071	39054.2	223804	84472.3	51777.6	8616.42	12685.4	1404.51	2253.56	1941.76
42	A5PJT7	ECM1	4.43375	4.43375	90104.4	4168.25	1	tr|A5PJT7|A5PJT7_BOVIN	3	3	2.991	2.55023e-05	21.6168	InVivo Matured	InVivo Not Matured	ECM1 protein OS=Bos taurus GN=ECM1 PE=2 SV=1	54976.3	30422.3	165461	86985.5	112677	3403.34	4052.95	6916.5	2210.43	4258.04	172999	22733.8	378477	86966.9	131487	8978.71	16486.9	7359.05	561.869	5691.54
43	F1MMK9	AMBP	4.43167	4.43167	423848	19639.2	1	tr|F1MMK9|F1MMK9_BOVIN	7	7	6.951	0.000414612	21.5817	InVivo Matured	InVivo Not Matured	Protein AMBP OS=Bos taurus GN=AMBP PE=4 SV=2	503313	131938	498527	834099	151364	23920.7	20458.8	11905.8	37967.7	3943.21	1.58382e+06	98593.8	1.14034e+06	833920	176632	63107.5	83223.6	12667.6	9651.02	5270.72
44	Q2TBI0	LBP	4.38682	4.38682	17205.7	821.495	1	sp|Q2TBI0|LBP_BOVIN;tr|F1MNN7|F1MNN7_BOVIN	3	2	3.981	0.0213589	20.9443	InVivo Matured	InVivo Not Matured	Lipopolysaccharide-binding protein OS=Bos taurus GN=LBP PE=2 SV=1 [sp|Q2TBI0|LBP_BOVIN,tr|F1MNN7|F1MNN7_BOVIN]	61677.9	3093.37	1282.48	3036.71	16937.9	1882.46	1216.35	211.728	724.399	72.5436	194087	2311.6	2933.56	3036.06	19765.5	4966.3	4947.96	225.275	184.135	96.966
45	ZZ_FGCZCont0243		4.37736	4.37736	88733.5	4268.48		zz|ZZ_FGCZCont0243|	4	2	4.972	0.00896454	20.7881	InVivo Matured	InVivo Not Matured	gi|2497269|sp|Q99456| K1CL_HUMAN KERATIN, TYPE I CYTOSKELETAL 12 (CYTO	41466.5	5875.79	26678.2	68670.3	300977	1731.05	5192.89	776.481	11476.3	2165.72	130486	4390.82	61024.1	68655.6	351221	4566.87	21124	826.164	2917.16	2894.83
46	G3X771	ABCB1	4.35562	4.35562	41730	2037.39	1	tr|G3X771|G3X771_BOVIN;tr|E1BLT5|E1BLT5_BOVIN	7	6	6.947	0.00421119	20.4821	InVivo Matured	InVivo Not Matured	Uncharacterized protein (Fragment) OS=Bos taurus GN=ABCB1 PE=3 SV=1	10343.9	117273	47075	6460.32	27497.4	3350.63	3701.68	1229.38	1686.94	218.304	32550.1	87635.2	107680	6458.94	32087.7	8839.65	15058	1308.04	428.803	291.798
47	Q3SYV9	ADPRHL2	4.31305	4.31305	448333	22554	1	sp|Q3SYV9|ARHL2_BOVIN;tr|F1MWJ3|F1MWJ3_BOVIN	2	2	1.988	7.87027e-05	19.8782	InVivo Matured	InVivo Not Matured	Poly(ADP-ribose) glycohydrolase ARH3 OS=Bos taurus GN=ADPRHL2 PE=2 SV=1 [sp|Q3SYV9|ARHL2_BOVIN,tr|F1MWJ3|F1MWJ3_BOVIN]	247159	305198	919884	517227	252198	30041.5	28527.1	19694.6	5585.45	28921.4	777757	228067	2.10415e+06	517116	294299	79255.7	116044	20954.7	1419.77	38658.1
48	Q28156	PDE5A	4.28834	4.28834	44679.1	2285.62	1	sp|Q28156|PDE5A_BOVIN	4	4	3.988	0.00832457	19.5479	InVivo Matured	InVivo Not Matured	cGMP-specific 3',5'-cyclic phosphodiesterase OS=Bos taurus GN=PDE5A PE=1 SV=1	47089.3	2564.8	12043	71921.5	89776.8	5273.47	3617.69	923.145	661.536	952.27	148180	1916.61	27547.2	71906	104764	13912.5	14716.3	982.213	168.156	1272.86
49	P02453	COL1A1	4.13998	4.13998	336303	19074.4	1	sp|P02453|CO1A1_BOVIN	4	4	3.987	4.4e-05	17.6311	InVivo Matured	InVivo Not Matured	Collagen alpha-1(I) chain OS=Bos taurus GN=COL1A1 PE=1 SV=3	204989	209418	165402	674113	427594	25902.2	31780.3	15203	8505.96	13980.5	645056	156493	378342	673968	498976	68335.3	129278	16175.8	2162.13	18687.2
50	E1BH06	C4A	4.12647	4.12647	133605	7648.53	1	tr|E1BH06|E1BH06_BOVIN;sp|P01030|CO4_BOVIN	18	9	17.828	0.000845764	17.4681	InVivo Matured	InVivo Not Matured	Uncharacterized protein OS=Bos taurus GN=C4A PE=4 SV=2	176317	105238	203175	117746	65550.5	15212.6	9407.28	2780.94	10266.3	575.512	554834	78641.4	464745	117721	76493.4	40133.9	38267.6	2958.88	2609.59	769.262
51	P12763	AHSG	4.11455	4.11455	717701	41431.4	1	sp|P12763|FETUA_BOVIN_trunc	7	7	8.935	0.000265497	17.3226	InVivo Matured	InVivo Not Matured	Alpha-2-HS-glycoprotein OS=Bos taurus GN=AHSG PE=1 SV=2	417204	527933	422483	338833	1.88205e+06	37288.6	13477.9	21611.5	110438	24341.4	1.31285e+06	394510	966393	338760	2.19624e+06	98374.9	54826.2	22994.3	28072.2	32536.1
52	A6QNM9	SLC25A12	4.09222	4.09222	30575.1	1791.68	1	tr|A6QNM9|A6QNM9_BOVIN	6	4	6.965	0.000294025	17.0651	InVivo Matured	InVivo Not Matured	SLC25A12 protein OS=Bos taurus GN=SLC25A12 PE=2 SV=1	16352.4	45010.2	57504.5	14906.8	19101.7	3219.01	1148.34	2050.42	347.17	2193.45	51457.6	33634.9	131537	14903.6	22290.5	8492.39	4671.31	2181.61	88.2472	2931.9
53	P01966	HBA	4.05448	4.05448	1.42917e+07	860124	1	sp|P01966|HBA_BOVIN	9	9	14.935	0.0022439	16.6158	InVivo Matured	InVivo Not Matured	Hemoglobin subunit alpha OS=Bos taurus GN=HBA PE=1 SV=2	1.09137e+07	9.25935e+06	1.93781e+07	2.9837e+07	2.0702e+06	67656.3	227129	95594.7	3.83984e+06	70402.5	3.4343e+07	6.91927e+06	4.43257e+07	2.98306e+07	2.41579e+06	178491	923933	101711	976050	94104
54	Q28065	C4BPA	3.98986	3.98986	151114	9510.35	1	sp|Q28065|C4BPA_BOVIN	13	9	12.931	0.000788958	15.8895	InVivo Matured	InVivo Not Matured	C4b-binding protein alpha chain OS=Bos taurus GN=C4BPA PE=2 SV=1	264599	44975.3	230351	163319	52326.9	9792.16	6977.73	10148.9	18591.9	2041.02	832638	33608.8	526908	163284	61062.3	25833.7	28384.5	10798.3	4725.88	2728.15
55	Q3ZBS7	VTN	3.98924	3.98924	831988	52387.5	1	tr|Q3ZBS7|Q3ZBS7_BOVIN	6	6	6.9	0.000532376	15.8814	InVivo Matured	InVivo Not Matured	Uncharacterized protein OS=Bos taurus GN=VTN PE=2 SV=1	425379	278918	1.84302e+06	615082	997542	14499.3	20413	70472.2	33451.6	123101	1.33858e+06	208428	4.21575e+06	614950	1.16407e+06	38252.2	83037.5	74981.4	8503.07	164545
56	A6H7D3	KRT18	3.96331	3.96331	1.76577e+06	113203	1	tr|A6H7D3|A6H7D3_BOVIN;tr|F6S1Q0|F6S1Q0_BOVIN;zz|ZZ_FGCZCont0035|;zz|ZZ_FGCZCont0086|	21	17	22.794	0.000224118	15.5983	InVivo Matured	InVivo Not Matured	KRT18 protein (Fragment) OS=Bos taurus GN=KRT18 PE=2 SV=1 [tr|A6H7D3|A6H7D3_BOVIN,tr|F6S1Q0|F6S1Q0_BOVIN]	1.47463e+06	536297	816608	2.17712e+06	3.82421e+06	72439.5	170537	95843.8	57315.6	169877	4.64034e+06	400761	1.86792e+06	2.17665e+06	4.46262e+06	191110	693724	101976	14569.1	227068
57	P00743	F10	3.95593	3.95593	143396	9239.26	1	sp|P00743|FA10_BOVIN;tr|Q3MHW2|Q3MHW2_BOVIN	7	6	6.953	0.00604293	15.5202	InVivo Matured	InVivo Not Matured	Coagulation factor X OS=Bos taurus GN=F10 PE=1 SV=1 [sp|P00743|FA10_BOVIN,tr|Q3MHW2|Q3MHW2_BOVIN]	22409.2	30316.9	232870	56184.7	375197	10056	10317.4	9097.47	13581.6	3143.85	70516.9	22655	532670	56172.7	437832	26529.7	41969.9	9679.58	3452.31	4202.26
58	A5PJE3	FGA	3.92481	3.92481	3.34467e+06	220225	1	tr|A5PJE3|A5PJE3_BOVIN	25	22	30.783	0.000491619	15.1875	InVivo Matured	InVivo Not Matured	Fibrinogen alpha chain OS=Bos taurus GN=FGA PE=2 SV=1	4.39525e+06	648239	3.96434e+06	3.99288e+06	3.72263e+06	113302	112609	162416	621245	91554.7	1.38309e+07	484412	9.06809e+06	3.99202e+06	4.34409e+06	298913	458078	172809	157914	122377
59	Q3SZR3	ORM1	3.90318	3.90318	226022	15106	1	sp|Q3SZR3|A1AG_BOVIN;tr|Q5GN72|Q5GN72_BOVIN	10	9	10.926	7.63137e-05	14.9624	InVivo Matured	InVivo Not Matured	Alpha-1-acid glycoprotein OS=Bos taurus GN=ORM1 PE=2 SV=1 [sp|Q3SZR3|A1AG_BOVIN,tr|Q5GN72|Q5GN72_BOVIN]	324287	106212	304843	270592	124174	9055.83	17807.7	7184.45	33538.4	7943.45	1.02046e+06	79369.4	697302	270534	144904	23891.1	72439.4	7644.15	8525.14	10617.7
60	Q05B55	IGK	3.86527	3.86527	212011	14546.8	1	tr|Q05B55|Q05B55_BOVIN	8	8	9.918	0.000850161	14.5744	InVivo Matured	InVivo Not Matured	IGK protein OS=Bos taurus GN=IGK PE=2 SV=1	286568	129196	448491	155106	40694.3	11710.6	21499.2	8719.4	25024.1	5780.81	901770	96544.4	1.02589e+06	155073	47487.7	30894.9	87456	9277.32	6360.89	7726.96
61	Q2UVX4	C3	3.84058	3.84058	3.74581e+06	261466	1	sp|Q2UVX4|CO3_BOVIN	59	55	67.363	3.93829e-05	14.3262	InVivo Matured	InVivo Not Matured	Complement C3 OS=Bos taurus GN=C3 PE=1 SV=2	4.19762e+06	2.30096e+06	5.58118e+06	3.61817e+06	3.03109e+06	219890	375687	202346	433932	75472.6	1.3209e+07	1.71945e+06	1.27665e+07	3.61739e+06	3.5371e+06	580115	1.52825e+06	215294	110301	100881
62	G8JKW7	SERPINA3	3.84018	3.84018	44736.2	3122.63	1	tr|G8JKW7|G8JKW7_BOVIN	13	2	16.87	0.00144	14.3265	InVivo Matured	InVivo Not Matured	Uncharacterized protein OS=Bos taurus GN=SERPINA3 PE=3 SV=1	40238.9	40962	87113.7	35112.6	20253.9	3122.03	10244.4	199.149	1112.06	935.532	126623	30609.8	199265	35105	23635	8236.56	41672.8	211.892	282.675	1250.49
63	Q28198	PLAT	3.81246	3.81246	103245	7347.68	1	sp|Q28198|TPA_BOVIN	4	4	3.988	0.000280378	14.0514	InVivo Matured	InVivo Not Matured	Tissue-type plasminogen activator OS=Bos taurus GN=PLAT PE=2 SV=1	44565	64936.9	137378	101000	168346	5630.38	15496.7	9691.07	1602.65	4317.57	140237	48525.6	314240	100978	196449	14854.1	63038.7	10311.2	407.377	5771.12
64	Q3SZE3	PPAP2B	3.80817	3.80817	11997.6	855.558	1	sp|Q3SZE3|LPP3_BOVIN	2	2	1.994	0.0207381	14.0231	InVivo Matured	InVivo Not Matured	Lipid phosphate phosphohydrolase 3 OS=Bos taurus GN=PPAP2B PE=2 SV=1	7916.22	7385.34	23088.8	14025.1	7572.4	190.84	3174.54	589.31	0	323.097	24910.7	5518.87	52813.7	14022.1	8836.53	503.475	12913.6	627.018	0	431.87
65	F1N7Q7	COL4A2	3.803	3.803	60832.9	4357.42	1	tr|F1N7Q7|F1N7Q7_BOVIN	3	3	2.969	0.00583788	13.9607	InVivo Matured	InVivo Not Matured	Collagen alpha-2(IV) chain (Fragment) OS=Bos taurus GN=COL4A2 PE=4 SV=2	15822.5	137547	119274	12206.3	19314.7	6733.03	4989.57	5055.5	1153.37	3855.65	49789.9	102785	272829	12203.6	22539.1	17763.1	20296.9	5378.98	293.175	5153.69
66	Q3SYT6	CLGN	3.77644	3.77644	21764.6	1587.36	1	sp|Q3SYT6|CLGN_BOVIN;tr|Q2EGT5|Q2EGT5_BOVIN	6	5	6.937	0.0435341	13.7112	InVivo Matured	InVivo Not Matured	Calmegin OS=Bos taurus GN=CLGN PE=2 SV=1 [sp|Q3SYT6|CLGN_BOVIN,tr|Q2EGT5|Q2EGT5_BOVIN]	9103.58	45913.5	50236.5	1595.76	1973.64	1189.27	1291.48	1458.15	1462.13	2535.77	28647	34309.9	114912	1595.41	2303.11	3137.54	5253.56	1551.45	371.658	3389.46
67	A6QLZ7	CRISPLD2	3.74201	3.74201	266895	19946.3	1	sp|A6QLZ7|CRLD2_BOVIN;tr|D1Z306|D1Z306_BOVIN	13	12	12.923	5.12235e-05	13.3807	InVivo Matured	InVivo Not Matured	Cysteine-rich secretory protein LCCL domain-containing 2 OS=Bos taurus GN=CRISPLD2 PE=2 SV=1 [sp|A6QLZ7|CRLD2_BOVIN,tr|D1Z306|D1Z306_BOVIN]	178438	128800	465530	240238	321468	39279.2	21729	11977.1	17494.2	9251.9	561505	96248.7	1.06486e+06	240187	375134	103626	88390.9	12743.5	4446.86	12366.6
68	F1MLW8		3.71799	3.71799	175498	13335.7		tr|F1MLW8|F1MLW8_BOVIN	5	3	5.968	0.0117924	13.16	InVivo Matured	InVivo Not Matured	Uncharacterized protein OS=Bos taurus PE=4 SV=2	70565.6	652581	83240.5	50635.4	20468.2	2695.22	7552.26	3751.21	50579.5	2100.23	222055	487657	190405	50624.6	23885.1	7110.52	30721.6	3991.23	12856.8	2807.29
69	P15497	APOA1	3.65702	3.65702	346674	27481	1	sp|P15497|APOA1_BOVIN;tr|V6F9A2|V6F9A2_BOVIN	10	10	9.852	0.000386194	12.615	InVivo Matured	InVivo Not Matured	Apolipoprotein A-I OS=Bos taurus GN=APOA1 PE=1 SV=3 [sp|P15497|APOA1_BOVIN,tr|V6F9A2|V6F9A2_BOVIN]	171868	324108	220186	543903	473305	7616.1	54521	16799.7	50068.1	8400.35	540832	242197	503657	543786	552318	20092.8	221785	17874.6	12726.8	11228.4
70	A5PKH0	TOR1AIP2	3.63532	3.63532	41613.4	3347.92	1	tr|A5PKH0|A5PKH0_BOVIN	2	2	1.994	0.00113426	12.4296	InVivo Matured	InVivo Not Matured	TOR1AIP2 protein OS=Bos taurus GN=TOR1AIP2 PE=2 SV=1	23239.5	60420	66590.1	37368.8	20448.9	2419.62	4132.44	3673.29	357.371	6156.88	73129.7	45150.3	152319	37360.8	23862.6	6383.45	16810.3	3908.32	90.8402	8229.64
71	O18824	SCARB1	3.619	3.619	71261.1	5799.06	1	sp|O18824|SCRB1_BOVIN;tr|A4IFC6|A4IFC6_BOVIN	3	3	2.976	0.000998828	12.2884	InVivo Matured	InVivo Not Matured	Scavenger receptor class B member 1 OS=Bos taurus GN=SCARB1 PE=2 SV=1 [sp|O18824|SCRB1_BOVIN,tr|A4IFC6|A4IFC6_BOVIN]	43386.2	130003	126318	39332.3	17266.9	5887.65	12034.3	4014.07	2110.64	4948.61	136527	97147.5	288941	39323.8	20149.4	15532.8	48954.1	4270.92	536.504	6614.6
72	A6QPP2	SERPIND1	3.59746	3.59746	98375.1	8126.28	1	tr|A6QPP2|A6QPP2_BOVIN	3	3	2.991	1.44672e-05	12.1058	InVivo Matured	InVivo Not Matured	SERPIND1 protein OS=Bos taurus GN=SERPIND1 PE=2 SV=1	74487.9	60135.6	140577	114967	101709	10028.3	9911.66	11650.4	5538.35	3502.72	234398	44937.7	321557	114942	118688	26456.7	40319.4	12395.9	1407.8	4681.93
73	G3N0V0		3.58203	3.58203	3.11496e+06	260107		tr|G3N0V0|G3N0V0_BOVIN	10	10	14.922	0.00129487	11.9757	InVivo Matured	InVivo Not Matured	Uncharacterized protein (Fragment) OS=Bos taurus PE=4 SV=1	3.06713e+06	3.46484e+06	5.40115e+06	3.03323e+06	608459	109615	524599	230906	362005	73407.9	9.65161e+06	2.58918e+06	1.23547e+07	3.03258e+06	710034	289186	2.134e+06	245681	92018.1	98121.3
74	P41361	SERPINC1	3.5798	3.5798	279272	23355.2	1	sp|P41361|ANT3_BOVIN;zz|ZZ_FGCZCont0237|	12	12	12.93	4.32375e-06	11.9576	InVivo Matured	InVivo Not Matured	Antithrombin-III OS=Bos taurus GN=SERPINC1 PE=1 SV=2	233210	194652	504499	234005	229996	38416.9	22100.3	15451.3	19079.5	21727.9	733864	145458	1.154e+06	233955	268391	101351	89901.3	16439.9	4849.82	29042.8
75	P00735	F2	3.56403	3.56403	805316	68089.4	1	sp|P00735|THRB_BOVIN	22	22	23.805	0.000392239	11.8273	InVivo Matured	InVivo Not Matured	Prothrombin OS=Bos taurus GN=F2 PE=1 SV=2	284344	332038	1.511e+06	529933	1.36927e+06	46187	45590	57404.9	127857	63407.8	894770	248124	3.45628e+06	529819	1.59785e+06	121851	185454	61078	32500.1	84754.6
76	P80747	ITGB5	3.53989	3.53989	126843	10904.7	1	sp|P80747|ITB5_BOVIN;tr|F1MK32|F1MK32_BOVIN	8	8	7.968	0.0238806	11.6319	InVivo Matured	InVivo Not Matured	Integrin beta-5 OS=Bos taurus GN=ITGB5 PE=1 SV=2	41134.2	349677	206743	22222.2	14436.1	7223.48	13093.4	10113	18980	5113.64	129441	261305	472907	22217.4	16846	19057	53262.4	10760.1	4824.54	6835.19
77	P21398	MAOA	3.51032	3.51032	318715	27969.1	1	sp|P21398|AOFA_BOVIN	12	10	11.916	0.00161231	11.3953	InVivo Matured	InVivo Not Matured	Amine oxidase [flavin-containing] A OS=Bos taurus GN=MAOA PE=2 SV=2	163656	605217	636138	95748.3	92817.4	26928.8	16017.1	42000	29173	25726.4	514992	452263	1.45511e+06	95727.7	108312	71043.5	65155.5	44687.5	7415.5	34387.4
78	F1MU12	KRT8	3.49699	3.49699	4.02434e+06	356447	1	tr|F1MU12|F1MU12_BOVIN;tr|G3X8G9|G3X8G9_BOVIN	54	29	69.593	0.000848321	11.2902	InVivo Matured	InVivo Not Matured	Keratin, type II cytoskeletal 8 OS=Bos taurus GN=KRT8 PE=3 SV=1	2.73844e+06	1.89177e+06	2.38999e+06	5.88368e+06	7.21781e+06	80187.4	231848	102329	1.05722e+06	310653	8.6173e+06	1.41367e+06	5.4669e+06	5.88241e+06	8.42274e+06	211551	943130	108876	268734	415236
79	B8Y9S9	FN1	3.45262	3.45262	1.33385e+06	121832	1	tr|B8Y9S9|B8Y9S9_BOVIN	34	34	34.735	1.6947e-05	10.9483	InVivo Matured	InVivo Not Matured	Embryo-specific fibronectin 1 transcript variant OS=Bos taurus GN=FN1 PE=2 SV=1	922148	823829	1.95494e+06	1.49588e+06	1.47248e+06	215075	130939	115627	87510.9	60008.4	2.90181e+06	615626	4.47175e+06	1.49556e+06	1.71829e+06	567411	532643	123026	22244.4	80210.7
80	P34955	SERPINA1	3.44863	3.44863	310868	28472.1	1	sp|P34955|A1AT_BOVIN	8	8	8.925	0.000156205	10.9183	InVivo Matured	InVivo Not Matured	Alpha-1-antiproteinase OS=Bos taurus GN=SERPINA1 PE=1 SV=1	216102	662618	348393	217293	109932	23189.2	51536.7	21297	21512.4	24825.3	680028	495157	796919	217246	128284	61177.8	209645	22659.7	5468.23	33183
81	F1N0E6	VWA5A	3.35071	3.35071	103456	10140.3	1	tr|F1N0E6|F1N0E6_BOVIN	17	17	19.858	0.022268	10.2024	InVivo Matured	InVivo Not Matured	Uncharacterized protein OS=Bos taurus GN=VWA5A PE=4 SV=2	131134	6047.97	41004.1	204314	134779	7824.91	7198.58	9499.61	8981.17	17197.2	412650	4519.49	93793.4	204270	157278	20643.7	29282.9	10107.5	2282.92	22986.7
82	Q08DI5	RAP2C	3.34512	3.34512	6654.62	653.95	1	sp|Q08DI5|RAP2C_BOVIN;sp|Q5E9M9|MIRO2_BOVIN;tr|F1N6Q3|F1N6Q3_BOVIN;tr|M5FKC9|M5FKC9_BOVIN	5	2	4.977	0.00594827	10.176	InVivo Matured	InVivo Not Matured	Ras-related protein Rap-2c OS=Bos taurus GN=RAP2C PE=2 SV=1	6204.97	828.204	6657.07	8670.93	10911.9	1130.06	115.639	416.904	1302.31	304.834	19525.7	618.895	15227.5	8669.07	12733.6	2981.32	470.403	443.58	331.035	407.459
83	P81187	CFB	3.32426	3.32426	24012.6	2396.48	1	sp|P81187|CFAB_BOVIN	3	3	2.976	0.00136433	10.0199	InVivo Matured	InVivo Not Matured	Complement factor B OS=Bos taurus GN=CFB PE=1 SV=2	30707.2	11877	38060	32857.3	6561.44	4123.05	2401.32	1662.63	3180.31	615.105	96629.2	8875.34	87058.9	32850.3	7656.79	10877.4	9768.25	1769.01	808.403	822.185
84	Q9TUM6-2	#VALUE!	3.29488	3.29488	56009	5705.98	1	sp|Q9TUM6-2|PLIN2_BOVIN;sp|Q9TUM6|PLIN2_BOVIN;tr|A1L5C2|A1L5C2_BOVIN;tr|F1MHI1|F1MHI1_BOVIN;tr|F1MQB0|F1MQB0_BOVIN;tr|F1N1N6|F1N1N6_BOVIN;tr|Q8HZM7|Q8HZM7_BOVIN;tr|Q8WNR8|Q8WNR8_BOVIN;tr|Q9TS52|Q9TS52_BOVIN	5	5	4.985	0.00864844	9.81584	InVivo Matured	InVivo Not Matured	Isoform 2 of Perilipin-2 OS=Bos taurus GN=PLIN2 [sp|Q9TUM6-2|PLIN2_BOVIN,sp|Q9TUM6|PLIN2_BOVIN,tr|A1L5C2|A1L5C2_BOVIN,tr|F1MHI1|F1MHI1_BOVIN,tr|F1MQB0|F1MQB0_BOVIN,tr|F1N1N6|F1N1N6_BOVIN,tr|Q8HZM7|Q8HZM7_BOVIN,tr|Q8WNR8|Q8WNR8_BOVIN]	48312.8	62718.1	101455	45397.5	22161.7	999.093	1343.19	15419.3	90.4945	10677.8	152030	46867.6	232069	45387.7	25861.3	2635.81	5463.92	16405.9	23.0028	14272.6
85	Q3MHN2	C9	3.29448	3.29448	153874	15682	1	sp|Q3MHN2|CO9_BOVIN	5	5	5.982	0.000588124	9.81214	InVivo Matured	InVivo Not Matured	Complement component C9 OS=Bos taurus GN=C9 PE=2 SV=1	115061	83069.5	279461	78453.8	213325	4823.72	8626.72	8387.47	25281.1	31291.1	362073	62075.7	639243	78436.9	248938	12726	35092.4	8924.15	6426.21	41825.5
86	A6QQ25	LAPTM4B	3.25535	3.25535	65012.5	6807.41	1	tr|A6QQ25|A6QQ25_BOVIN	2	2	1.994	0.00321222	9.55025	InVivo Matured	InVivo Not Matured	Lysosomal protein transmembrane 4 beta OS=Bos taurus GN=LAPTM4B PE=2 SV=1	94928	59785	57612.2	81890.4	30847.1	18193.3	8752.72	4095.77	2596.79	398.479	298719	44675.7	131783	81872.8	35996.7	47997.6	35604.9	4357.84	660.079	532.63
87	A5D9B6	SDCBP	3.20737	3.20737	6373.67	689.147	1	tr|A5D9B6|A5D9B6_BOVIN;tr|Q3SZA6|Q3SZA6_BOVIN	2	1	1.975	0.0434289	9.24863	InVivo Matured	InVivo Not Matured	Syntenin OS=Bos taurus GN=SDCBP PE=2 SV=1 [tr|A5D9B6|A5D9B6_BOVIN,tr|Q3SZA6|Q3SZA6_BOVIN]	7198.57	11542.5	10248.3	1157.94	1720.97	1902.19	295.86	1247.69	0	0	22652.4	8625.42	23442.2	1157.7	2008.27	5018.35	1203.52	1327.52	0	0
88	F1MX21	ITPR1	3.16382	3.16382	32432.5	3618	1	tr|F1MX21|F1MX21_BOVIN;sp|Q8WN95|ITPR3_BOVIN;sp|Q8WN96|ITPR2_BOVIN;tr|E1BKE7|E1BKE7_BOVIN;tr|F1N137|F1N137_BOVIN	5	4	4.972	0.00224555	8.9642	InVivo Matured	InVivo Not Matured	Inositol 1,4,5-trisphosphate receptor type 1 (Fragment) OS=Bos taurus GN=ITPR1 PE=4 SV=2	14426.6	59178.4	62848.3	15242.8	10466.4	3041.3	3083.31	4940.81	1328.34	5696.23	45397.3	44222.5	143760	15239.5	12213.6	8023.57	12542.5	5256.96	337.65	7613.91
89	A6QM09		3.16088	3.16088	19876.9	2221.54		tr|A6QM09|A6QM09_BOVIN	5	1	7.932	0.00121837	8.94733	InVivo Matured	InVivo Not Matured	Putative uncharacterized protein OS=Bos taurus PE=2 SV=1	28951.1	5431.28	33332.2	23838.7	7831.04	2662.33	3055.59	2137.51	2216.74	1035.53	91103	4058.65	76244.5	23833.6	9138.34	7023.77	12429.8	2274.28	563.474	1384.15
90	P28800	SERPINF2	3.15362	3.15362	27456	3084.45	1	sp|P28800|A2AP_BOVIN	2	2	1.971	0.0042906	8.90143	InVivo Matured	InVivo Not Matured	Alpha-2-antiplasmin OS=Bos taurus GN=SERPINF2 PE=1 SV=2	30871.4	11698	34691.3	31562.3	28457.1	579.114	5364.06	1387.84	7919.4	171.841	97145.9	8741.61	79353.4	31555.5	33207.7	1527.82	21820.3	1476.65	2013.03	229.692
91	Q3T052	ITIH4	3.15092	3.15092	83785.6	9432.09	1	sp|Q3T052|ITIH4_BOVIN;tr|F1MMD7|F1MMD7_BOVIN;tr|Q5EA67|Q5EA67_BOVIN	9	8	9.939	0.00652716	8.88303	InVivo Matured	InVivo Not Matured	Inter-alpha-trypsin inhibitor heavy chain H4 OS=Bos taurus GN=ITIH4 PE=1 SV=1 [sp|Q3T052|ITIH4_BOVIN,tr|F1MMD7|F1MMD7_BOVIN,tr|Q5EA67|Q5EA67_BOVIN]	74900.8	89968	137274	60437.4	56347.5	4024.24	11842.1	241.851	27647.4	3404.89	235697	67230.8	314002	60424.4	65754	10616.8	48172	257.326	7027.7	4551.17
92	O46375	TTR	3.14891	3.14891	897200	101151	1	sp|O46375|TTHY_BOVIN	6	6	7.966	8.15941e-06	8.86994	InVivo Matured	InVivo Not Matured	Transthyretin OS=Bos taurus GN=TTR PE=1 SV=1	764646	1.47219e+06	870289	748441	630433	100409	102467	68441.6	165858	68577.6	2.40618e+06	1.10013e+06	1.99071e+06	748280	735677	264899	416821	72820.9	42159.5	91664.9
93	P17690	APOH	3.12562	3.12562	67661.9	7751.57	1	sp|P17690|APOH_BOVIN	5	5	5.918	0.00454365	8.72881	InVivo Matured	InVivo Not Matured	Beta-2-glycoprotein 1 OS=Bos taurus GN=APOH PE=1 SV=4	54944.4	41765.4	194967	29854.3	16779.1	6113.44	15359.4	10479.3	3282.16	3523.59	172899	31210.2	445969	29847.8	19580.2	16128.5	62480	11149.8	834.294	4709.84
94	P81282	VCAN	3.10667	3.10667	428325	49724	1	sp|P81282|CSPG2_BOVIN;tr|F1MZ85|F1MZ85_BOVIN	63	8	76.673	4.70946e-05	8.61405	InVivo Matured	InVivo Not Matured	Versican core protein OS=Bos taurus GN=VCAN PE=1 SV=2 [sp|P81282|CSPG2_BOVIN,tr|F1MZ85|F1MZ85_BOVIN]	283061	219593	407744	763296	467931	43237.9	43376.7	46639.4	83871.2	31494.6	890732	164096	932679	763132	546046	114070	176451	49623.7	21319.2	42097.6
95	A5D982	PTPN2	3.07853	3.07853	15430.8	1825.78	1	tr|A5D982|A5D982_BOVIN;tr|Q3T151|Q3T151_BOVIN	2	2	1.994	0.000842493	8.45161	InVivo Matured	InVivo Not Matured	Tyrosine-protein phosphatase non-receptor type OS=Bos taurus GN=PTPN2 PE=2 SV=1 [tr|A5D982|A5D982_BOVIN,tr|Q3T151|Q3T151_BOVIN]	5690.66	9239.32	23372	26434.8	12417.1	841.214	1562.17	798.565	1347.99	4578.95	17907.3	6904.3	53461.4	26429.1	14490	2219.29	6354.7	849.662	342.647	6120.5
96	E1BMC6	SLMAP	3.07639	3.07639	179728	21306.4	1	tr|E1BMC6|E1BMC6_BOVIN	7	6	7.952	0.0123354	8.43538	InVivo Matured	InVivo Not Matured	Uncharacterized protein (Fragment) OS=Bos taurus GN=SLMAP PE=4 SV=2	111340	337211	322609	72845.2	54634.3	23972.3	40606.3	21566.1	1326.9	19060.6	350362	251989	737941	72829.5	63754.9	63243.6	165181	22946.1	337.285	25477.5
97	A1A3Z1	LRP8	3.07202	3.07202	512004	60883.3	1	tr|A1A3Z1|A1A3Z1_BOVIN;tr|Q863K9|Q863K9_BOVIN	15	14	16.866	0.0241437	8.40959	InVivo Matured	InVivo Not Matured	Low density lipoprotein receptor-related protein 8 OS=Bos taurus GN=LRP8 PE=2 SV=1	270909	1.02218e+06	1.06247e+06	140419	64044.5	133434	139155	12907.9	12851	6068.87	852492	763845	2.43031e+06	140389	74736	352025	566066	13733.8	3266.6	8112
98	Q5J801		3.06652	3.06652	118579	14153.6		tr|Q5J801|Q5J801_BOVIN	10	6	9.923	0.000675522	8.37803	InVivo Matured	InVivo Not Matured	Endopin 2B OS=Bos taurus PE=2 SV=1	109960	143846	200489	97166.8	41435.1	12695.5	20701.9	4155.27	22803.2	10412.2	346020	107492	458602	97145.9	48352.2	33493.3	84212.5	4421.15	5796.35	13917.6
99	P46201	UTMP	3.05026	3.05026	83194.4	10042.4		sp|P46201|UTMP_BOVIN;tr|C4PU73|C4PU73_BOVIN	9	9	8.946	0.0315426	8.28433	InVivo Matured	InVivo Not Matured	Uterine milk protein OS=Bos taurus PE=2 SV=1 [sp|P46201|UTMP_BOVIN,tr|C4PU73|C4PU73_BOVIN]	76125.1	4730.26	50266.5	151875	132976	5667.88	10820.8	4976.4	18647.4	10099.4	239550	3534.8	114980	151842	155175	14953	44017.5	5294.82	4740	13499.5
100	Q2KIU3		3.0329	3.0329	70185.2	8574.46		sp|Q2KIU3|HP252_BOVIN	3	3	2.991	0.0183539	8.18538	InVivo Matured	InVivo Not Matured	Protein HP-25 homolog 2 OS=Bos taurus PE=2 SV=1	80164.8	35795.8	149167	79843.8	5954.49	13800.3	4174.33	9639.87	6012.76	9245.03	252262	26749.3	341207	79826.6	6948.53	36407.9	16980.7	10256.7	1528.39	12357.4
101	A1L539	GPC6	3.00209	3.00209	14136.7	1763.66	1	tr|A1L539|A1L539_BOVIN	2	2	1.994	0.0179844	8.01557	InVivo Matured	InVivo Not Matured	Glypican 6 OS=Bos taurus GN=GPC6 PE=2 SV=1	16161.3	32681.7	16425.5	2981.95	2433.1	5807.39	1642.46	748.178	178.906	441.348	50856.2	24422.2	37571.9	2981.31	2839.28	15321.1	6681.32	796.051	45.4761	589.931
102	Q95114	MFGE8	2.99723	2.99723	7.57054e+06	948137	1	sp|Q95114|MFGM_BOVIN;tr|F1MXX6|F1MXX6_BOVIN	28	28	33.801	1.61295e-05	7.98464	InVivo Matured	InVivo Not Matured	Lactadherin OS=Bos taurus GN=MFGE8 PE=1 SV=2 [sp|Q95114|MFGM_BOVIN,tr|F1MXX6|F1MXX6_BOVIN]	6.23202e+06	4.98987e+06	9.78435e+06	1.02149e+07	6.63149e+06	566570	812018	1.03003e+06	683398	1.64867e+06	1.96108e+07	3.7288e+06	2.23809e+07	1.02128e+07	7.73855e+06	1.49473e+06	3.30319e+06	1.09594e+06	173713	2.2037e+06
103	G3X6N3	TF	2.99556	2.99556	2.28528e+06	286538	1	tr|G3X6N3|G3X6N3_BOVIN;tr|E1BI82|E1BI82_BOVIN;tr|Q2HJF0|Q2HJF0_BOVIN	39	36	48.734	9.65397e-05	7.97547	InVivo Matured	InVivo Not Matured	Serotransferrin OS=Bos taurus GN=TF PE=4 SV=1	2.31523e+06	1.70815e+06	3.67317e+06	2.6819e+06	1.04793e+06	196404	385103	314419	389501	147265	7.28555e+06	1.27646e+06	8.40206e+06	2.68132e+06	1.22288e+06	518153	1.56655e+06	334537	99007.4	196843
104	Q7SIH1	A2M	2.98352	2.98352	113849	14393.8	1	sp|Q7SIH1|A2MG_BOVIN;tr|K4JBR5|K4JBR5_BOVIN	16	4	16.887	0.00482882	7.90959	InVivo Matured	InVivo Not Matured	Alpha-2-macroglobulin OS=Bos taurus GN=A2M PE=1 SV=2	191213	37933.5	89893.7	204543	45662.2	2451.97	3552.78	850.08	62668.2	2445.96	601707	28346.7	205624	204499	53285	6468.79	14452.2	904.472	15929.6	3269.41
105	A6H741	TMEM176B	2.97347	2.97347	161569	20570	1	tr|A6H741|A6H741_BOVIN	3	3	2.984	0.000592693	7.85457	InVivo Matured	InVivo Not Matured	TMEM176B protein OS=Bos taurus GN=TMEM176B PE=2 SV=1	102250	192926	155704	117664	239298	7183.32	25682.9	11430	6396.39	52157.5	321761	144169	356159	117639	279246	18951.1	104475	12161.4	1625.9	69716.7
106	Q08DC0	SERPINE2	2.94251	2.94251	3.5642e+06	463637	1	tr|Q08DC0|Q08DC0_BOVIN;tr|Q8HZY1|Q8HZY1_BOVIN;tr|F1MZX2|F1MZX2_BOVIN	21	21	23.819	1.6841e-05	7.68749	InVivo Matured	InVivo Not Matured	Serpin peptidase inhibitor, clade E (Nexin, plasminogen activator inhibitor type 1), member 2 OS=Bos taurus GN=SERPINE2 PE=2 SV=1 [tr|Q08DC0|Q08DC0_BOVIN,tr|Q8HZY1|Q8HZY1_BOVIN]	2.08806e+06	2.35538e+06	4.28269e+06	4.32669e+06	4.76818e+06	527789	682119	390427	300782	417066	6.57068e+06	1.76011e+06	9.79629e+06	4.32576e+06	5.56418e+06	1.39241e+06	2.77477e+06	415408	76455.9	557475
107	F1MYN5	FBLN1	2.91896	2.91896	4.73517e+06	626093	1	tr|F1MYN5|F1MYN5_BOVIN	21	20	26.905	0.000196995	7.56304	InVivo Matured	InVivo Not Matured	Uncharacterized protein OS=Bos taurus GN=FBLN1 PE=4 SV=2	2.98387e+06	3.56468e+06	5.05768e+06	7.60452e+06	4.46508e+06	1.01996e+06	670950	738782	193117	507654	9.38962e+06	2.66379e+06	1.1569e+07	7.60288e+06	5.21047e+06	2.69087e+06	2.72934e+06	786054	49088.4	678560
108	F1MY84	CSPG4	2.91585	2.91585	1.13582e+06	150505	1	tr|F1MY84|F1MY84_BOVIN	31	30	35.864	0.000168628	7.54675	InVivo Matured	InVivo Not Matured	Uncharacterized protein OS=Bos taurus GN=CSPG4 PE=4 SV=2	825596	1.43489e+06	1.90916e+06	897349	612116	208065	216426	145305	121956	60770.9	2.59797e+06	1.07225e+06	4.36703e+06	897156	714302	548918	880393	154602	31000.1	81230
109	E1BGF8	AGPAT9	2.861	2.861	77310.1	10640.3	1	tr|E1BGF8|E1BGF8_BOVIN;sp|A3FPG8|GPAT4_BOVIN;tr|A6H7D4|A6H7D4_BOVIN	7	7	6.963	0.000239615	7.2658	InVivo Matured	InVivo Not Matured	Uncharacterized protein OS=Bos taurus GN=AGPAT9 PE=4 SV=1	93111.1	65828.3	52879	69455.3	105277	10743.9	19326.9	11967.3	2919.49	8243.73	293001	49191.8	120956	69440.3	122851	28344.5	78619.4	12733.1	742.106	11019.1
110	E1B731	TMEM165	2.85961	2.85961	190143	26196.2	1	tr|E1B731|E1B731_BOVIN	2	2	1.994	0.0144114	7.25845	InVivo Matured	InVivo Not Matured	Uncharacterized protein OS=Bos taurus GN=TMEM165 PE=4 SV=1	133195	142821	193916	284982	195804	28806.9	28440.9	68801	388.082	4543.88	419137	106726	443566	284921	228491	75998.4	115694	73203.3	98.6466	6073.61
111	E1BA29	GNAQ	2.79787	2.79787	55580.7	7991.63	1	tr|E1BA29|E1BA29_BOVIN	3	2	2.986	0.00438394	6.95486	InVivo Matured	InVivo Not Matured	Uncharacterized protein OS=Bos taurus GN=GNAQ PE=4 SV=1	32186	55886.9	105592	56458.7	27780.4	6459.44	9016.01	20493.5	879.917	3109.31	101282	41762.8	241532	56446.6	32418	17041.3	36676	21804.8	223.666	4156.08
112	Q2KJF1	A1BG	2.77776	2.77776	54091.6	7886.66	1	sp|Q2KJF1|A1BG_BOVIN	5	5	4.981	0.00357141	6.85862	InVivo Matured	InVivo Not Matured	Alpha-1B-glycoprotein OS=Bos taurus GN=A1BG PE=1 SV=1	58426.4	48298.9	93092.6	54753.4	15886.6	6042.46	6752.09	10158	15092.4	1388.39	183856	36092.5	212941	54741.7	18538.7	15941.2	27466.6	10807.9	3836.33	1855.81
113	F1MVK1		2.71405	2.71405	12875.7	1961.43		tr|F1MVK1|F1MVK1_BOVIN	10	2	9.934	0.00136003	6.56444	InVivo Matured	InVivo Not Matured	Uncharacterized protein (Fragment) OS=Bos taurus PE=4 SV=2	15679.7	16412.4	17684.9	11459.5	3142.04	1352.64	3783.36	1270.34	1518.03	1882.78	49340.6	12264.5	40452.6	11457.1	3666.56	3568.54	15390.2	1351.62	385.868	2516.63
114	C9EF39	BoLA	2.71064	2.71064	10173.8	1553.31	1	tr|C9EF39|C9EF39_BOVIN;tr|O78034|O78034_BOVIN;tr|Q3YJI6|Q3YJI6_BOVIN;tr|K7QEC4|K7QEC4_BOVIN;tr|K7QF92|K7QF92_BOVIN;tr|O78030|O78030_BOVIN;tr|Q3YJF4|Q3YJF4_BOVIN;tr|F1MZQ5|F1MZQ5_BOVIN;tr|G9HQX7|G9HQX7_BOVIN;tr|G9HR30|G9HR30_BOVIN;tr|G9HR48|G9HR48_BOVIN;tr|H6V5G9|H6V5G9_BOVIN;tr|H6V5H0|H6V5H0_BOVIN;tr|K7QEC9|K7QEC9_BOVIN;tr|O46780|O46780_BOVIN;tr|Q3YFG2|Q3YFG2_BOVIN;tr|Q3YFG3|Q3YFG3_BOVIN	9	4	10.952	0.000179841	6.54971	InVivo Matured	InVivo Not Matured	MHC class I antigen (Fragment) OS=Bos taurus GN=BoLA PE=2 SV=1	7824.72	7224.82	8784.64	15207	11827.6	2720.56	669.645	1009.64	2350.5	1016.24	24622.7	5398.92	20094.1	15203.8	13802.1	7177.38	2724.03	1074.24	597.474	1358.36
115	F1MTY9	HMOX2	2.70399	2.70399	123394	18936.2	1	tr|F1MTY9|F1MTY9_BOVIN	6	6	6.971	0.00348641	6.51629	InVivo Matured	InVivo Not Matured	Heme oxygenase (Decycling) 2 OS=Bos taurus GN=HMOX2 PE=4 SV=2	74687.1	267999	172936	56066.9	45281.8	33208.1	12018.1	19366.3	7140.26	22948.3	235025	200269	395575	56054.8	52841	87609.8	48888.2	20605.5	1814.98	30674.1
116	Q9TTJ5	RGN	2.66942	2.66942	356718	56071.7	1	sp|Q9TTJ5|RGN_BOVIN	10	10	11.881	0.0493318	6.36181	InVivo Matured	InVivo Not Matured	Regucalcin OS=Bos taurus GN=RGN PE=2 SV=1	159697	727661	748898	98202.3	49130	60946.6	114886	54398.6	8713.61	41413.9	502534	543762	1.71304e+06	98181.2	57331.7	160789	467341	57879.3	2214.91	55356.3
117	P02070	HBB	2.64315	2.64315	1.59929e+06	256011	1	sp|P02070|HBB_BOVIN;tr|D4QBB4|D4QBB4_BOVIN;sp|P02081|HBBF_BOVIN	22	3	31.839	0.0072441	6.24696	InVivo Matured	InVivo Not Matured	Hemoglobin subunit beta OS=Bos taurus GN=HBB PE=1 SV=1 [sp|P02070|HBB_BOVIN,tr|D4QBB4|D4QBB4_BOVIN]	696355	2.16908e+06	1.26126e+06	3.50401e+06	365735	6747.17	9592.86	13200.3	1.24824e+06	2271.61	2.19128e+06	1.6209e+06	2.88502e+06	3.50326e+06	426790	17800.4	39022.5	14044.9	317291	3036.37
118	P00189	CYP11A1	2.61502	2.61502	1.23184e+06	201073	1	sp|P00189|CP11A_BOVIN;tr|A3KMX9|A3KMX9_BOVIN	24	23	28.677	0.0321547	6.12632	InVivo Matured	InVivo Not Matured	Cholesterol side-chain cleavage enzyme, mitochondrial OS=Bos taurus GN=CYP11A1 PE=1 SV=1 [sp|P00189|CP11A_BOVIN,tr|A3KMX9|A3KMX9_BOVIN]	305199	2.63765e+06	2.5253e+06	384386	306665	170420	465699	152213	129907	87128.5	960396	1.97105e+06	5.7764e+06	384303	357859	449601	1.8944e+06	161952	33021	116461
119	E1BNC9	ANK3	2.5991	2.5991	359249	59290.1	1	tr|E1BNC9|E1BNC9_BOVIN;tr|A7Z090|A7Z090_BOVIN;tr|F1MQL2|F1MQL2_BOVIN;tr|G3N0C1|G3N0C1_BOVIN;tr|G3N3N0|G3N3N0_BOVIN	4	4	3.946	0.00382735	6.05916	InVivo Matured	InVivo Not Matured	Uncharacterized protein (Fragment) OS=Bos taurus GN=ANK3 PE=4 SV=2	205481	128087	140331	741318	581026	43191	43926.5	86972.8	48128	74232.4	646605	95715.8	320995	741159	678022	113947	178687	92537.8	12233.7	99223.3
120	F1MD77	LAMC1	2.5879	2.5879	525263	87364.7	1	tr|F1MD77|F1MD77_BOVIN	26	24	26.771	0.000123694	6.0123	InVivo Matured	InVivo Not Matured	Uncharacterized protein OS=Bos taurus GN=LAMC1 PE=4 SV=2	238961	780077	834250	370017	403010	79011.3	95299.2	98596	92576.7	71340.4	751960	582931	1.90827e+06	369937	470288	208448	387665	104905	23532.1	95357.7
121	P08728	KRT19	2.57607	2.57607	1.26888e+06	212787	1	sp|P08728|K1C19_BOVIN	29	12	34.722	0.00179897	5.96317	InVivo Matured	InVivo Not Matured	Keratin, type I cytoskeletal 19 OS=Bos taurus GN=KRT19 PE=2 SV=1	992347	1.04715e+06	717829	1.88921e+06	1.69787e+06	73595.9	54104.1	93464.7	734006	108762	3.12271e+06	782509	1.64197e+06	1.88881e+06	1.98131e+06	194161	220088	99445.2	186577	145378
122	G5E604		2.55081	2.55081	339463	57931.5		tr|G5E604|G5E604_BOVIN	2	2	1.992	0.00354947	5.85973	InVivo Matured	InVivo Not Matured	Uncharacterized protein (Fragment) OS=Bos taurus PE=4 SV=1	348670	313036	464243	371022	200346	18194.4	78484.8	17792.4	167125	8060.73	1.09719e+06	233923	1.06191e+06	370942	233791	48000.5	319266	18930.8	42481.6	10774.4
123	Q95L46	EIF4G2	2.54329	2.54329	386307	66270.8	1	sp|Q95L46|IF4G2_BOVIN;tr|F2Z4C6|F2Z4C6_BOVIN	6	5	5.907	0.00650509	5.82923	InVivo Matured	InVivo Not Matured	Eukaryotic translation initiation factor 4 gamma 2 OS=Bos taurus GN=EIF4G2 PE=2 SV=2 [sp|Q95L46|IF4G2_BOVIN,tr|F2Z4C6|F2Z4C6_BOVIN]	474011	97095.4	138645	578310	643475	55227.2	85517.7	71891.3	35420.2	83297.4	1.49161e+06	72556.9	317139	578186	750896	145700	347875	76491.4	9003.48	111340
124	E1BDK6	LAMB2	2.53556	2.53556	667349	115099	1	tr|E1BDK6|E1BDK6_BOVIN	26	26	29.762	0.00652486	5.79807	InVivo Matured	InVivo Not Matured	Uncharacterized protein OS=Bos taurus GN=LAMB2 PE=4 SV=2	239009	1.36634e+06	1.08178e+06	321382	328231	142171	129503	195713	42788.7	65317.4	752112	1.02103e+06	2.47449e+06	321313	383025	375075	526803	208236	10876.5	87307
125	Q08DQ2	GFPT2	2.51543	2.51543	7959.95	1391.34	1	sp|Q08DQ2|GFPT2_BOVIN	4	2	3.981	0.0165367	5.72108	InVivo Matured	InVivo Not Matured	Glutamine--fructose-6-phosphate aminotransferase [isomerizing] 2 OS=Bos taurus GN=GFPT2 PE=1 SV=1	4511.47	10821.7	4572.72	17790.2	2103.69	200.827	3750.85	1532.38	285.762	1186.86	14196.6	8086.76	10459.7	17786.4	2454.87	529.822	15258	1630.44	72.6378	1586.43
126	F1N076	CP	2.51457	2.51457	189290	33125.1	1	tr|F1N076|F1N076_BOVIN	12	12	11.917	0.00457346	5.7144	InVivo Matured	InVivo Not Matured	Uncharacterized protein OS=Bos taurus GN=CP PE=4 SV=2	173911	121837	421476	178473	50753.2	19445.6	35508.9	65556.4	15360	29754.4	547261	91045.8	964089	178435	59225.9	51301.4	144446	69751.1	3904.35	39771.5
127	Q3T101	IGL@	2.47555	2.47555	166603	29954.1	1	tr|Q3T101|Q3T101_BOVIN	5	1	7.932	0.00322979	5.56195	InVivo Matured	InVivo Not Matured	IGL@ protein OS=Bos taurus GN=IGL@ PE=1 SV=1	172751	170938	200754	197703	90870.2	10545	30914.4	16116.9	87766.5	4427.72	543611	127737	459206	197661	106040	27819.8	125756	17148.1	22309.4	5918.35
128	A3KMW5	C1QTNF1	2.42364	2.42364	43964.6	8193.52	1	tr|A3KMW5|A3KMW5_BOVIN	3	3	2.984	0.0091217	5.36578	InVivo Matured	InVivo Not Matured	C1QTNF1 protein OS=Bos taurus GN=C1QTNF1 PE=2 SV=1	21796.8	60059.7	92609.2	17151.6	28205.5	6614.94	12962.1	9405.08	1595.56	10389.9	68589.9	44881	211836	17148	32914.1	17451.5	52728.4	10006.9	405.575	13887.7
129	F1MEG3	LAMA1	2.40655	2.40655	742923	140119	1	tr|F1MEG3|F1MEG3_BOVIN	38	38	38.691	0.00168093	5.30209	InVivo Matured	InVivo Not Matured	Uncharacterized protein OS=Bos taurus GN=LAMA1 PE=4 SV=2	341561	1.37557e+06	1.20329e+06	411245	382947	125886	120295	211086	101095	142233	1.07482e+06	1.02793e+06	2.75242e+06	411157	446876	332112	489346	224592	25697.3	190117
130	Q32PE3	SELK	2.40372	2.40372	14105.5	2664.8	1	sp|Q32PE3|SELK_BOVIN	2	2	1.961	0.00158794	5.29326	InVivo Matured	InVivo Not Matured	Selenoprotein K OS=Bos taurus GN=SELK PE=3 SV=3	8509.13	13324.5	22934	10900.4	14859.4	1869.97	3109.43	2303.68	635.792	5405.12	26776.4	9957.02	52459.4	10898.1	17340	4933.37	12648.8	2451.08	161.612	7224.8
131	P30932	CD9	2.389	2.389	62565.4	11943.9	1	sp|P30932|CD9_BOVIN;tr|G8JKX6|G8JKX6_BOVIN	2	2	1.987	0.00350569	5.23828	InVivo Matured	InVivo Not Matured	CD9 antigen OS=Bos taurus GN=CD9 PE=2 SV=2 [sp|P30932|CD9_BOVIN,tr|G8JKX6|G8JKX6_BOVIN]	75053.1	23021.3	23467.1	70507	120779	13821.3	6711.04	13128.1	10731.1	15328	236176	17203.2	53678.9	70491.9	140941	36463.3	27299.7	13968.1	2727.74	20488.3
132	Q95116	THBS2	2.38775	2.38775	21705.3	4146.64	1	sp|Q95116|TSP2_BOVIN;tr|F1N1W3|F1N1W3_BOVIN	6	4	5.976	0.00208858	5.23443	InVivo Matured	InVivo Not Matured	Thrombospondin-2 OS=Bos taurus GN=THBS2 PE=2 SV=2 [sp|Q95116|TSP2_BOVIN,tr|F1N1W3|F1N1W3_BOVIN]	17252.1	8253.55	18055.5	32018.1	32947.3	1391.62	3485.94	3351.86	5921.06	6582.71	54288.9	6167.66	41300.4	32011.2	38447.4	3671.38	14180.4	3566.33	1505.08	8798.84
133	P03969	FGF2	2.36866	2.36866	23043.3	4460.95	1	sp|P03969|FGF2_BOVIN;tr|F1N3T9|F1N3T9_BOVIN	3	3	2.984	0.00192462	5.16555	InVivo Matured	InVivo Not Matured	Fibroblast growth factor 2 OS=Bos taurus GN=FGF2 PE=1 SV=1 [sp|P03969|FGF2_BOVIN,tr|F1N3T9|F1N3T9_BOVIN]	17544.2	16154.8	14399.2	24267.4	42850.5	1290.04	5733.41	5474.73	2290.92	7515.64	55208	12072.1	32937	24262.2	50003.9	3403.37	23322.8	5825.04	582.331	10045.8
134	P00257	FDX1	2.32169	2.32169	168822	33769.3	1	sp|P00257|ADX_BOVIN	3	3	2.991	0.0216355	4.99928	InVivo Matured	InVivo Not Matured	Adrenodoxin, mitochondrial OS=Bos taurus GN=FDX1 PE=1 SV=2	43189.1	319262	337355	69918	74386.6	40740.6	43396.5	40013.3	15177.7	29518.4	135907	238576	771671	69903	86804.6	107482	176532	42573.6	3858.03	39456
135	Q10741	ADAM10	2.25751	2.25751	14472.1	3025.78	1	sp|Q10741|ADA10_BOVIN	2	2	1.987	0.00553241	4.78292	InVivo Matured	InVivo Not Matured	Disintegrin and metalloproteinase domain-containing protein 10 OS=Bos taurus GN=ADAM10 PE=1 SV=1	7950.59	15705.8	21146.6	13383.5	14173.9	2572.72	2645.94	7841.74	395.956	1672.54	25018.8	11736.5	48371	13380.6	16540.1	6787.35	10763.4	8343.5	100.648	2235.61
136	Q3MHG1	SPTLC1	2.20639	2.20639	23754.8	5146.3	1	sp|Q3MHG1|SPTC1_BOVIN	3	3	2.962	0.00589846	4.61589	InVivo Matured	InVivo Not Matured	Serine palmitoyltransferase 1 OS=Bos taurus GN=SPTLC1 PE=2 SV=1	18895	36185.4	32267.8	14637	16788.6	14966.8	4908.55	3620.27	1147.26	1088.66	59458.7	27040.4	73809.7	14633.8	19591.3	39485.4	19967.4	3851.91	291.622	1455.16
137	A4FV22	TMEM87A	2.19103	2.19103	21822.3	4778.19	1	tr|A4FV22|A4FV22_BOVIN	2	2	1.94	0.0209257	4.56706	InVivo Matured	InVivo Not Matured	TMEM87A protein OS=Bos taurus GN=TMEM87A PE=2 SV=1	22510.4	23002.5	48868	5961.67	8768.79	12359.9	1291.51	5724.66	2930.71	1584.21	70835.5	17189.1	111781	5960.39	10232.6	32607.8	5253.72	6090.96	744.957	2117.54
138	A5D9H9	POLDIP2	2.18115	2.18115	126033	27789.6	1	tr|A5D9H9|A5D9H9_BOVIN;tr|A7E3T2|A7E3T2_BOVIN	2	2	1.95	0.00126177	4.53527	InVivo Matured	InVivo Not Matured	DNA polymerase delta interacting protein 2 OS=Bos taurus GN=POLDIP2 PE=2 SV=1 [tr|A5D9H9|A5D9H9_BOVIN,tr|A7E3T2|A7E3T2_BOVIN]	65853	79240.7	170105	204901	110066	17315.8	39150.4	46296	14577.9	21607.8	207226	59214.5	389101	204857	128440	45682.5	159259	49258.3	3705.57	28882.2
139	A6QR14	DHCR24	2.16236	2.16236	649648	145124	1	tr|A6QR14|A6QR14_BOVIN	9	9	10.946	0.00236507	4.4765	InVivo Matured	InVivo Not Matured	DHCR24 protein OS=Bos taurus GN=DHCR24 PE=2 SV=1	535490	772245	1.02943e+06	467981	443090	248297	250712	115126	66352.5	45134	1.68508e+06	577078	2.35474e+06	467880	517059	655057	1.01986e+06	122492	16866.2	60328.7
140	Q2KJ53	IMPAD1	2.09132	2.09132	13557.5	3180.71	1	sp|Q2KJ53|IMPA3_BOVIN	2	2	1.994	0.0291553	4.26241	InVivo Matured	InVivo Not Matured	Inositol monophosphatase 3 OS=Bos taurus GN=IMPAD1 PE=2 SV=1	30963.9	9226.86	16926.6	6876.08	3794.04	6462.8	4990.87	2563.29	556.064	1330.56	97436.9	6894.99	38718.2	6874.6	4427.41	17050.2	20302.2	2727.3	141.346	1778.5
141	Q3MHX6	OS9	2.06004	2.06004	34800.6	8344.74	1	sp|Q3MHX6|OS9_BOVIN;tr|F1MX65|F1MX65_BOVIN	2	2	1.994	0.0112533	4.17037	InVivo Matured	InVivo Not Matured	Protein OS-9 OS=Bos taurus GN=OS9 PE=2 SV=1 [sp|Q3MHX6|OS9_BOVIN,tr|F1MX65|F1MX65_BOVIN]	16757.4	59846.2	58860	18749.2	19790.4	6489.89	10000.6	11120.4	2099.66	12013.2	52732	44721.5	134637	18745.2	23094.1	17121.6	40681.2	11831.9	533.712	16057.5
142	Q9GLX9	SPON1	2.02286	2.02286	6614.48	1626.87	1	sp|Q9GLX9|SPON1_BOVIN	2	2	1.919	0.000560468	4.06576	InVivo Matured	InVivo Not Matured	Spondin-1 OS=Bos taurus GN=SPON1 PE=1 SV=1	11125.1	4032.65	7050.95	5611.05	5252.66	2558.61	1824.24	1420.77	798.831	1531.92	35008.3	3013.5	16128.4	5609.85	6129.53	6750.13	7420.79	1511.68	203.055	2047.65
143	Q2NL17	CLPTM1	2.01808	2.01808	38430.8	9487.3	1	sp|Q2NL17|CLPT1_BOVIN	4	4	3.983	0.0015725	4.05076	InVivo Matured	InVivo Not Matured	Cleft lip and palate transmembrane protein 1 homolog OS=Bos taurus GN=CLPTM1 PE=2 SV=1	24371.8	59815.8	43534.4	25257	39175	8274.2	18982.7	10919.7	4547.46	4712.37	76692.8	44698.8	99581.1	25251.6	45714.8	21829	77219.4	11618.4	1155.92	6298.83
144	Q3SYS6	CHP1	2.01236	2.01236	82509.2	20450.6	1	sp|Q3SYS6|CHP1_BOVIN	5	5	4.985	0.0068466	4.03456	InVivo Matured	InVivo Not Matured	Calcineurin B homologous protein 1 OS=Bos taurus GN=CHP1 PE=2 SV=1	74575.7	103295	115346	80919.7	38408.9	33214.6	24508.8	32487.4	5466.96	6575.25	234674	77189.9	263844	80902.4	44820.9	87626.9	99698.8	34566.1	1389.65	8788.86
145	F1MNS2	SRPK2	2.00181	2.00181	2864.97	714.594	1	tr|F1MNS2|F1MNS2_BOVIN	2	1	1.994	0.0145132	4.00922	InVivo Matured	InVivo Not Matured	Uncharacterized protein (Fragment) OS=Bos taurus GN=SRPK2 PE=3 SV=2	3265.16	1215.12	1495.71	2979.57	5369.28	440.817	932.114	137.819	935.035	1127.19	10274.8	908.024	3421.31	2978.93	6265.62	1162.96	3791.72	146.638	237.677	1506.66
146	Q0VCQ9	RCN2	1.99033	1.99033	320429	80645.3	1	tr|Q0VCQ9|Q0VCQ9_BOVIN	9	9	11.949	0.0225951	3.97331	InVivo Matured	InVivo Not Matured	Reticulocalbin 2, EF-hand calcium binding domain OS=Bos taurus GN=RCN2 PE=2 SV=1	320742	451288	580387	148875	100852	222365	70852.8	67072.7	15284.5	27651.5	1.00931e+06	337235	1.32758e+06	148843	117688	586645	288220	71364.3	3885.17	36960.5
147	F1MCK2	AHNAK	1.9676	1.9676	151875	38830.3	1	tr|F1MCK2|F1MCK2_BOVIN	6	6	5.965	0.00155807	3.91124	InVivo Matured	InVivo Not Matured	Uncharacterized protein OS=Bos taurus GN=AHNAK PE=4 SV=2	96251.3	255983	129838	149495	127808	21474.4	22561.1	44315	22228.7	83572.5	302882	191289	296992	149463	149144	56653.9	91775.8	47150.5	5650.33	111708
148	E1BH79	EFTUD1	1.94775	1.94775	3429.66	888.297	1	tr|E1BH79|E1BH79_BOVIN	2	2	1.992	0.00272424	3.86094	InVivo Matured	InVivo Not Matured	Uncharacterized protein OS=Bos taurus GN=EFTUD1 PE=4 SV=2	5102.71	3361.08	2265.16	3309.23	3110.11	2129.6	913.591	683.297	290.236	424.763	16057.1	2511.65	5181.36	3308.52	3629.31	5618.31	3716.37	727.018	73.7751	567.763
149	A6QLU1	GPD2	1.94325	1.94325	16196.7	4210.88	1	sp|A6QLU1|GPDM_BOVIN	4	3	3.959	0.00693449	3.84639	InVivo Matured	InVivo Not Matured	Glycerol-3-phosphate dehydrogenase, mitochondrial OS=Bos taurus GN=GPD2 PE=2 SV=1	13118.2	24754.9	23129.7	10902.8	9077.98	6100.8	1238.78	8202.14	1620.83	3891.87	41280.1	18498.7	52907.1	10900.4	10593.4	16095.1	5039.21	8726.96	412	5202.1
150	P01044	KNG1	1.91848	1.91848	90082.1	23828.9	1	sp|P01044|KNG1_BOVIN;sp|P01045|KNG2_BOVIN	8	8	7.93	0.0016831	3.78036	InVivo Matured	InVivo Not Matured	Kininogen-1 OS=Bos taurus GN=KNG1 PE=1 SV=1 [sp|P01044|KNG1_BOVIN,sp|P01045|KNG2_BOVIN]	94283.8	41030.8	84216	84768.4	146111	14074.7	32503.4	13924	36785.6	21857	296691	30661.3	192637	84750.2	170503	37131.9	132220	14815	9350.54	29215.3
151	A6H7H3	LOC789567	1.87004	1.87004	198260	54236.4	1	tr|A6H7H3|A6H7H3_BOVIN	5	4	5.915	0.0130974	3.65549	InVivo Matured	InVivo Not Matured	Estradiol 17-beta-dehydrogenase 12 OS=Bos taurus GN=LOC789567 PE=2 SV=1	183713	200857	370708	145854	90169.7	74766.1	75211.3	65983.8	10598.6	44622.2	578106	150095	847964	145822	105223	197248	305950	70205.8	2694.06	59644.7
152	Q29437		1.82274	1.82274	13176.1	3723.96		sp|Q29437|AOCX_BOVIN	4	3	3.932	0.00874866	3.53821	InVivo Matured	InVivo Not Matured	Primary amine oxidase, liver isozyme OS=Bos taurus PE=1 SV=1	12951.2	14765.8	19590.8	13580.4	4992.47	1239.96	5153.28	1769.38	6225.8	4231.38	40754.8	11034.1	44812.2	13577.5	5825.91	3271.25	20962.9	1882.6	1582.54	5655.9
153	F1N3L7	DOCK7	1.79566	1.79566	15887.9	4575.63	1	tr|F1N3L7|F1N3L7_BOVIN	5	4	4.884	0.0008554	3.47228	InVivo Matured	InVivo Not Matured	Uncharacterized protein (Fragment) OS=Bos taurus GN=DOCK7 PE=4 SV=2	12811.5	12758	14865.3	18472.3	20532.4	4639.35	2139.13	5510.9	2649.21	7939.56	40315	9533.68	34003.1	18468.3	23960.1	12239.5	8701.69	5863.52	673.402	10612.5
154	B0JYK2	NPC1	1.79284	1.79284	41362	11936.5	1	tr|B0JYK2|B0JYK2_BOVIN;tr|Q9GLC9|Q9GLC9_BOVIN	6	4	5.926	0.0377428	3.46517	InVivo Matured	InVivo Not Matured	NPC1 protein OS=Bos taurus GN=NPC1 PE=2 SV=1 [tr|B0JYK2|B0JYK2_BOVIN,tr|Q9GLC9|Q9GLC9_BOVIN]	28542.2	73905.6	69713.5	23351	11297.9	13815.4	30875.4	8199.84	3766.97	3024.93	89816.2	55227.7	159464	23345.9	13184	36447.7	125597	8724.51	957.528	4043.3
155	Q05588	PLAUR	1.79207	1.79207	4422.6	1276.35	1	sp|Q05588|UPAR_BOVIN	4	4	3.987	0.0492868	3.46504	InVivo Matured	InVivo Not Matured	Urokinase plasminogen activator surface receptor OS=Bos taurus GN=PLAUR PE=2 SV=1	2930.59	1609.16	2279.98	6625.52	8667.74	124.187	1413.53	516.282	1739.29	2588.45	9221.94	1202.48	5215.26	6624.1	10114.7	327.63	5750.05	549.316	442.109	3459.88
156	F1MYG5	LMNA	1.77792	1.77792	1.36312e+06	397488	1	tr|F1MYG5|F1MYG5_BOVIN;tr|Q862T1|Q862T1_BOVIN	23	21	27.845	0.000159964	3.42933	InVivo Matured	InVivo Not Matured	Uncharacterized protein OS=Bos taurus GN=LMNA PE=3 SV=1	929086	2.28315e+06	1.22046e+06	1.24457e+06	1.13831e+06	312504	303570	487011	415968	468389	2.92364e+06	1.70614e+06	2.79169e+06	1.24431e+06	1.32834e+06	824448	1.23488e+06	518173	105735	626076
157	Q4PJW3	CYP51A1	1.7708	1.7708	42444.4	12437.5	1	sp|Q4PJW3|CP51A_BOVIN	5	5	4.96	0.0235264	3.41262	InVivo Matured	InVivo Not Matured	Lanosterol 14-alpha demethylase OS=Bos taurus GN=CYP51A1 PE=2 SV=1	41782.7	28409.2	74550.8	45195.3	22284	25002	24212	4555.2	7008.93	1409.36	131481	21229.4	170528	45185.6	26004.1	65960.2	98491.5	4846.67	1781.6	1883.83
158	P46193	ANXA1	1.71534	1.71534	555066	169034	1	sp|P46193|ANXA1_BOVIN;tr|F1N650|F1N650_BOVIN;tr|I6YIV1|I6YIV1_BOVIN	13	12	13.767	1.84597e-05	3.28375	InVivo Matured	InVivo Not Matured	Annexin A1 OS=Bos taurus GN=ANXA1 PE=2 SV=2 [sp|P46193|ANXA1_BOVIN,tr|F1N650|F1N650_BOVIN,tr|I6YIV1|I6YIV1_BOVIN]	644326	521556	555248	504414	549785	120538	148021	144370	258648	173594	2.02756e+06	389745	1.27008e+06	504305	641566	318003	602129	153608	65745.8	232036
159	Q148N0	OGDH	1.70158	1.70158	210680	64772.7	1	sp|Q148N0|ODO1_BOVIN;tr|F1MWG1|F1MWG1_BOVIN	16	16	16.887	0.015784	3.25261	InVivo Matured	InVivo Not Matured	2-oxoglutarate dehydrogenase, mitochondrial OS=Bos taurus GN=OGDH PE=2 SV=1	133401	417968	315115	87697.5	99220.7	68850.6	53041.2	76464	51050.2	74457.7	419784	312337	720798	87678.7	115784	181642	215765	81356.6	12976.5	99524.5
160	E1BGU2	CLASP1	1.69935	1.69935	43551.4	13409.9	1	tr|E1BGU2|E1BGU2_BOVIN;tr|G3N2Y5|G3N2Y5_BOVIN;tr|E1BQ15|E1BQ15_BOVIN	6	6	5.982	0.00201142	3.24771	InVivo Matured	InVivo Not Matured	Uncharacterized protein (Fragment) OS=Bos taurus GN=CLASP1 PE=4 SV=2 [tr|E1BGU2|E1BGU2_BOVIN,tr|G3N2Y5|G3N2Y5_BOVIN]	63848.7	29903.3	38510.8	53712.2	31782	21606.8	15103.4	15595.7	5895.88	8847.56	200918	22346	88090.1	53700.7	37087.6	57003.1	61438.7	16593.6	1498.67	11826.2
161	Q17QL5	TMEM30A	1.66909	1.66909	332413	104527	1	tr|Q17QL5|Q17QL5_BOVIN	7	7	7.94	0.00102583	3.18017	InVivo Matured	InVivo Not Matured	Transmembrane protein 30A OS=Bos taurus GN=TMEM30A PE=2 SV=1	198007	458990	534871	239613	230582	81616	106803	135412	97729.2	101073	623087	342991	1.22347e+06	239561	269075	215319	434462	144076	24841.8	135100
162	F1N7T2	MAN2A1	1.66305	1.66305	85333.2	26945	1	tr|F1N7T2|F1N7T2_BOVIN	7	6	6.979	0.0187471	3.16694	InVivo Matured	InVivo Not Matured	Uncharacterized protein OS=Bos taurus GN=MAN2A1 PE=4 SV=2	56650.9	129777	123101	55544.4	61592.7	27832.1	38448.3	43932.4	4665.49	19846.6	178268	96978.8	281583	55532.5	71874.9	73426.6	156403	46743.5	1185.92	26528.1
163	A5PJZ1	SLC25A24	1.65068	1.65068	55951.5	17819.3	1	sp|A5PJZ1|SCMC1_BOVIN	3	3	2.932	0.0369332	3.13993	InVivo Matured	InVivo Not Matured	Calcium-binding mitochondrial carrier protein SCaMC-1 OS=Bos taurus GN=SLC25A24 PE=2 SV=1	30205.5	85356	78623.5	40432.8	45139.5	14176.1	14272.3	32143.9	1550.36	26954	95050.5	63784.3	179844	40424.1	52675	37399.4	58057.9	34200.7	394.087	36028.3
164	Q32LF7	B4GALT4	1.64635	1.64635	372572	119016	1	tr|Q32LF7|Q32LF7_BOVIN	8	8	9.934	0.000331625	3.13043	InVivo Matured	InVivo Not Matured	UDP-Gal:betaGlcNAc beta 1,4-galactosyltransferase, polypeptide 4 OS=Bos taurus GN=B4GALT4 PE=2 SV=1	357483	360809	396027	333375	415164	124428	112575	129476	53276.9	175323	1.12492e+06	269623	905878	333304	484471	328267	457941	137761	13542.5	234347
165	Q3ZCF5	OAT	1.63418	1.63418	8.74753e+06	2.81804e+06	1	sp|Q3ZCF5|OAT_BOVIN;tr|F1MYG0|F1MYG0_BOVIN	24	22	41.77	0.0036755	3.10412	InVivo Matured	InVivo Not Matured	Ornithine aminotransferase, mitochondrial OS=Bos taurus GN=OAT PE=2 SV=1 [sp|Q3ZCF5|OAT_BOVIN,tr|F1MYG0|F1MYG0_BOVIN]	4.91107e+06	1.54671e+07	1.21349e+07	5.85036e+06	5.37422e+06	2.95274e+06	3.59803e+06	3.04893e+06	2.55732e+06	1.93318e+06	1.54541e+07	1.15582e+07	2.77575e+07	5.84911e+06	6.27138e+06	7.78992e+06	1.46363e+07	3.24402e+06	650046	2.584e+06
166	Q08DM3	ME2	1.59583	1.59583	149423	49433.4	1	tr|Q08DM3|Q08DM3_BOVIN	7	6	7.921	0.00510263	3.02272	InVivo Matured	InVivo Not Matured	Malic enzyme OS=Bos taurus GN=ME2 PE=2 SV=1	67575.1	240732	223587	104005	111217	36278	46081.1	56901.7	40929.6	66976.3	212645	179893	511435	103982	129783	95708.8	187452	60542.6	10403.9	89524.4
167	A5PJD6	ATL3	1.58342	1.58342	103570	34559.7	1	tr|A5PJD6|A5PJD6_BOVIN	9	9	9.911	0.0140726	2.99685	InVivo Matured	InVivo Not Matured	ATL3 protein OS=Bos taurus GN=ATL3 PE=2 SV=1	103118	172956	135435	52648	53694.7	49972.3	38583	34111.8	11863.3	38268.2	324490	129246	309795	52636.7	62658.4	131837	156951	36294.4	3015.54	51151.5
168	F1N672	TM9SF2	1.57212	1.57212	369983	124430	1	tr|F1N672|F1N672_BOVIN	10	10	11.928	0.0127483	2.97343	InVivo Matured	InVivo Not Matured	Uncharacterized protein (Fragment) OS=Bos taurus GN=TM9SF2 PE=4 SV=2	483137	451351	527866	224049	163512	234532	145943	120494	56793.4	64386.5	1.52033e+06	337283	1.20745e+06	224001	190809	618743	593679	128204	14436.3	86062.7
169	E1BNJ0	TMEM33	1.55155	1.55155	19398.6	6617.04	1	tr|E1BNJ0|E1BNJ0_BOVIN	3	3	2.969	0.00556505	2.93162	InVivo Matured	InVivo Not Matured	Uncharacterized protein OS=Bos taurus GN=TMEM33 PE=4 SV=2	18171.1	11623.3	26575.6	22058	18565.1	8572.83	8033.19	8622.56	5832.74	2023.87	57180.6	8685.77	60789.5	22053.2	21664.3	22616.8	32678	9174.28	1482.62	2705.22
170	P04272	ANXA2	1.54647	1.54647	2.01099e+06	688456	1	sp|P04272|ANXA2_BOVIN	18	18	21.874	0.00292449	2.92102	InVivo Matured	InVivo Not Matured	Annexin A2 OS=Bos taurus GN=ANXA2 PE=1 SV=2	1.35529e+06	2.37713e+06	2.00674e+06	2.44638e+06	1.86941e+06	312791	449181	563902	1.56073e+06	555673	4.2648e+06	1.77637e+06	4.59025e+06	2.44585e+06	2.18149e+06	825207	1.82721e+06	599984	396723	742745
171	Q0P5F6	CYB5B	1.53853	1.53853	228024	78493.4	1	tr|Q0P5F6|Q0P5F6_BOVIN	5	5	4.985	0.0389435	2.90501	InVivo Matured	InVivo Not Matured	CYB5B protein OS=Bos taurus GN=CYB5B PE=2 SV=2	175342	396494	354557	134800	78927.5	140707	78481.4	110978	32566.1	29734.7	551766	296290	811017	134771	92103.5	371214	319252	118079	8277.98	39745.1
172	A0JN43	FAM62A	1.52831	1.52831	30571.7	10598	1	tr|A0JN43|A0JN43_BOVIN	6	6	5.976	0.0059682	2.88466	InVivo Matured	InVivo Not Matured	Family with sequence similarity 62 (C2 domain containing), member A OS=Bos taurus GN=FAM62A PE=2 SV=1	16650.7	49523.3	40681.8	20318.4	25684.1	9522.66	11648.5	12323.9	4902.9	14592.1	52396.3	37007.4	93056	20314	29971.8	25122.7	47384.5	13112.5	1246.27	19504.7
173	Q3T094	ETHE1	1.52091	1.52091	234144	81590.4	1	sp|Q3T094|ETHE1_BOVIN	5	5	5.976	0.0483609	2.86974	InVivo Matured	InVivo Not Matured	Persulfide dioxygenase ETHE1, mitochondrial OS=Bos taurus GN=ETHE1 PE=2 SV=1	101520	305942	424916	191191	147149	71077.7	123051	130255	11091.6	72477.2	319463	228622	971957	191150	171714	187517	500555	138589	2819.38	96877.2
174	Q3ZC50	CCDC47	1.5078	1.5078	49142.2	17280.1	1	sp|Q3ZC50|CCD47_BOVIN	4	4	3.933	0.0142304	2.84386	InVivo Matured	InVivo Not Matured	Coiled-coil domain-containing protein 47 OS=Bos taurus GN=CCDC47 PE=2 SV=1	42069	57281	73155.4	36687.3	36518.7	32811.1	17775.9	24705.3	4756.52	6351.79	132382	42804.6	167337	36679.4	42615.1	86562.3	72310.1	26286.1	1209.06	8490.18
175	P42891	ECE1	1.49425	1.49425	105755	37538.6	1	sp|P42891|ECE1_BOVIN	5	5	5.949	0.0268417	2.81723	InVivo Matured	InVivo Not Matured	Endothelin-converting enzyme 1 OS=Bos taurus GN=ECE1 PE=1 SV=2	92800	190392	148491	51393.5	45697.4	54284.1	63869.8	27712.5	19990.6	21836.1	292022	142275	339660	51382.5	53326	143212	259814	29485.7	5081.4	29187.5
176	F1MPR3	ATP2A2	1.46626	1.46626	1.23422e+06	446689	1	tr|F1MPR3|F1MPR3_BOVIN;tr|E1BMQ6|E1BMQ6_BOVIN	33	26	36.648	0.00054	2.76304	InVivo Matured	InVivo Not Matured	Uncharacterized protein OS=Bos taurus GN=ATP2A2 PE=3 SV=2	888896	1.21117e+06	1.45075e+06	1.48287e+06	1.13741e+06	444698	482168	540151	225305	541123	2.79717e+06	905074	3.31846e+06	1.48255e+06	1.32729e+06	1.1732e+06	1.9614e+06	574713	57270.3	723296
177	Q5E9J5	DHCR7	1.46358	1.46358	173794	63015.8	1	sp|Q5E9J5|DHCR7_BOVIN;tr|G8JKY2|G8JKY2_BOVIN	6	6	5.982	0.0271465	2.75795	InVivo Matured	InVivo Not Matured	7-dehydrocholesterol reductase OS=Bos taurus GN=DHCR7 PE=2 SV=1 [sp|Q5E9J5|DHCR7_BOVIN,tr|G8JKY2|G8JKY2_BOVIN]	186857	86989.1	296269	173112	125745	112158	97883.4	66863.4	21471.6	16702.7	588000	65004.7	677690	173074	146737	295895	398177	71141.7	5457.87	22325.8
178	Q3T0C6	ATP1B3	1.46314	1.46314	68546.5	24861.4	1	sp|Q3T0C6|AT1B3_BOVIN	2	2	1.987	0.0137699	2.75715	InVivo Matured	InVivo Not Matured	Sodium/potassium-transporting ATPase subunit beta-3 OS=Bos taurus GN=ATP1B3 PE=2 SV=1	48353.8	102494	69308.9	69773.3	52802.1	13415.1	23418.5	34584.6	6218.56	46670.2	152159	76591.4	158538	69758.3	61616.8	35391.7	95263.7	36797.5	1580.7	62382.1
179	E1BJK2	TUBB1	1.44708	1.44708	27651.1	10140.8	1	tr|E1BJK2|E1BJK2_BOVIN	10	3	13.911	0.00684825	2.72672	InVivo Matured	InVivo Not Matured	Uncharacterized protein OS=Bos taurus GN=TUBB1 PE=3 SV=1	41041.4	39531.6	16020.3	17605.1	24057.2	13367.9	10051.8	14977.1	6924.31	5382.84	129149	29540.9	36645	17601.3	28073.2	35267.2	40889.4	15935.4	1760.09	7195.02
180	F1N026	ITM2B	1.42224	1.42224	18075.8	6744.08	1	tr|F1N026|F1N026_BOVIN	3	3	2.954	0.0231101	2.68025	InVivo Matured	InVivo Not Matured	Integral membrane protein 2B OS=Bos taurus GN=ITM2B PE=4 SV=1	13924.7	18053.1	22684.3	17127.3	18589.8	5217.75	969.833	7425.9	13435.1	6671.87	43817.9	13490.6	51888.5	17123.6	21693.2	13765.5	3945.16	7901.05	3415.06	8918.01
181	F1MYF2	MMGT1	1.42164	1.42164	29586.1	11043.5	1	tr|F1MYF2|F1MYF2_BOVIN	2	2	1.99	0.0468424	2.67905	InVivo Matured	InVivo Not Matured	Membrane magnesium transporter 1 OS=Bos taurus GN=MMGT1 PE=4 SV=1	20670.4	38244.7	48582.6	30832.2	9600.76	17917.2	6431.3	22532.5	2772.42	5564.15	65045.3	28579.2	111128	30825.6	11203.5	47269.2	26161.7	23974.3	704.721	7437.37
182	A7E3W2	LGALS3BP	1.41403	1.41403	616070	231187	1	sp|A7E3W2|LG3BP_BOVIN	17	16	19.843	0.041527	2.66481	InVivo Matured	InVivo Not Matured	Galectin-3-binding protein OS=Bos taurus GN=LGALS3BP PE=1 SV=1	432237	732002	1.31347e+06	352075	250568	289898	382610	232776	147571	103081	1.36016e+06	547006	3.00444e+06	352000	292397	764811	1.55641e+06	247670	37511.1	137784
183	P12624	MARCKS	1.4091	1.4091	644700	242759	1	sp|P12624|MARCS_BOVIN	8	8	9.888	0.0212269	2.65573	InVivo Matured	InVivo Not Matured	Myristoylated alanine-rich C-kinase substrate OS=Bos taurus GN=MARCKS PE=1 SV=6	560990	217522	545763	1.0902e+06	809028	214369	319006	349800	172214	158404	1.76532e+06	162548	1.24839e+06	1.08997e+06	944086	565548	1.29768e+06	372182	43775.1	211732
184	Q2HJ55	SAMM50	1.40507	1.40507	141012	53245.3	1	sp|Q2HJ55|SAM50_BOVIN	6	5	5.876	0.0269649	2.64834	InVivo Matured	InVivo Not Matured	Sorting and assembly machinery component 50 homolog OS=Bos taurus GN=SAMM50 PE=2 SV=1	63002.2	69983.8	183691	281922	106459	38379.3	43478.9	65932.9	47419.4	71016	198255	52297.1	420177	281862	124231	101252	176867	70151.7	12053.6	94924.1
185	Q5E9F5	TAGLN2	1.36252	1.36252	429024	166848	1	sp|Q5E9F5|TAGL2_BOVIN;sp|Q3ZBY2|TAGL3_BOVIN	13	13	13.892	0.00741734	2.57135	InVivo Matured	InVivo Not Matured	Transgelin-2 OS=Bos taurus GN=TAGLN2 PE=2 SV=3	401587	246898	211041	647794	637800	171729	141194	168786	185766	166763	1.26371e+06	184501	482738	647655	744273	453056	574360	179586	47219.8	222905
186	Q08DL0	SLC3A2	1.35491	1.35491	76897.2	30063.1	1	tr|Q08DL0|Q08DL0_BOVIN;tr|Q3T0F0|Q3T0F0_BOVIN;tr|Q5EA54|Q5EA54_BOVIN	5	5	4.983	0.0122232	2.55786	InVivo Matured	InVivo Not Matured	SLC3A2 protein OS=Bos taurus GN=SLC3A2 PE=2 SV=1 [tr|Q08DL0|Q08DL0_BOVIN,tr|Q3T0F0|Q3T0F0_BOVIN,tr|Q5EA54|Q5EA54_BOVIN]	37679.9	92123.1	86012.7	93873.8	74796.5	26358.5	48056.7	34920.6	10233.4	30746.6	118571	68841.1	196747	93853.7	87282.9	69539	195488	37155	2601.23	41097.7
187	E1BKX7	FLNB	1.35184	1.35184	43254.8	16946.3	1	tr|E1BKX7|E1BKX7_BOVIN	11	7	10.879	0.0228201	2.55246	InVivo Matured	InVivo Not Matured	Uncharacterized protein OS=Bos taurus GN=FLNB PE=4 SV=2	27932.2	39783.3	51102.6	38602.2	58853.7	1720.22	8966.91	3521.15	5429.21	65094.1	87896.7	29729	116893	38593.9	68678.7	4538.3	36476.3	3746.46	1380.05	87008.6
188	P00171	CYB5A	1.34909	1.34909	661190	259542	1	sp|P00171|CYB5_BOVIN	5	5	6.971	0.032813	2.54753	InVivo Matured	InVivo Not Matured	Cytochrome b5 OS=Bos taurus GN=CYB5A PE=1 SV=3	397275	1.0498e+06	1.08752e+06	473467	297888	280628	266859	446558	111425	192239	1.25014e+06	784489	2.48761e+06	473365	347617	740353	1.08555e+06	475131	28323.3	256958
189	P11456	M6PR	1.33782	1.33782	313509	124029	1	sp|P11456|MPRD_BOVIN	5	5	6.963	0.0069658	2.52771	InVivo Matured	InVivo Not Matured	Cation-dependent mannose-6-phosphate receptor OS=Bos taurus GN=M6PR PE=1 SV=1	230330	358843	353052	338462	286857	94426.6	132570	201574	40223.8	151350	724800	268154	807576	338389	334744	249117	539277	214472	10224.5	202303
190	F1N3H1	CALU	1.33297	1.33297	1.83517e+06	728468	1	tr|F1N3H1|F1N3H1_BOVIN	18	18	25.824	0.0172064	2.51922	InVivo Matured	InVivo Not Matured	Calumenin OS=Bos taurus GN=CALU PE=4 SV=1	1.57371e+06	2.13767e+06	2.57813e+06	1.42974e+06	1.45659e+06	1.21532e+06	840148	1.03859e+06	198542	349735	4.95212e+06	1.59743e+06	5.89726e+06	1.42944e+06	1.69975e+06	3.20626e+06	3.41762e+06	1.10505e+06	50467.3	467476
191	Q08DB5	STX5	1.30784	1.30784	29390.5	11871	1	sp|Q08DB5|STX5_BOVIN	2	2	1.994	0.0225094	2.47583	InVivo Matured	InVivo Not Matured	Syntaxin-5 OS=Bos taurus GN=STX5 PE=2 SV=1	31554.8	34281.3	42622.3	21603.7	16890.5	20170.4	10621.4	16280	3131.13	9152.05	99296.4	25617.5	97494.8	21599.1	19710.2	53213.7	43206.5	17321.7	795.902	12233.2
192	Q0VCY0	ATP2A1	1.30704	1.30704	85438.2	34529.2	1	sp|Q0VCY0|AT2A1_BOVIN;tr|F1MGE7|F1MGE7_BOVIN	8	1	8.841	0.00648569	2.47437	InVivo Matured	InVivo Not Matured	Sarcoplasmic/endoplasmic reticulum calcium ATPase 1 OS=Bos taurus GN=ATP2A1 PE=1 SV=1 [sp|Q0VCY0|AT2A1_BOVIN,tr|F1MGE7|F1MGE7_BOVIN]	79087.2	101258	138095	61074.6	47676.4	53923.7	40729.6	29442.8	24532	24018	248871	75667.2	315881	61061.4	55635.4	142262	165683	31326.7	6235.81	32103.9
193	Q5E9X4	LRRC59	1.30508	1.30508	482206	195148	1	sp|Q5E9X4|LRC59_BOVIN	12	12	14.951	0.000996629	2.47098	InVivo Matured	InVivo Not Matured	Leucine-rich repeat-containing protein 59 OS=Bos taurus GN=LRRC59 PE=2 SV=1	537084	737076	466757	324778	345338	269743	168792	181325	169295	186582	1.69009e+06	550798	1.06767e+06	324708	402988	711637	686626	192927	43033	249397
194	F1MZ58	LDLR	1.30294	1.30294	145069	58795.7	1	tr|F1MZ58|F1MZ58_BOVIN	8	8	7.952	0.0436317	2.46734	InVivo Matured	InVivo Not Matured	Low-density lipoprotein receptor OS=Bos taurus GN=LDLR PE=4 SV=2	128589	45223.8	113678	239634	198220	69645.5	104556	43728.5	33805.8	42243	404643	33794.6	260029	239583	231310	183739	425321	46526.4	8593.09	56464.4
195	F1MBW3	ACSL4	1.30273	1.30273	175028	70948.3	1	tr|F1MBW3|F1MBW3_BOVIN	18	16	18.826	0.000297681	2.46698	InVivo Matured	InVivo Not Matured	Uncharacterized protein (Fragment) OS=Bos taurus GN=ACSL4 PE=4 SV=1	150715	147359	130076	236389	210600	75193.3	86860.6	79934.8	59656.6	53096.5	474269	110117	297538	236338	245757	198375	353338	85049.4	15164.1	70971.9
196	Q08E24	TMEM66	1.2888	1.2888	24331.6	9958.11	1	sp|Q08E24|SARAF_BOVIN	4	4	3.92	0.0195044	2.44339	InVivo Matured	InVivo Not Matured	Store-operated calcium entry-associated regulatory factor OS=Bos taurus GN=TMEM66 PE=2 SV=1	20271.5	20514.8	26613.1	14041	40217.4	5935.89	8209.18	5344.52	3854.86	26446.1	63790.2	15330.2	60875.3	14038	46931.3	15660.1	33393.9	5686.5	979.868	35349.4
197	Q0VC16	MIA3	1.27571	1.27571	94770.5	39141.6	1	sp|Q0VC16|MIA3_BOVIN;tr|G5E5L5|G5E5L5_BOVIN	5	5	4.972	0.0269353	2.42122	InVivo Matured	InVivo Not Matured	Melanoma inhibitory activity protein 3 OS=Bos taurus GN=MIA3 PE=2 SV=2 [sp|Q0VC16|MIA3_BOVIN,tr|G5E5L5|G5E5L5_BOVIN]	46424.2	141770	160340	58554.1	66764.6	29603.3	42254.7	48096.9	21176.6	54576.5	146087	105941	366763	58541.5	77910.1	78099.5	171887	51174.4	5382.89	72950.1
198	O02691	HSD17B10	1.27031	1.27031	441032	182839	1	sp|O02691|HCD2_BOVIN	10	10	10.951	0.0489698	2.41214	InVivo Matured	InVivo Not Matured	3-hydroxyacyl-CoA dehydrogenase type-2 OS=Bos taurus GN=HSD17B10 PE=1 SV=3	238985	773470	754270	221503	216932	186524	194071	200203	153491	179903	752037	577994	1.72533e+06	221455	253147	492089	789458	213013	39016	240469
199	E1BPK6	MYO6	1.26101	1.26101	269339	112382	1	tr|E1BPK6|E1BPK6_BOVIN	18	17	17.799	6.0221e-05	2.39664	InVivo Matured	InVivo Not Matured	Uncharacterized protein OS=Bos taurus GN=MYO6 PE=4 SV=2	285683	316537	234142	260313	250023	96668.3	119154	138156	78577.2	129355	898984	236540	535579	260257	291761	255031	484703	146996	19973.6	172903
200	P06868	PLG	1.25336	1.25336	47087.9	19751.4	1	sp|P06868|PLMN_BOVIN;tr|A7E350|A7E350_BOVIN;tr|E1B726|E1B726_BOVIN	4	4	3.969	0.0202389	2.38403	InVivo Matured	InVivo Not Matured	Plasminogen OS=Bos taurus GN=PLG PE=1 SV=2 [sp|P06868|PLMN_BOVIN,tr|A7E350|A7E350_BOVIN,tr|E1B726|E1B726_BOVIN]	46456.2	25372	82501.2	28665.3	52445	19546.7	38289.1	14191.5	10462.6	16267.2	146188	18959.8	188714	28659.2	61200.1	51568.1	155755	15099.6	2659.49	21743.6
201	Q0VD06	NPTN	1.24614	1.24614	93861.6	39569	1	tr|Q0VD06|Q0VD06_BOVIN	2	2	1.994	0.0249086	2.3721	InVivo Matured	InVivo Not Matured	Neuroplastin OS=Bos taurus GN=NPTN PE=2 SV=1	107955	92137.3	163526	62984.3	42706.2	72048.3	23173.4	41951.1	24115.9	36556.2	339710	68851.8	374051	62970.7	49835.5	190078	94266.4	44635.4	6130.03	48863.1
202	Q3ZBE9	NSDHL	1.21095	1.21095	108662	46939.9	1	sp|Q3ZBE9|NSDHL_BOVIN	4	4	4.985	0.00658393	2.31493	InVivo Matured	InVivo Not Matured	Sterol-4-alpha-carboxylate 3-dehydrogenase, decarboxylating OS=Bos taurus GN=NSDHL PE=2 SV=1	117247	81322.5	145334	106320	93088	76436.8	64458.8	41776.6	21508.3	30519	368953	60770.2	332439	106297	108628	201656	262210	44449.7	5467.2	40793.4
203	P18246	GJA1	1.20232	1.20232	2.3773e+06	1.03312e+06	1	sp|P18246|CXA1_BOVIN	16	15	23.827	0.0136862	2.30109	InVivo Matured	InVivo Not Matured	Gap junction alpha-1 protein OS=Bos taurus GN=GJA1 PE=2 SV=2	2.25552e+06	1.98531e+06	3.7834e+06	2.01756e+06	1.84471e+06	1.31963e+06	1.8553e+06	1.01059e+06	479123	500948	7.09766e+06	1.48357e+06	8.65421e+06	2.01712e+06	2.15267e+06	3.48144e+06	7.54714e+06	1.07525e+06	121788	669596
204	Q05204	LAMP1	1.19995	1.19995	105317	45842.8	1	sp|Q05204|LAMP1_BOVIN	3	3	2.984	0.0303416	2.29735	InVivo Matured	InVivo Not Matured	Lysosome-associated membrane glycoprotein 1 OS=Bos taurus GN=LAMP1 PE=1 SV=2	77272.3	189070	142258	44800.7	73182.9	38795.2	48625.2	32716.6	51769.7	57307.4	243159	141287	325403	44791.1	85400	102350	197801	34810	13159.3	76600.4
205	Q05B45	TMEM120A	1.19158	1.19158	698476	305808	1	sp|Q05B45|T120A_BOVIN	8	8	9.898	0.0341617	2.28404	InVivo Matured	InVivo Not Matured	Transmembrane protein 120A OS=Bos taurus GN=TMEM120A PE=2 SV=1	496099	980106	1.16106e+06	421382	433733	350759	436634	347442	109916	284286	1.56112e+06	732407	2.65583e+06	421292	506140	925373	1.77617e+06	369674	27939.5	379993
206	G3N3D4	KCTD12	1.18846	1.18846	45360.9	19902.5	1	tr|G3N3D4|G3N3D4_BOVIN	6	6	6.979	0.0269765	2.27915	InVivo Matured	InVivo Not Matured	Uncharacterized protein OS=Bos taurus GN=KCTD12 PE=4 SV=1	45130.2	54328.3	22507.2	49730.5	55108.2	16490	16866.4	7540.4	50787	7828.82	142015	40598.1	51483.4	49719.8	64307.8	43504.1	68610.5	8022.87	12909.6	10464.5
207	E1BBT8	EMC1	1.18304	1.18304	72556.3	31954.8	1	tr|E1BBT8|E1BBT8_BOVIN	4	4	3.988	0.0178363	2.27059	InVivo Matured	InVivo Not Matured	Uncharacterized protein OS=Bos taurus GN=EMC1 PE=4 SV=2	45020.4	101997	78091.2	64601.4	73071.6	25085	43340.7	41388.5	10168	39792.1	141670	76219.6	178627	64587.6	85270.1	66179.2	176304	44036.7	2584.6	53188.5
208	F1MGJ5	SEL1L	1.16869	1.16869	116369	51763.5	1	tr|F1MGJ5|F1MGJ5_BOVIN	6	6	5.958	0.0255579	2.2481	InVivo Matured	InVivo Not Matured	Uncharacterized protein (Fragment) OS=Bos taurus GN=SEL1L PE=4 SV=2	122565	167038	158009	60396.9	73838.1	63501.1	40067.6	59778.4	22212.6	73257.8	385685	124823	361432	60383.9	86164.5	167529	162990	63603.4	5646.21	97920.6
209	P19534	CDH2	1.16763	1.16763	97934.3	43595.1	1	sp|P19534|CADH2_BOVIN;tr|F1N0S5|F1N0S5_BOVIN;tr|F1MW29|F1MW29_BOVIN	7	7	6.905	0.0257919	2.24645	InVivo Matured	InVivo Not Matured	Cadherin-2 (Fragment) OS=Bos taurus GN=CDH2 PE=2 SV=1 [sp|P19534|CADH2_BOVIN,tr|F1N0S5|F1N0S5_BOVIN]	122438	129318	101903	91069.4	44943.1	56649.7	19704.5	26181.3	30870.4	84569.9	385287	96636.2	233094	91049.9	52445.9	149453	80155.5	27856.5	7846.95	113041
210	A7YY49	SURF4	1.15908	1.15908	136078	60934.7	1	sp|A7YY49|SURF4_BOVIN;tr|F1N6P2|F1N6P2_BOVIN	5	5	6.965	0.0188176	2.23318	InVivo Matured	InVivo Not Matured	Surfeit locus protein 4 OS=Bos taurus GN=SURF4 PE=2 SV=1 [sp|A7YY49|SURF4_BOVIN,tr|F1N6P2|F1N6P2_BOVIN]	145295	184871	134849	87108.1	128268	79547.5	82263.4	82889.5	19606.1	40367.3	457211	138149	308456	87089.4	149680	209862	334637	88193.2	4983.68	53957.3
211	G3X755	PLXNB2	1.14763	1.14763	33568.2	15151	1	tr|G3X755|G3X755_BOVIN	4	4	3.956	0.0403222	2.21558	InVivo Matured	InVivo Not Matured	Uncharacterized protein OS=Bos taurus GN=PLXNB2 PE=4 SV=1	16642.6	32602.2	44217.4	31821.7	42557.2	7431.8	12699	25249.7	4189.63	26184.9	52370.9	24362.7	101144	31814.9	49661.7	19606.6	51658.1	26865.3	1064.96	35000.3
212	F1MLG1	SRPRB	1.14272	1.14272	155638	70488.6	1	tr|F1MLG1|F1MLG1_BOVIN	2	2	1.994	0.00445638	2.20799	InVivo Matured	InVivo Not Matured	Uncharacterized protein OS=Bos taurus GN=SRPRB PE=4 SV=2	88125.5	135509	191616	181869	181071	42006.7	70765.5	92256.6	61767.2	85647	277312	101262	438305	181830	211299	110822	287865	98159.7	15700.6	114481
213	E1BLT0	GOLGA2	1.13972	1.13972	51688.5	23458.2	1	tr|E1BLT0|E1BLT0_BOVIN	10	9	9.819	0.0150113	2.20343	InVivo Matured	InVivo Not Matured	Uncharacterized protein OS=Bos taurus GN=GOLGA2 PE=4 SV=2	56982.5	34045.3	36456.5	49301.3	81656.7	36115.4	27282	21032.5	10073.7	22787.5	179312	25441.2	83391	49290.7	95288.3	95279.6	110980	22378.2	2560.64	30459
214	Q27971	CAPN2	1.13673	1.13673	219409	99784	1	sp|Q27971|CAN2_BOVIN	10	10	9.935	0.00903429	2.19884	InVivo Matured	InVivo Not Matured	Calpain-2 catalytic subunit OS=Bos taurus GN=CAPN2 PE=2 SV=2	217663	193967	242238	289070	154108	102253	105121	161106	40181.9	90258	684939	144946	554099	289008	179834	269764	427621	171414	10213.9	120644
215	A4FV45	TMEM214	1.12589	1.12589	32838.9	15046.8	1	sp|A4FV45|TM214_BOVIN	4	4	3.905	0.0318593	2.18245	InVivo Matured	InVivo Not Matured	Transmembrane protein 214 OS=Bos taurus GN=TMEM214 PE=2 SV=1	19672	24817.6	39123.4	51318.3	29263	15697.5	16844.7	23602.8	4556.41	14532.7	61903.6	18545.5	89491.4	51307.3	34148.2	41413.1	68522.2	25113	1158.2	19425.2
216	A5D7G6	STT3B	1.1251	1.1251	253318	116138	1	tr|A5D7G6|A5D7G6_BOVIN	10	10	9.931	0.0156662	2.18118	InVivo Matured	InVivo Not Matured	STT3B protein OS=Bos taurus GN=STT3B PE=2 SV=1	190113	281487	379113	195101	220775	116496	119076	163577	41457	140085	598244	210348	867187	195060	257631	307340	484384	174043	10538	187246
217	Q3SYT8	POR	1.09352	1.09352	2.22362e+06	1.04202e+06	1	sp|Q3SYT8|NCPR_BOVIN;tr|A5D9D3|A5D9D3_BOVIN	35	35	40.614	0.0109543	2.13394	InVivo Matured	InVivo Not Matured	NADPH--cytochrome P450 reductase OS=Bos taurus GN=POR PE=2 SV=3 [sp|Q3SYT8|NCPR_BOVIN,tr|A5D9D3|A5D9D3_BOVIN]	1.7184e+06	3.52015e+06	3.00611e+06	1.41128e+06	1.46216e+06	1.3051e+06	1.23831e+06	985098	782308	899302	5.40745e+06	2.63052e+06	6.8762e+06	1.41097e+06	1.70625e+06	3.44313e+06	5.03728e+06	1.04813e+06	198855	1.20206e+06
218	A4IF88	RCN1	1.09302	1.09302	416484	195239	1	tr|A4IF88|A4IF88_BOVIN	8	8	8.94	0.027042	2.1332	InVivo Matured	InVivo Not Matured	RCN1 protein OS=Bos taurus GN=RCN1 PE=2 SV=1	341501	455826	550427	385361	349305	250140	257926	312976	56725.5	98426.2	1.07463e+06	340627	1.25906e+06	385278	407617	659921	1.04921e+06	333002	14419.1	131562
219	F1ME65	CKAP4	1.0786	1.0786	1.01583e+07	4.80983e+06	1	tr|F1ME65|F1ME65_BOVIN	41	40	54.649	0.00160513	2.11199	InVivo Matured	InVivo Not Matured	Uncharacterized protein OS=Bos taurus GN=CKAP4 PE=4 SV=1	6.77045e+06	1.34204e+07	1.09544e+07	9.43772e+06	1.02086e+07	3.84375e+06	5.25365e+06	5.83187e+06	3.32083e+06	5.79906e+06	2.13052e+07	1.00287e+07	2.50574e+07	9.43569e+06	1.19128e+07	1.01406e+07	2.13712e+07	6.20503e+06	844122	7.75137e+06
220	Q2TBX5	SSR4	1.07262	1.07262	233825	111173	1	sp|Q2TBX5|SSRD_BOVIN	6	5	6.976	0.00096099	2.10326	InVivo Matured	InVivo Not Matured	Translocon-associated protein subunit delta OS=Bos taurus GN=SSR4 PE=2 SV=1	231072	328135	234917	170328	204675	136205	118434	117364	107929	75932.5	727136	245206	537351	170291	238844	359336	481773	124874	27434.5	101496
221	Q5E9C2	DAD1	1.02983	1.02983	315983	154758	1	sp|Q5E9C2|DAD1_BOVIN	3	3	3.981	0.0168425	2.04179	InVivo Matured	InVivo Not Matured	Dolichyl-diphosphooligosaccharide--protein glycosyltransferase subunit DAD1 OS=Bos taurus GN=DAD1 PE=3 SV=3	225618	259472	465011	373552	256262	152636	197440	249382	94507.2	79825.1	709972	193897	1.06367e+06	373472	299042	402684	803160	265339	24022.8	106699
222	A7YY55	PTPLAD1	1.0157	1.0157	75128.5	37157	1	sp|A7YY55|HACD3_BOVIN	5	5	4.941	0.0146649	2.02192	InVivo Matured	InVivo Not Matured	Very-long-chain (3R)-3-hydroxyacyl-[acyl-carrier protein] dehydratase 3 OS=Bos taurus GN=PTPLAD1 PE=2 SV=1	62749.4	93050.9	111718	50290.9	57833.6	37814.7	39696.4	49807.2	18227.8	40239.2	197459	69534.5	255544	50280.1	67488.3	99762.7	161480	52994.1	4633.32	53786
223	Q3T0P6	PGK1	1.00417	-1.00417	1.25903e+07	2.52535e+07	1	sp|Q3T0P6|PGK1_BOVIN;tr|Q32KN6|Q32KN6_BOVIN	47	46	73.428	0.0341649	2.00579	InVivo Not Matured	InVivo Matured	Phosphoglycerate kinase 1 OS=Bos taurus GN=PGK1 PE=2 SV=3	2.02281e+07	3.15174e+06	8.45844e+06	1.67808e+07	1.43324e+07	2.72677e+07	2.61276e+07	2.61579e+07	2.6967e+07	1.9747e+07	6.36535e+07	2.35521e+06	1.93479e+07	1.67772e+07	1.6725e+07	7.19378e+07	1.06284e+08	2.78316e+07	6.85476e+06	2.6395e+07
224	B8Y898	ME1	1.00446	-1.00446	189400	379975	1	tr|B8Y898|B8Y898_BOVIN;tr|F1N3V0|F1N3V0_BOVIN	12	12	11.838	0.00851795	2.0062	InVivo Not Matured	InVivo Matured	Malic enzyme OS=Bos taurus GN=ME1 PE=2 SV=1	264240	80039.5	138311	259000	205410	395948	390966	388981	376053	347925	831506	59811.5	316373	258944	239701	1.04459e+06	1.5904e+06	413870	95589.1	465057
225	E1BEN4	GMPPA	1.00868	-1.00868	13143.4	26446.3	1	tr|E1BEN4|E1BEN4_BOVIN	3	3	2.991	0.0155485	2.01214	InVivo Not Matured	InVivo Matured	Uncharacterized protein OS=Bos taurus GN=GMPPA PE=4 SV=1	19738.9	6104.69	7116.1	16386.7	16370.4	29951	18329.1	27000.6	29853.7	27097.2	62114.3	4561.88	16277.5	16383.2	19103.2	79016.7	74560.4	28728.3	7588.52	36219.7
226	F1MBP8	COPS5	1.0097	-1.0097	20007.7	40286.5	1	tr|F1MBP8|F1MBP8_BOVIN	2	2	1.937	0.00228516	2.01355	InVivo Not Matured	InVivo Matured	Uncharacterized protein OS=Bos taurus GN=COPS5 PE=4 SV=2	28066	11136.3	22881.1	18694.1	19261.2	41695.7	31810.5	47807	39678.2	40441.3	88317.7	8321.9	52338.5	18690.1	22476.7	110002	129401	50865.9	10085.8	54056.2
227	F1N556	USP7	1.01103	-1.01103	9477.21	19100.8	1	tr|F1N556|F1N556_BOVIN;tr|M5FK76|M5FK76_BOVIN	3	3	2.949	0.0137223	2.01545	InVivo Not Matured	InVivo Matured	Ubiquitin carboxyl-terminal hydrolase (Fragment) OS=Bos taurus GN=USP7 PE=3 SV=2 [tr|F1N556|F1N556_BOVIN,tr|M5FK76|M5FK76_BOVIN]	10003	7373.18	7435.63	10970.2	11604	16509.2	13456.1	23032.6	11310.7	31195.7	31477.4	5509.79	17008.4	10967.9	13541.1	43554.5	54737.8	24506.4	2875.06	41697.9
228	Q1RMI2	RHOG	1.01441	-1.01441	19705.5	39807.6	1	tr|Q1RMI2|Q1RMI2_BOVIN	5	5	4.985	0.0213471	2.02013	InVivo Not Matured	InVivo Matured	Ras homolog gene family, member G (Rho G) OS=Bos taurus GN=RHOG PE=2 SV=1	22368.7	13223.9	12532.3	20064.5	30338.2	48334.1	34224.4	59123.9	20514	36841.9	70389.5	9881.88	28666.4	20060.2	35402.8	127515	139220	62907	5214.46	49245
229	Q4U5R3	PSME1	1.02728	-1.02728	416287	848470	1	sp|Q4U5R3|PSME1_BOVIN;tr|Q2KJE7|Q2KJE7_BOVIN	12	12	15.861	0.014387	2.03818	InVivo Not Matured	InVivo Matured	Proteasome activator complex subunit 1 OS=Bos taurus GN=PSME1 PE=1 SV=1 [sp|Q4U5R3|PSME1_BOVIN,tr|Q2KJE7|Q2KJE7_BOVIN]	502317	175622	332992	626810	443696	895421	974452	1.09929e+06	592467	680722	1.58068e+06	131238	761691	626675	517766	2.3623e+06	3.96395e+06	1.16963e+06	150599	909892
230	Q3B7M5	LASP1	1.03035	-1.03035	81803.1	167085	1	sp|Q3B7M5|LASP1_BOVIN	6	6	6.885	0.00780751	2.04253	InVivo Not Matured	InVivo Matured	LIM and SH3 domain protein 1 OS=Bos taurus GN=LASP1 PE=2 SV=1	95279	41836.4	45251.7	102848	123800	147768	167621	188244	176157	155636	299823	31263.3	103509	102826	144467	389843	681863	200288	44777.4	208032
231	Q3ZC84	CNDP2	1.0346	-1.0346	107135	219472	1	sp|Q3ZC84|CNDP2_BOVIN	11	11	10.905	0.00268305	2.04855	InVivo Not Matured	InVivo Matured	Cytosolic non-specific dipeptidase OS=Bos taurus GN=CNDP2 PE=2 SV=1	131492	74380.2	117136	129841	82826.1	227443	191530	284699	143820	249866	413778	55582.3	267937	129813	96653	600042	779118	302916	36557.6	333985
232	E1BJ18	CAPN6	1.03896	-1.03896	8142.41	16731.6	1	tr|E1BJ18|E1BJ18_BOVIN	14	14	15.88	0.0445611	2.05488	InVivo Not Matured	InVivo Matured	Uncharacterized protein OS=Bos taurus GN=CAPN6 PE=4 SV=1	6300.64	11740.8	9943.49	7704.77	5022.39	12953.5	18946.7	8294.5	31781.1	11682.4	19826.8	8773.58	22744.9	7703.11	5860.82	34173.9	77072.7	8825.23	8078.44	15615.4
233	A6QLL8	ALDOA	1.04769	-1.04769	1.27968e+07	2.64538e+07	1	tr|A6QLL8|A6QLL8_BOVIN	46	36	67.367	0.0158824	2.06722	InVivo Not Matured	InVivo Matured	Fructose-bisphosphate aldolase OS=Bos taurus GN=ALDOA PE=2 SV=1	1.75977e+07	4.6614e+06	9.31916e+06	1.74166e+07	1.49891e+07	3.0607e+07	2.70014e+07	2.66717e+07	2.95482e+07	1.84405e+07	5.53762e+07	3.48334e+06	2.13168e+07	1.74129e+07	1.74913e+07	8.07475e+07	1.09838e+08	2.83783e+07	7.51087e+06	2.46486e+07
234	Q95107	WASL	1.04828	-1.04828	8317.98	17203.1	1	sp|Q95107|WASL_BOVIN;tr|B0JYR3|B0JYR3_BOVIN	2	2	1.977	0.0289846	2.06819	InVivo Not Matured	InVivo Matured	Neural Wiskott-Aldrich syndrome protein OS=Bos taurus GN=WASL PE=1 SV=1 [sp|Q95107|WASL_BOVIN,tr|B0JYR3|B0JYR3_BOVIN]	7128.21	4402.41	5714.09	10819.5	13525.7	13518.9	12712.1	22198.7	10006.1	27579.8	22431	3289.81	13070.5	10817.1	15783.7	35665.7	51711.2	23619.1	2543.45	36864.8
235	Q3ZBW4	PCNA	1.05101	-1.05101	344786	714394	1	sp|Q3ZBW4|PCNA_BOVIN	12	12	14.908	0.0152862	2.07199	InVivo Not Matured	InVivo Matured	Proliferating cell nuclear antigen OS=Bos taurus GN=PCNA PE=2 SV=1	413020	196649	301363	514852	298049	836612	1.06338e+06	653489	636367	382120	1.29969e+06	146950	689341	514741	347805	2.20715e+06	4.32571e+06	695303	161758	510763
236	O77834	PRDX6	1.05121	-1.05121	790082	1.63727e+06	1	sp|O77834|PRDX6_BOVIN	22	22	27.789	0.00509515	2.07227	InVivo Not Matured	InVivo Matured	Peroxiredoxin-6 OS=Bos taurus GN=PRDX6 PE=1 SV=3	916615	406175	674523	1.04388e+06	909223	1.40195e+06	1.5733e+06	2.12933e+06	1.19043e+06	1.89131e+06	2.88439e+06	303524	1.54291e+06	1.04365e+06	1.06101e+06	3.69864e+06	6.39996e+06	2.26558e+06	302597	2.52804e+06
237	A2VE99	SEPT11	1.05593	-1.05593	90516.4	188189	1	sp|A2VE99|SEP11_BOVIN;sp|Q0VCP4|SEPT8_BOVIN;sp|Q3SZN0|SEPT6_BOVIN	8	6	8.839	0.0186384	2.07906	InVivo Not Matured	InVivo Matured	Septin-11 OS=Bos taurus GN=SEPT11 PE=2 SV=1	109337	31503.5	56429.7	119270	136041	157764	166527	245301	167192	204164	344062	23541.8	129078	119245	158752	416212	677411	260997	42498.5	272897
238	Q5E962	AKR1B1	1.06689	-1.06689	2.94486e+06	6.16924e+06	1	tr|Q5E962|Q5E962_BOVIN;tr|F1MGH3|F1MGH3_BOVIN;tr|F1MT58|F1MT58_BOVIN;tr|Q3ZBG2|Q3ZBG2_BOVIN;tr|Q8HZ62|Q8HZ62_BOVIN;tr|Q8HZ63|Q8HZ63_BOVIN	22	17	31.599	0.043496	2.09491	InVivo Not Matured	InVivo Matured	Aldo-keto reductase family 1, member B1 OS=Bos taurus GN=AKR1B1 PE=2 SV=1	5.26411e+06	649012	2.01372e+06	4.11345e+06	2.68402e+06	8.28601e+06	4.92965e+06	7.76573e+06	4.48034e+06	5.38445e+06	1.65651e+07	484990	4.60622e+06	4.11256e+06	3.13209e+06	2.18602e+07	2.00532e+07	8.26263e+06	1.13886e+06	7.19717e+06
239	F1N0N6	C3H1orf123	1.07027	-1.07027	81717.6	171594	1	tr|F1N0N6|F1N0N6_BOVIN	5	5	5.903	0.0399396	2.09984	InVivo Not Matured	InVivo Matured	Uncharacterized protein OS=Bos taurus GN=C3H1orf123 PE=4 SV=1	107189	29954	88886.1	102639	79920.4	162778	169308	276630	79087.6	170165	337301	22383.8	203319	102617	93262.3	429440	688722	294331	20103.3	227452
240	F1MS40	CFDP2	1.08262	-1.08262	330554	700076	1	tr|F1MS40|F1MS40_BOVIN;sp|O02751|CFDP2_BOVIN	19	13	19.914	0.00795077	2.11789	InVivo Not Matured	InVivo Matured	Craniofacial development protein 2 OS=Bos taurus GN=CFDP2 PE=4 SV=1	298431	149226	280312	430084	494719	527038	629750	861404	616369	865820	939098	111512	641189	429991	577307	1.39043e+06	2.56174e+06	916521	156675	1.15731e+06
241	E1BC57	ROR2	1.08742	-1.08742	64231.3	136488	1	tr|E1BC57|E1BC57_BOVIN	7	7	6.961	0.00127257	2.12495	InVivo Not Matured	InVivo Matured	Tyrosine-protein kinase transmembrane receptor OS=Bos taurus GN=ROR2 PE=3 SV=1	64104.8	50034.7	83904.1	60219.6	62893.1	120344	129328	188985	88551.1	155232	201724	37389.6	191923	60206.7	73392.4	317491	526090	201077	22508.8	207493
242	A8E4P2	FARSB	1.09223	-1.09223	122141	260411	1	tr|A8E4P2|A8E4P2_BOVIN	12	12	11.941	0.0221628	2.13204	InVivo Not Matured	InVivo Matured	FARSB protein OS=Bos taurus GN=FARSB PE=2 SV=1	158572	53966	109224	171559	117385	206279	211118	347283	148840	388535	498994	40327.4	249841	171522	136981	544206	858800	369504	37833.7	519338
243	ZZ_FGCZCont0247		1.09274	-1.09274	846087	1.80452e+06		zz|ZZ_FGCZCont0247|	17	8	22.88	0.00477512	2.13278	InVivo Not Matured	InVivo Matured	sp|PPIA_HUMAN|	1.25159e+06	546074	683985	814253	934534	2.76278e+06	1.9293e+06	1.67943e+06	1.35446e+06	1.29661e+06	3.93848e+06	408067	1.56456e+06	814078	1.09054e+06	7.28877e+06	7.84817e+06	1.78689e+06	344290	1.73313e+06
244	Q2TBW0	ATXN10	1.09375	-1.09375	18822.9	40174.5	1	sp|Q2TBW0|ATX10_BOVIN;tr|F1MH20|F1MH20_BOVIN	2	2	1.994	0.0396405	2.13434	InVivo Not Matured	InVivo Matured	Ataxin-10 OS=Bos taurus GN=ATXN10 PE=2 SV=1 [sp|Q2TBW0|ATX10_BOVIN,tr|F1MH20|F1MH20_BOVIN]	20193.7	4691.31	11825.5	27664.5	29739.4	34843.4	36484.5	66063.9	32347.1	31133.6	63545.4	3505.7	27049.8	27658.5	34704.1	91923.9	148414	70291	8222.32	41615
245	F1MF35	TLL2	1.09701	-1.09701	25031.4	53546.1	1	tr|F1MF35|F1MF35_BOVIN;tr|E1BEV7|E1BEV7_BOVIN;tr|F1N0X6|F1N0X6_BOVIN	6	5	5.914	0.0108983	2.13916	InVivo Not Matured	InVivo Matured	Uncharacterized protein (Fragment) OS=Bos taurus GN=TLL2 PE=3 SV=1	17640.6	16535.2	35238.6	29568.7	26173.9	51885.1	85949.4	59192.9	32232.1	38471.3	55511.3	12356.3	80605.3	29562.4	30543.4	136883	349631	62980.4	8193.08	51422.9
246	Q32L30	TEX264	1.09966	-1.09966	12307.5	26376.6	1	tr|Q32L30|Q32L30_BOVIN	2	2	1.991	0.00230822	2.14313	InVivo Not Matured	InVivo Matured	Testis expressed 264 OS=Bos taurus GN=TEX264 PE=2 SV=1	10433.6	8357.93	10533.5	12942.1	19270.6	21196.3	19959.9	31476.2	34734.8	24516	32832.2	6245.66	24094.5	12939.3	22487.6	55920.1	81194.4	33490.2	8829.25	32769.5
247	F1N7D7	DAG1	1.09998	-1.09998	562643	1.20603e+06	1	tr|F1N7D7|F1N7D7_BOVIN	23	22	29.772	0.0103061	2.14351	InVivo Not Matured	InVivo Matured	Dystroglycan OS=Bos taurus GN=DAG1 PE=4 SV=1	720317	311194	382266	690720	708718	1.57247e+06	1.327e+06	1.1092e+06	1.36179e+06	659708	2.26668e+06	232547	874401	690571	827030	4.14849e+06	5.39805e+06	1.18017e+06	346154	881803
248	F1MZU1	LARP1	1.10401	-1.10401	83155.9	178746	1	tr|F1MZU1|F1MZU1_BOVIN;tr|F1N0C8|F1N0C8_BOVIN	8	8	7.936	0.0115885	2.14952	InVivo Not Matured	InVivo Matured	Uncharacterized protein (Fragment) OS=Bos taurus GN=LARP1 PE=4 SV=2	88420.5	31853.9	58902.3	134024	102579	210293	191153	199734	131161	161387	278241	23803.6	134734	133995	119703	554796	777586	212514	33339.9	215719
249	Q3ZBY4	ALDOC	1.11625	-1.11625	1.4643e+06	3.17435e+06	1	tr|Q3ZBY4|Q3ZBY4_BOVIN	29	22	38.702	0.0336459	2.16782	InVivo Not Matured	InVivo Matured	Fructose-bisphosphate aldolase OS=Bos taurus GN=ALDOC PE=2 SV=2	1.6124e+06	291952	772778	2.81903e+06	1.82534e+06	2.9912e+06	2.79959e+06	3.18212e+06	3.68183e+06	3.21699e+06	5.07389e+06	218168	1.76766e+06	2.81843e+06	2.13006e+06	7.8914e+06	1.13884e+07	3.38573e+06	935886	4.30002e+06
250	F1MVT7	EPM2AIP1	1.11769	-1.11769	229389	497774	1	tr|F1MVT7|F1MVT7_BOVIN	15	14	16.922	0.027961	2.17	InVivo Not Matured	InVivo Matured	Uncharacterized protein OS=Bos taurus GN=EPM2AIP1 PE=4 SV=2	337274	57653.2	135465	302448	314106	540149	406940	619584	391129	531069	1.06133e+06	43082.7	309864	302383	366542	1.42502e+06	1.65538e+06	659229	99421.1	709857
251	Q3ZBV2	DDX19A	1.1232	-1.1232	35774.5	77928.6	1	sp|Q3ZBV2|DD19A_BOVIN;tr|F1MUT6|F1MUT6_BOVIN;tr|Q2YDF3|Q2YDF3_BOVIN	5	5	4.96	0.00535343	2.17833	InVivo Not Matured	InVivo Matured	ATP-dependent RNA helicase DDX19A OS=Bos taurus GN=DDX19A PE=2 SV=1	34644.4	20429.6	28239.1	50943.4	44616.2	66562.4	69516.2	113488	52148.8	87928	109019	15266.5	64594.4	50932.4	52064.3	175605	282783	120749	13255.7	117530
252	F1N4Y6	RASA4	1.12675	-1.12675	12912.4	28197.4	1	tr|F1N4Y6|F1N4Y6_BOVIN	3	3	2.975	0.0195208	2.18375	InVivo Not Matured	InVivo Matured	Uncharacterized protein OS=Bos taurus GN=RASA4 PE=4 SV=2	15289	10762.2	9731.22	9504.27	19275.2	16039.8	20750.9	23966.5	55074.7	25155.1	48111.4	8042.31	22259.3	9502.23	22493	42316.3	84412.1	25500	13999.5	33623.8
253	Q3ZBH5	PA2G4	1.12938	-1.12938	522366	1.14276e+06	1	tr|Q3ZBH5|Q3ZBH5_BOVIN	23	23	24.739	0.0156901	2.18765	InVivo Not Matured	InVivo Matured	Proliferation-associated 2G4, 38kDa OS=Bos taurus GN=PA2G4 PE=2 SV=1	702072	190040	314724	632000	772996	887959	1.54009e+06	995624	970345	1.31976e+06	2.20927e+06	142012	719904	631865	902039	2.34261e+06	6.26489e+06	1.05933e+06	246652	1.76407e+06
254	G5E531	TCP1	1.13679	-1.13679	577007	1.26879e+06	1	tr|G5E531|G5E531_BOVIN	26	26	32.819	0.000783669	2.19892	InVivo Not Matured	InVivo Matured	T-complex protein 1 subunit alpha OS=Bos taurus GN=TCP1 PE=3 SV=1	561204	343969	739001	706472	534389	1.4349e+06	1.26256e+06	1.39429e+06	947163	1.30505e+06	1.76599e+06	257039	1.6904e+06	706320	623599	3.78555e+06	5.13593e+06	1.4835e+06	240760	1.7444e+06
255	Q0VCN1	NMRAL1	1.14194	-1.14194	87246.3	192534	1	sp|Q0VCN1|NMRL1_BOVIN;tr|M5FMU4|M5FMU4_BOVIN	5	5	4.92	0.00470865	2.20679	InVivo Not Matured	InVivo Matured	NmrA-like family domain-containing protein 1 OS=Bos taurus GN=NMRAL1 PE=2 SV=1 [sp|Q0VCN1|NMRL1_BOVIN,tr|M5FMU4|M5FMU4_BOVIN]	103389	68554.8	57535.8	111460	95292.7	139630	120375	189655	262571	250441	325342	51229.2	131608	111436	111201	368371	489669	201790	66743	334754
256	A6H7B5	COPS3	1.14303	-1.14303	18306.2	40429.4	1	sp|A6H7B5|CSN3_BOVIN	4	3	3.942	0.00290371	2.20851	InVivo Not Matured	InVivo Matured	COP9 signalosome complex subunit 3 OS=Bos taurus GN=COPS3 PE=2 SV=1	24433.1	11620.8	12955.8	18144.9	24376.4	37491.9	39346.8	46701.8	26602.3	52004.4	76885.8	8683.92	29635.2	18141	28445.8	98911.2	160058	49690.1	6762.06	69512
257	E1BM48	PRPF31	1.14415	-1.14415	13223.4	29227.1	1	tr|E1BM48|E1BM48_BOVIN	3	3	2.991	0.0227303	2.21026	InVivo Not Matured	InVivo Matured	Uncharacterized protein OS=Bos taurus GN=PRPF31 PE=4 SV=1	8789.44	6757.1	9725.08	12676.2	28169.2	19343.4	28376.8	40981.8	16765.1	40668.5	27658.5	5049.4	22245.3	12673.5	32871.7	51031.7	115433	43604.1	4261.53	54359.8
258	G3X8B1	PPIA	1.15621	-1.15621	780205	1.73886e+06	1	tr|G3X8B1|G3X8B1_BOVIN	8	2	10.941	0.00285083	2.22872	InVivo Not Matured	InVivo Matured	Peptidyl-prolyl cis-trans isomerase OS=Bos taurus GN=PPIA PE=3 SV=1	750462	401139	748400	1.17364e+06	827386	1.5251e+06	1.26654e+06	2.23123e+06	1.82461e+06	1.8468e+06	2.36155e+06	299761	1.7119e+06	1.17338e+06	965508	4.02353e+06	5.15214e+06	2.37399e+06	463797	2.46854e+06
259	Q32KX8		1.15992	-1.15992	6502.24	14530.2		sp|Q32KX8|CP013_BOVIN;tr|M5FHQ6|M5FHQ6_BOVIN	2	2	1.991	0.025239	2.23465	InVivo Not Matured	InVivo Matured	UPF0585 protein C16orf13 homolog OS=Bos taurus PE=2 SV=1 [sp|Q32KX8|CP013_BOVIN,tr|M5FHQ6|M5FHQ6_BOVIN]	5048.83	5468.17	10179.5	8807.27	3007.4	12061.1	15201.2	25034.5	7154.55	13199.7	15887.6	4086.22	23284.8	8805.38	3509.45	31819.5	61836.5	26636.3	1818.62	17643.5
260	Q9XSJ4	ENO1	1.16073	-1.16073	4.58533e+07	1.02514e+08	1	sp|Q9XSJ4|ENOA_BOVIN;tr|A6QR19|A6QR19_BOVIN	62	52	103.361	0.0149494	2.2357	InVivo Not Matured	InVivo Matured	Alpha-enolase OS=Bos taurus GN=ENO1 PE=1 SV=4	6.91275e+07	1.49778e+07	3.02153e+07	5.86617e+07	5.62843e+07	9.45366e+07	1.02505e+08	1.01921e+08	1.37158e+08	7.64508e+07	2.1753e+08	1.11925e+07	6.91149e+07	5.86491e+07	6.56803e+07	2.49407e+08	4.16978e+08	1.08442e+08	3.48642e+07	1.02189e+08
261	P61955	SUMO2	1.1636	-1.1636	320271	717459	1	sp|P61955|SUMO2_BOVIN;tr|G3N303|G3N303_BOVIN;tr|G5E5Y5|G5E5Y5_BOVIN;sp|Q17QV3|SUMO3_BOVIN	2	2	1.994	0.0357293	2.24016	InVivo Not Matured	InVivo Matured	Small ubiquitin-related modifier 2 OS=Bos taurus GN=SUMO2 PE=3 SV=1 [sp|P61955|SUMO2_BOVIN,tr|G3N303|G3N303_BOVIN,tr|G5E5Y5|G5E5Y5_BOVIN]	190786	200862	220013	483320	506374	346276	397182	833510	1.03656e+06	973765	600365	150099	503260	483216	590908	913547	1.61569e+06	886842	263484	1.30159e+06
262	Q148N1	MCM4	1.1683	-1.1683	20136.1	45256.5	1	tr|Q148N1|Q148N1_BOVIN	5	5	4.923	0.0469444	2.24753	InVivo Not Matured	InVivo Matured	Minichromosome maintenance complex component 4 OS=Bos taurus GN=MCM4 PE=2 SV=1	20210.2	12991.2	27588.4	29989.4	9901.28	52847.3	65354.7	59103.1	16280.6	32696.8	63597.3	9707.98	63106.2	29983	11554.2	139422	265855	62884.8	4138.37	43704.4
263	A4IF69	NHLRC2	1.17135	-1.17135	1554.94	3503.33	1	sp|A4IF69|NHLC2_BOVIN	3	3	2.977	0.0393191	2.25303	InVivo Not Matured	InVivo Matured	NHL repeat-containing protein 2 OS=Bos taurus GN=NHLRC2 PE=2 SV=1	3111.79	952.224	946.352	2013.76	750.566	2451.26	1706.74	5983.36	2747.99	4627.3	9792.14	711.572	2164.7	2013.33	875.865	6466.92	6942.8	6366.21	698.513	6185.11
264	Q3T0G3	AHSA1	1.17441	-1.17441	15403.5	34767.1	1	tr|Q3T0G3|Q3T0G3_BOVIN	4	4	3.981	0.00392281	2.25709	InVivo Not Matured	InVivo Matured	AHA1, activator of heat shock 90kDa protein ATPase homolog 1 (Yeast) OS=Bos taurus GN=AHSA1 PE=2 SV=1	21055.8	6903.48	11565.8	15000.7	22491.7	35185.2	39965	35322.8	28285.4	35077.2	66258.1	5158.79	26455.8	14997.5	26246.4	92825.7	162573	37582.9	7189.86	46886.2
265	Q3ZCK3	BPNT1	1.1792	-1.1792	18974.6	42969.6	1	sp|Q3ZCK3|BPNT1_BOVIN	5	5	4.92	0.0226257	2.26459	InVivo Not Matured	InVivo Matured	3'(2'),5'-bisphosphate nucleotidase 1 OS=Bos taurus GN=BPNT1 PE=2 SV=1	17706	14611.5	18637.1	22700.1	21218.2	15362.9	38727.9	48384	46754.5	65618.8	55717.2	10918.8	42630.6	22695.3	24760.4	40530.6	157540	51479.9	11884.5	87709.8
266	Q0VCV0	RPA1	1.18301	-1.18301	89263.4	202674	1	tr|Q0VCV0|Q0VCV0_BOVIN	11	11	11.936	0.00022515	2.27052	InVivo Not Matured	InVivo Matured	Replication protein A1, 70kDa OS=Bos taurus GN=RPA1 PE=2 SV=1	100316	54482.3	107994	89983.2	93542.4	218000	207791	221559	163393	202628	315673	40713.2	247026	89963.9	109158	575127	845266	235735	41533	270845
267	F1MTT7	ECI1	1.18305	-1.18305	379362	861367	1	tr|F1MTT7|F1MTT7_BOVIN;tr|Q2NL38|Q2NL38_BOVIN	8	8	8.95	0.0108331	2.27056	InVivo Not Matured	InVivo Matured	3,2-trans-enoyl-CoA isomerase, mitochondrial OS=Bos taurus GN=ECI1 PE=4 SV=1 [tr|F1MTT7|F1MTT7_BOVIN,tr|Q2NL38|Q2NL38_BOVIN]	228177	239457	479760	430851	518566	589021	700513	1.34711e+06	567853	1.10233e+06	718025	178940	1.09741e+06	430759	605135	1.55396e+06	2.8496e+06	1.43331e+06	144343	1.47344e+06
268	E1BMW9	PURA	1.18305	-1.18305	25078.2	56943	1	tr|E1BMW9|E1BMW9_BOVIN	3	3	2.924	0.0143753	2.27062	InVivo Not Matured	InVivo Matured	Uncharacterized protein OS=Bos taurus GN=PURA PE=4 SV=2	35369.4	8673.55	21616.7	33593.8	26137.7	53064.1	34639	56691.1	77213.6	63107.4	111300	6481.52	49446.2	33586.6	30501.1	139994	140907	60318.5	19627	84353
269	A4FUD0	MTHFD1	1.18395	-1.18395	358358	814184	1	tr|A4FUD0|A4FUD0_BOVIN	25	22	26.809	0.00251738	2.27198	InVivo Not Matured	InVivo Matured	MTHFD1 protein OS=Bos taurus GN=MTHFD1 PE=2 SV=1	371964	169955	333275	578469	338126	731473	765306	1.00545e+06	744936	823757	1.17049e+06	127003	762337	578345	394573	1.92977e+06	3.11317e+06	1.06978e+06	189355	1.10108e+06
270	Q3MHY1	CSRP1	1.18977	-1.18977	98770.4	225313	1	sp|Q3MHY1|CSRP1_BOVIN	6	6	7.941	0.0443207	2.28118	InVivo Not Matured	InVivo Matured	Cysteine and glycine-rich protein 1 OS=Bos taurus GN=CSRP1 PE=2 SV=3	155109	23271.9	78159.4	135286	102026	254617	248935	353661	125850	143503	488095	17390.4	178783	135257	119058	671730	1.01264e+06	376291	31989.9	191815
271	Q59A32	GART	1.19061	-1.19061	19254.4	43949.2	1	sp|Q59A32|PUR2_BOVIN	7	7	6.928	0.0207723	2.28256	InVivo Not Matured	InVivo Matured	Trifunctional purine biosynthetic protein adenosine-3 OS=Bos taurus GN=GART PE=2 SV=1	24096.5	4756.02	9831.77	40468.4	17119.1	44218.7	48916.5	46180.3	41609.4	38820.8	75826.5	3554.05	22489.3	40459.7	19976.9	116658	198986	49135.2	10576.7	51890.2
272	A6QLI0	EPDR1	1.20254	-1.20254	183492	422298	1	sp|A6QLI0|EPDR1_BOVIN	6	6	5.887	0.016103	2.30145	InVivo Not Matured	InVivo Matured	Mammalian ependymin-related protein 1 OS=Bos taurus GN=EPDR1 PE=2 SV=1	163298	81364.8	186463	275461	210874	279515	304162	628335	290524	608956	513864	60801.8	426517	275402	246077	737416	1.23729e+06	668539	73848.3	813966
273	Q05B62	SNX1	1.20369	-1.20369	17428.2	40143.3	1	sp|Q05B62|SNX1_BOVIN;tr|F1MYH6|F1MYH6_BOVIN;tr|F1N399|F1N399_BOVIN;tr|Q2KIM3|Q2KIM3_BOVIN	5	4	4.985	0.0192387	2.30335	InVivo Not Matured	InVivo Matured	Sorting nexin-1 OS=Bos taurus GN=SNX1 PE=2 SV=1 [sp|Q05B62|SNX1_BOVIN,tr|F1MYH6|F1MYH6_BOVIN,tr|F1N399|F1N399_BOVIN]	16436.1	4601.28	15163.1	29255.1	21685.6	32074.6	48349	52892.6	33937.9	33462.2	51720.9	3438.42	34684.3	29248.8	25305.7	84619.2	196678	56277	8626.7	44727.6
274	Q8HXY9	CFDP1	1.21542	-1.21542	22683.4	52674.2	1	sp|Q8HXY9|CFDP1_BOVIN	3	3	2.975	0.000624111	2.32215	InVivo Not Matured	InVivo Matured	Craniofacial development protein 1 OS=Bos taurus GN=CFDP1 PE=2 SV=1	24744.3	26574.2	14679.2	18297.8	29121.7	52381.9	58605.5	51261.2	37062.1	64060.2	77865	19858.2	33577.4	18293.8	33983.2	138194	238400	54541.1	9420.81	85626.6
275	Q1W668	SMAD2	1.22336	-1.22336	202470	472750	1	sp|Q1W668|SMAD2_BOVIN;tr|E1BE92|E1BE92_BOVIN;tr|Q08DE0|Q08DE0_BOVIN;tr|E1BG11|E1BG11_BOVIN;tr|F1MD43|F1MD43_BOVIN;tr|Q1LZG1|Q1LZG1_BOVIN	7	7	7.96	0.00588252	2.33491	InVivo Not Matured	InVivo Matured	Mothers against decapentaplegic homolog 2 OS=Bos taurus GN=SMAD2 PE=2 SV=1 [sp|Q1W668|SMAD2_BOVIN,tr|E1BE92|E1BE92_BOVIN,tr|Q08DE0|Q08DE0_BOVIN]	163342	127489	130694	289006	301820	372125	565031	477354	654203	295036	514002	95269.5	298950	288944	352206	981741	2.29847e+06	507898	166292	394362
276	F1MBF0	EIF2A	1.22555	-1.22555	82700.1	193391	1	tr|F1MBF0|F1MBF0_BOVIN	10	9	9.855	0.018772	2.33846	InVivo Not Matured	InVivo Matured	Eukaryotic translation initiation factor 2 subunit 1 OS=Bos taurus GN=EIF2A PE=4 SV=1	78570.5	25314.1	70675.9	133464	105476	143426	195966	252995	122762	251804	247245	18916.5	161665	133435	123084	378388	797163	269183	31204.8	336575
277	Q3SZC4	NSFL1C	1.23179	-1.23179	358180	841218	1	sp|Q3SZC4|NSF1C_BOVIN	11	11	12.949	0.00502028	2.34859	InVivo Not Matured	InVivo Matured	NSFL1 cofactor p47 OS=Bos taurus GN=NSFL1C PE=2 SV=1	414915	151578	295970	533581	394853	740171	822358	1.20239e+06	662412	778761	1.30565e+06	113271	677005	533467	460769	1.95272e+06	3.34525e+06	1.27933e+06	168379	1.04094e+06
278	Q2KJA1	SH3GL1	1.24512	-1.24512	8169.91	19367.2	1	sp|Q2KJA1|SH3G1_BOVIN;tr|Q08DX1|Q08DX1_BOVIN	5	5	4.91	0.00151609	2.37055	InVivo Not Matured	InVivo Matured	Endophilin-A2 OS=Bos taurus GN=SH3GL1 PE=2 SV=1	12541.6	4178.48	7793.16	6976.9	9359.42	22397.1	16571.8	16422.9	18913.8	22530.2	39465.7	3122.47	17826.2	6975.4	10921.9	59088.2	67411.9	17473.8	4807.71	30115.2
279	P13696	PEBP1	1.25187	-1.25187	1.47536e+06	3.51358e+06	1	sp|P13696|PEBP1_BOVIN	11	11	14.876	0.000466736	2.3815	InVivo Not Matured	InVivo Matured	Phosphatidylethanolamine-binding protein 1 OS=Bos taurus GN=PEBP1 PE=1 SV=2	1.84203e+06	895048	1.32935e+06	1.87763e+06	1.43274e+06	2.99365e+06	2.79335e+06	4.07406e+06	3.55226e+06	4.15457e+06	5.79649e+06	668846	3.04077e+06	1.87723e+06	1.67192e+06	7.89785e+06	1.1363e+07	4.33474e+06	902951	5.55324e+06
280	A1A4Q4	TMA7	1.26068	-1.26068	67963.8	162849	1	sp|A1A4Q4|TMA7_BOVIN	4	4	4.919	0.00170413	2.39611	InVivo Not Matured	InVivo Matured	Translation machinery-associated protein 7 OS=Bos taurus GN=TMA7 PE=3 SV=1	103598	33037.4	57376	65590	80217.5	155038	128196	182026	180263	168722	326002	24688	131243	65575.9	93608.9	409022	521486	193673	45821.2	225523
281	Q8MJJ7	DCPS	1.26451	-1.26451	18184.9	43689.9	1	sp|Q8MJJ7|DCPS_BOVIN;tr|A5D7U9|A5D7U9_BOVIN	2	2	1.978	0.0231524	2.40253	InVivo Not Matured	InVivo Matured	m7GpppX diphosphatase OS=Bos taurus GN=DCPS PE=2 SV=1 [sp|Q8MJJ7|DCPS_BOVIN,tr|A5D7U9|A5D7U9_BOVIN]	28941.6	9066.01	21268.5	19347.1	12301.5	36724.5	24175.9	54846	25193.5	77509.4	91073.2	6774.79	48649.7	19342.9	14355.1	96886.7	98344.4	58355.4	6403.93	103604
282	E1BGF3	HCFC1	1.2669	-1.2669	19504.9	46938.7	1	tr|E1BGF3|E1BGF3_BOVIN	8	7	7.954	0.00797938	2.4065	InVivo Not Matured	InVivo Matured	Uncharacterized protein (Fragment) OS=Bos taurus GN=HCFC1 PE=4 SV=2	13661.2	13704.7	27563.8	23734.3	18860.6	32375.2	25015.4	56779	46047	74476.8	42989	10241.2	63049.8	23729.2	22009.2	85412.2	101760	60412.1	11704.7	99550.1
283	F6Q234	PEPD	1.26977	-1.26977	4621.29	11144.4	1	tr|F6Q234|F6Q234_BOVIN	3	3	2.985	0.00222133	2.41154	InVivo Not Matured	InVivo Matured	Uncharacterized protein OS=Bos taurus GN=PEPD PE=3 SV=1	4381.48	2526.51	4715.06	4758.59	6724.8	9854.97	14739.2	13486.2	7180.5	10461.3	13787.6	1888	10785.3	4757.57	7847.43	25999.4	59957.2	14349.2	1825.21	13983.2
284	A1A4I8	XPO7	1.26989	-1.26989	9203.4	22194.8	1	tr|A1A4I8|A1A4I8_BOVIN	3	3	2.981	0.00114577	2.41158	InVivo Not Matured	InVivo Matured	Uncharacterized protein OS=Bos taurus GN=XPO7 PE=2 SV=1	12093.9	5283.91	7577.66	8964.64	12096.9	15953.3	23271.4	19059.6	25945.8	26743.8	38056.8	3948.53	17333.2	8962.71	14116.4	42087.9	94664.9	20279.2	6595.18	35747.3
285	F1N1T2	PALM2	1.2758	-1.2758	43584	105532	1	tr|F1N1T2|F1N1T2_BOVIN	5	5	5.977	0.0303063	2.42135	InVivo Not Matured	InVivo Matured	Uncharacterized protein OS=Bos taurus GN=PALM2 PE=4 SV=2	75643.9	14061.2	34536.9	38457.6	55220.2	194842	101621	88127.9	51427.7	91642	238035	10507.5	79000.1	38449.4	64438.6	514034	413382	93766.8	13072.4	122494
286	G3X736	COPS2	1.28045	-1.28045	7825.63	19011	1	tr|G3X736|G3X736_BOVIN;tr|Q24K13|Q24K13_BOVIN	3	3	2.951	0.00269278	2.42933	InVivo Not Matured	InVivo Matured	Uncharacterized protein OS=Bos taurus GN=COPS2 PE=4 SV=1 [tr|G3X736|G3X736_BOVIN,tr|Q24K13|Q24K13_BOVIN]	10929.9	4729.44	8361.87	7406.49	7700.44	10056	20548.6	18662.7	24470.6	21317.3	34394.2	3534.19	19127	7404.9	8985.94	26529.8	83589.2	19856.8	6220.18	28493.9
287	A2T1U6	AP-B	1.28266	-1.28266	33857.8	82373.2	1	tr|A2T1U6|A2T1U6_BOVIN	6	6	5.954	0.00885023	2.43292	InVivo Not Matured	InVivo Matured	Aminopeptidase B OS=Bos taurus GN=AP-B PE=2 SV=1	45206.1	12959.7	27343.8	38108.9	45670.6	66410.1	73803.3	131971	58784	80897.5	142254	9684.43	62546.5	38100.7	53294.7	175203	300222	140415	14942.3	108132
288	O97764	CRYZ	1.28292	-1.28292	25940.8	63123.4	1	sp|O97764|QOR_BOVIN	3	3	2.991	0.00388263	2.43337	InVivo Not Matured	InVivo Matured	Zeta-crystallin OS=Bos taurus GN=CRYZ PE=2 SV=2	32569.8	10247.5	20957.5	32381.8	33547.4	51828.7	63827.5	71237.6	52819.2	75904.2	102490	7657.69	47938.4	32374.9	39147.7	136735	259642	75795.8	13426.1	101458
289	Q2HJ33	OLA1	1.2893	-1.2893	51326.2	125447	1	sp|Q2HJ33|OLA1_BOVIN	6	6	5.957	0.0097255	2.44411	InVivo Not Matured	InVivo Matured	Obg-like ATPase 1 OS=Bos taurus GN=OLA1 PE=2 SV=1	71166.1	21537.1	22558	66255	75114.6	93988.6	117141	143923	162091	110092	223945	16094.1	51599.5	66240.8	87654.1	247961	476516	153132	41201.9	147155
290	F1N1R8	EML4	1.28996	-1.28996	128589	314428	1	tr|F1N1R8|F1N1R8_BOVIN	12	12	11.902	0.0077689	2.44522	InVivo Not Matured	InVivo Matured	Uncharacterized protein OS=Bos taurus GN=EML4 PE=4 SV=2	116227	42740.4	125331	196504	162141	293013	296980	433572	240232	308345	365741	31938.8	286685	196462	189209	773028	1.20808e+06	461314	61064.5	412152
291	A5PK96	ACP1	1.29	-1.29	29806.9	72887.8	1	tr|A5PK96|A5PK96_BOVIN;tr|Q3SZ94|Q3SZ94_BOVIN	4	4	3.941	0.00488873	2.44534	InVivo Not Matured	InVivo Matured	ACP1 protein OS=Bos taurus GN=ACP1 PE=2 SV=1 [tr|A5PK96|A5PK96_BOVIN,tr|Q3SZ94|Q3SZ94_BOVIN]	45933.6	15696.8	28092.6	37661.5	21649.8	87202.3	70708.6	83522.4	39806.6	83199.2	144543	11729.8	64259.5	37653.5	25264	230057	287634	88866.7	10118.5	111209
292	Q3T0G5	PROSC	1.29046	-1.29046	45591.5	111521	1	sp|Q3T0G5|PROSC_BOVIN	6	6	6.972	0.00126791	2.44609	InVivo Not Matured	InVivo Matured	Proline synthase co-transcribed bacterial homolog protein OS=Bos taurus GN=PROSC PE=2 SV=1	38619.3	31529.4	62216.9	57918.8	37673	92038.6	83413.4	166622	90657.3	124872	121527	23561.1	142316	57906.3	43962.1	242816	339315	177284	23044.2	166911
293	A5PJZ8	SKIV2L2	1.30033	-1.30033	5970.01	14704.7	1	tr|A5PJZ8|A5PJZ8_BOVIN;tr|A6H714|A6H714_BOVIN	2	2	1.942	0.0302761	2.4631	InVivo Not Matured	InVivo Matured	SKIV2L2 protein OS=Bos taurus GN=SKIV2L2 PE=2 SV=1 [tr|A5PJZ8|A5PJZ8_BOVIN,tr|A6H714|A6H714_BOVIN]	6483.23	2771.22	4595.34	4647.15	11353.1	10108.4	16452.2	14645.5	5957.59	26360	20401.4	2070.86	10511.4	4646.15	13248.4	26668	66925.4	15582.6	1514.36	35234.3
294	P52556	BLVRB	1.30315	-1.30315	424195	1.04677e+06	1	sp|P52556|BLVRB_BOVIN	10	10	14.896	0.00702323	2.46767	InVivo Not Matured	InVivo Matured	Flavin reductase (NADPH) OS=Bos taurus GN=BLVRB PE=1 SV=2	726388	165818	285705	538302	404764	1.26774e+06	1.10465e+06	1.20841e+06	964080	688987	2.28579e+06	123911	653525	538186	472335	3.34455e+06	4.49358e+06	1.28573e+06	245060	920940
295	Q2T9T3	POLR2E	1.30393	-1.30393	16893.2	41710.8	1	sp|Q2T9T3|RPAB1_BOVIN;tr|F2Z4J4|F2Z4J4_BOVIN	4	3	3.966	0.00418638	2.4691	InVivo Not Matured	InVivo Matured	DNA-directed RNA polymerases I, II, and III subunit RPABC1 OS=Bos taurus GN=POLR2E PE=2 SV=1 [sp|Q2T9T3|RPAB1_BOVIN,tr|F2Z4J4|F2Z4J4_BOVIN]	11776	7883.36	17314	21000	26492.4	27524.7	38431.2	41610.5	45783.9	55203.9	37056.5	5891.03	39604.4	20995.5	30915	72615.8	156333	44273	11637.8	73788.7
296	E1B9T9	DDI2	1.3112	-1.3112	7502.29	18618.3	1	tr|E1B9T9|E1B9T9_BOVIN;sp|Q2T9Z1|DDI1_BOVIN;tr|F1MG01|F1MG01_BOVIN	2	2	1.994	0.0143328	2.48168	InVivo Not Matured	InVivo Matured	Uncharacterized protein OS=Bos taurus GN=DDI2 PE=4 SV=2	11585	1959.1	8835.8	4994.41	10137.2	20079.2	14854.6	15005.5	18268.3	24883.9	36455.5	1463.99	20211.1	4993.34	11829.5	52972.9	60426.6	15965.6	4643.63	33261.3
297	Q08DQ6	ZYX	1.31994	-1.31994	43949.7	109724	1	tr|Q08DQ6|Q08DQ6_BOVIN	8	8	7.891	0.019795	2.49659	InVivo Not Matured	InVivo Matured	Uncharacterized protein OS=Bos taurus GN=ZYX PE=2 SV=1	40797.6	24289.4	35585	65098.2	53978.5	90288.6	92758.3	212725	47194.9	105655	128382	18150.8	81397.6	65084.3	62989.5	238200	377329	226336	11996.5	141225
298	E1BF55	MAP7D2	1.32284	-1.32284	64388.7	161075	1	tr|E1BF55|E1BF55_BOVIN	6	6	5.953	0.0302485	2.50161	InVivo Not Matured	InVivo Matured	Uncharacterized protein (Fragment) OS=Bos taurus GN=MAP7D2 PE=4 SV=2	64286.7	19177.5	54833.9	96682.7	86962.5	83331.5	213766	228559	87476	192245	202297	14330.9	125428	96662	101480	219845	869573	243183	22235.5	256966
299	Q32LM2	SGTA	1.32373	-1.32373	68300.2	170966	1	sp|Q32LM2|SGTA_BOVIN	7	7	6.972	0.00418494	2.50315	InVivo Not Matured	InVivo Matured	Small glutamine-rich tetratricopeptide repeat-containing protein alpha OS=Bos taurus GN=SGTA PE=2 SV=1	75220.9	30165.1	63838.2	84663.8	87613.1	130802	153072	199640	120535	250779	236704	22541.6	146024	84645.7	102239	345081	622677	212414	30638.8	335205
300	Q1JQD0	HSD17B1	1.32384	-1.32384	9.33459e+06	2.33674e+07	1	tr|Q1JQD0|Q1JQD0_BOVIN	25	24	32.885	0.0383357	2.50331	InVivo Not Matured	InVivo Matured	Hydroxysteroid (17-beta) dehydrogenase 1 OS=Bos taurus GN=HSD17B1 PE=2 SV=1	1.29037e+07	1.27477e+06	3.82285e+06	1.61957e+07	1.24759e+07	2.33157e+07	2.1528e+07	2.6816e+07	3.03664e+07	1.48109e+07	4.06053e+07	952599	8.74445e+06	1.61923e+07	1.45586e+07	6.15114e+07	8.75733e+07	2.85318e+07	7.71884e+06	1.97972e+07
301	Q32KV6	SIL1	1.32404	-1.32404	228192	571317	1	sp|Q32KV6|SIL1_BOVIN	15	15	14.889	0.00294018	2.50366	InVivo Not Matured	InVivo Matured	Nucleotide exchange factor SIL1 OS=Bos taurus GN=SIL1 PE=2 SV=1	255995	108166	159224	300552	317024	557097	695758	581654	641716	380359	805562	80829.7	364211	300488	369948	1.46973e+06	2.83025e+06	618872	163118	508410
302	Q5E956	TPI1	1.32898	-1.32898	7.79571e+06	1.95847e+07	1	sp|Q5E956|TPIS_BOVIN	23	23	38.851	0.00381577	2.51224	InVivo Not Matured	InVivo Matured	Triosephosphate isomerase OS=Bos taurus GN=TPI1 PE=2 SV=3	7.63344e+06	3.49473e+06	7.77857e+06	1.19377e+07	8.13408e+06	2.31047e+07	2.0934e+07	1.94245e+07	2.30079e+07	1.14525e+07	2.40208e+07	2.61152e+06	1.77928e+07	1.19351e+07	9.49197e+06	6.09548e+07	8.51567e+07	2.06673e+07	5.84838e+06	1.53081e+07
303	Q3T0T1	PSMB10	1.34085	-1.34085	22840.4	57856.5	1	sp|Q3T0T1|PSB10_BOVIN;tr|Q8SQB5|Q8SQB5_BOVIN	3	2	3.935	0.0249171	2.53308	InVivo Not Matured	InVivo Matured	Proteasome subunit beta type-10 OS=Bos taurus GN=PSMB10 PE=1 SV=1 [sp|Q3T0T1|PSB10_BOVIN,tr|Q8SQB5|Q8SQB5_BOVIN]	26353.3	17073.8	16536.7	30084.1	24154.2	34889.8	22360.3	51668	99823.1	80541.3	82928.2	12758.8	37826.2	30077.6	28186.4	92046.3	90958.9	54974.1	25374.1	107656
304	E1B8X4	NAE1	1.34639	-1.34639	4464.72	11354.2	1	tr|E1B8X4|E1B8X4_BOVIN	2	2	1.985	0.000770423	2.54309	InVivo Not Matured	InVivo Matured	Uncharacterized protein OS=Bos taurus GN=NAE1 PE=4 SV=1	6126.04	4396.16	4452.88	3860.83	3487.7	8359.34	10302.6	7887.35	13011.8	17209.9	19277.4	3285.13	10185.6	3860	4069.94	22053.6	41909.7	8392.03	3307.47	23003.8
305	A6QR08	GPS1	1.35807	-1.35807	22802.8	58454.7	1	tr|A6QR08|A6QR08_BOVIN;tr|F1MP10|F1MP10_BOVIN	5	4	4.974	0.0015295	2.56349	InVivo Not Matured	InVivo Matured	GPS1 protein OS=Bos taurus GN=GPS1 PE=2 SV=1 [tr|A6QR08|A6QR08_BOVIN,tr|F1MP10|F1MP10_BOVIN]	28366	12706	12962.7	30482.7	29496.6	51731.3	60271.9	69163.1	47856.8	63250.5	89261.9	9494.89	29651	30476.1	34420.7	136478	245178	73588.6	12164.7	84544.2
306	F1MU62	CPSF7	1.36721	-1.36721	14091.9	36354.6	1	tr|F1MU62|F1MU62_BOVIN	4	4	3.961	0.00482287	2.57982	InVivo Not Matured	InVivo Matured	Uncharacterized protein OS=Bos taurus GN=CPSF7 PE=4 SV=1	13695.6	13011.3	10248.6	13018.9	20485.3	22231.6	22636.9	39661.9	31492.4	65750.3	43097.2	9723.02	23442.7	13016.1	23905	58651.5	92084	42199.7	8005.06	87885.7
307	A7MB80	GTF2I	1.37137	-1.37137	42146.7	109042	1	sp|A7MB80|GTF2I_BOVIN	9	9	8.887	0.00995539	2.5872	InVivo Not Matured	InVivo Matured	General transcription factor II-I OS=Bos taurus GN=GTF2I PE=2 SV=1	27115.8	21613.2	95310.6	47089.6	19604.4	106909	128892	121421	59348.2	128641	85327.6	16151	218015	47079.5	22877.1	282047	524314	129190	15085.7	171949
308	E1BNY9	HUWE1	1.38091	-1.38091	38189.3	99459.1	1	tr|E1BNY9|E1BNY9_BOVIN	12	12	11.877	0.00467217	2.60437	InVivo Not Matured	InVivo Matured	Uncharacterized protein OS=Bos taurus GN=HUWE1 PE=4 SV=2	50160.2	25772.7	33368.6	42852.4	38792.7	86898	92012.4	154018	45424.3	118943	157844	19259.3	76327.8	42843.2	45268.7	229254	374295	163873	11546.4	158986
309	E1BCE0	DNAJC8	1.38386	-1.38386	10260.8	26778.9	1	tr|E1BCE0|E1BCE0_BOVIN	3	3	2.966	0.00184477	2.60982	InVivo Not Matured	InVivo Matured	Uncharacterized protein (Fragment) OS=Bos taurus GN=DNAJC8 PE=4 SV=2	12522.5	6321.22	9315.64	15181.6	7963.15	29968.6	18103.2	41121.7	22568.3	22132.8	39405.8	4723.68	21308.7	15178.3	9292.5	79063.1	73641.7	43752.9	5736.64	29583.9
310	A4IFH5	GPT	1.3851	-1.3851	142988	373472	1	sp|A4IFH5|ALAT1_BOVIN	15	13	16.853	0.00692266	2.61191	InVivo Not Matured	InVivo Matured	Alanine aminotransferase 1 OS=Bos taurus GN=GPT PE=1 SV=1	132851	56488.5	134257	229392	161949	355698	401286	509834	401955	198585	418055	42212.4	307102	229343	188985	938404	1.63238e+06	542456	102173	265440
311	Q3SZ99	AIP	1.38773	-1.38773	25757.9	67401.3	1	tr|Q3SZ99|Q3SZ99_BOVIN	4	4	3.966	0.00012186	2.61672	InVivo Not Matured	InVivo Matured	AH receptor-interacting protein OS=Bos taurus GN=AIP PE=2 SV=1	26361.9	17895.2	28095.1	31823.5	24613.9	59426.9	76232.4	79337.7	46884.1	75125.5	82955.3	13372.6	64265.1	31816.7	28722.9	156780	310104	84414.2	11917.5	100417
312	E1BKG4	PDS5A	1.39176	-1.39176	9281.12	24355.2	1	tr|E1BKG4|E1BKG4_BOVIN	5	5	4.976	0.0403757	2.62417	InVivo Not Matured	InVivo Matured	Uncharacterized protein (Fragment) OS=Bos taurus GN=PDS5A PE=4 SV=2	6874.26	1378.3	19246.6	9472.85	9433.57	21046.8	18670.2	29617.4	12524.6	39917	21631.9	1029.97	44025	9470.82	11008.4	55525.6	75948.1	31512.5	3183.64	53355.4
313	Q17QH2	MAP2K2	1.39699	-1.39699	9247.1	24354	1	tr|Q17QH2|Q17QH2_BOVIN	2	2	1.994	0.0488812	2.63369	InVivo Not Matured	InVivo Matured	MAP2K2 protein OS=Bos taurus GN=MAP2K2 PE=2 SV=1	11262.9	2140.42	3557.86	12888.3	16386	21241.8	21215	32222.4	8346.72	38743.9	35442.1	1599.48	8138.3	12885.5	19121.4	56040.1	86300	34284.2	2121.65	51787.3
314	P80227	APEH	1.41429	-1.41429	11368.8	30302.7	1	sp|P80227|ACPH_BOVIN	5	5	4.978	0.0024461	2.66543	InVivo Not Matured	InVivo Matured	Acylamino-acid-releasing enzyme OS=Bos taurus GN=APEH PE=1 SV=2	16115.3	5390.73	13055.3	15250.7	7031.85	30396.3	24967.9	35516.6	22785.5	37847.2	50711.5	4028.35	29863	15247.5	8205.74	80191.7	101566	37789.2	5791.85	50588.8
315	F1N4K1	PFAS	1.41512	-1.41512	18496.4	49328	1	tr|F1N4K1|F1N4K1_BOVIN	6	6	5.889	0.0357846	2.6669	InVivo Not Matured	InVivo Matured	Uncharacterized protein OS=Bos taurus GN=PFAS PE=4 SV=2	33995.6	5141.43	21927.6	20435.5	10981.6	57831	42899.7	70591	16370.1	58948.2	106977	3842.06	50157.6	20431.1	12814.9	152570	174511	75107.8	4161.11	78793.6
316	Q3ZBH9	MCM7	1.42308	-1.42308	30448	81650.4	1	sp|Q3ZBH9|MCM7_BOVIN	5	5	4.963	0.00106441	2.68163	InVivo Not Matured	InVivo Matured	DNA replication licensing factor MCM7 OS=Bos taurus GN=MCM7 PE=2 SV=1	26111.8	19626.1	46417.1	39399	20686.1	95607.9	86295.3	99677.3	54115.2	72556.5	82168.2	14666	106175	39390.6	24139.4	252233	351038	106055	13755.5	96983.3
317	Q58DC0	CPPED1	1.42346	-1.42346	19719.7	52895.4	1	sp|Q58DC0|CPPED_BOVIN	3	3	2.984	0.00654565	2.68236	InVivo Not Matured	InVivo Matured	Calcineurin-like phosphoesterase domain-containing protein 1 OS=Bos taurus GN=CPPED1 PE=2 SV=1	25466.2	8779.34	17154.8	18258.9	28939.3	39845.8	62553.2	52357.4	28647.5	81073.1	80136.7	6560.57	39240	18254.9	33770.4	105121	254459	55707.5	7281.92	108367
318	P48427	TBCA	1.42424	-1.42424	167896	450590	1	sp|P48427|TBCA_BOVIN	8	7	7.912	0.00223208	2.68374	InVivo Not Matured	InVivo Matured	Tubulin-specific chaperone A OS=Bos taurus GN=TBCA PE=1 SV=3	171137	65767.7	137155	237171	228250	491554	460490	527160	362208	411537	538532	49146.5	313731	237120	266354	1.29682e+06	1.87321e+06	560890	92069.8	550085
319	Q3SZD7	CBR1	1.42433	-1.42433	3009.1	8077.8	1	sp|Q3SZD7|CBR1_BOVIN;tr|G1K231|G1K231_BOVIN	2	2	1.966	0.0281811	2.68446	InVivo Not Matured	InVivo Matured	Carbonyl reductase [NADPH] 1 OS=Bos taurus GN=CBR1 PE=2 SV=1 [sp|Q3SZD7|CBR1_BOVIN,tr|G1K231|G1K231_BOVIN]	7387.44	1840.15	1434.34	3150.72	1232.84	11856.9	2707.58	10103.1	8619.37	7102.08	23246.7	1375.1	3280.94	3150.04	1438.64	31280.8	11014.1	10749.5	2190.96	9493.06
320	F1MTK0	DNAJC9	1.434	-1.434	8048.75	21749	1	tr|F1MTK0|F1MTK0_BOVIN	3	3	2.919	0.0367801	2.70216	InVivo Not Matured	InVivo Matured	Uncharacterized protein (Fragment) OS=Bos taurus GN=DNAJC9 PE=4 SV=1	10209.7	2890.5	10275.9	11634.8	5232.9	28614.8	28359.6	30694.7	7014.29	14061.5	32127.7	2159.99	23505.3	11632.3	6106.47	75491.6	115363	32658.7	1782.96	18795.4
321	P18203	FKBP1A	1.44155	-1.44155	198568	539336	1	sp|P18203|FKB1A_BOVIN	3	3	2.99	0.00310232	2.71614	InVivo Not Matured	InVivo Matured	Peptidyl-prolyl cis-trans isomerase FKBP1A OS=Bos taurus GN=FKBP1A PE=1 SV=2	171871	91585.4	149227	338409	241745	445654	381648	641522	757403	470455	540841	68439.4	341344	338336	282102	1.17572e+06	1.5525e+06	682570	192524	628837
322	Q58CY6	FAM213B	1.44609	-1.44609	19976.2	54430.5	1	sp|Q58CY6|PGFS_BOVIN	2	2	2.991	0.015539	2.72477	InVivo Not Matured	InVivo Matured	Prostamide/prostaglandin F synthase OS=Bos taurus GN=FAM213B PE=2 SV=1	33656.7	4481.94	10021.5	21228.7	30492.1	60088.7	61211.4	68534.7	45321.3	36996.6	105910	3349.24	22923.2	21224.2	35582.5	158526	249000	72920	11520.2	49451.8
323	Q24K03	THUMPD1	1.44985	-1.44985	11633	31780.8	1	sp|Q24K03|THUM1_BOVIN	3	3	2.959	0.00249332	2.73195	InVivo Not Matured	InVivo Matured	THUMP domain-containing protein 1 OS=Bos taurus GN=THUMPD1 PE=2 SV=1	16676.4	5747.31	8930.31	15490.5	11320.4	33658.6	22604	42605.7	21463.8	38571.9	52477.3	4294.81	20427.3	15487.2	13210.2	88798.2	91950	45331.8	5455.89	51557.5
324	A6QQL4	UBFD1	1.45159	-1.45159	28294.3	77389.1	1	tr|A6QQL4|A6QQL4_BOVIN;tr|G3MZF7|G3MZF7_BOVIN	3	3	3.988	0.0407066	2.73515	InVivo Not Matured	InVivo Matured	UBFD1 protein OS=Bos taurus GN=UBFD1 PE=2 SV=1	53348.4	5931.71	29123.3	37876.3	15191.7	97352.4	79516.3	132874	34019.6	43183.8	167876	4432.61	66617	37868.2	17727.8	256835	323462	141376	8647.45	57722
325	A8E4R4	EXOSC6	1.46786	-1.46786	9747.47	26964.4	1	tr|A8E4R4|A8E4R4_BOVIN	2	2	1.994	0.00443468	2.76629	InVivo Not Matured	InVivo Matured	EXOSC6 protein OS=Bos taurus GN=EXOSC6 PE=2 SV=1	6895.59	7037.32	7475.42	12710.6	14618.4	18505.3	13545.8	30991.1	32848.8	38930.8	21699	5258.8	17099.4	12707.9	17058.8	48820.7	55102.6	32974.1	8349.84	52037.1
326	Q5EAD2	PHGDH	1.4755	-1.4755	559494	1.55584e+06	1	sp|Q5EAD2|SERA_BOVIN	18	18	18.943	0.0113926	2.7808	InVivo Not Matured	InVivo Matured	D-3-phosphoglycerate dehydrogenase OS=Bos taurus GN=PHGDH PE=2 SV=3	597883	147379	313451	896791	841968	1.37486e+06	987319	2.08594e+06	1.67216e+06	1.65892e+06	1.88141e+06	110133	716992	896598	982524	3.62717e+06	4.01629e+06	2.21941e+06	425046	2.2174e+06
327	E1BP50	TNKS1BP1	1.47844	-1.47844	4739.31	13207.8	1	tr|E1BP50|E1BP50_BOVIN	3	3	2.989	0.00550805	2.78686	InVivo Not Matured	InVivo Matured	Uncharacterized protein OS=Bos taurus GN=TNKS1BP1 PE=4 SV=2	5829.56	3029.52	4698.81	7087.9	3050.77	17925.4	13015.2	19686.4	8513.31	6898.61	18344.4	2263.88	10748.1	7086.38	3560.06	47290.8	52944.3	20946	2164	9221.09
328	Q32L22	POLR1C	1.49328	-1.49328	7200.17	20272.3	1	sp|Q32L22|RPAC1_BOVIN;tr|Q2HPH1|Q2HPH1_BOVIN	4	4	3.939	0.0462001	2.81553	InVivo Not Matured	InVivo Matured	DNA-directed RNA polymerases I and III subunit RPAC1 OS=Bos taurus GN=POLR1C PE=2 SV=1 [sp|Q32L22|RPAC1_BOVIN,tr|Q2HPH1|Q2HPH1_BOVIN]	9353.4	802.121	9660.59	11030.4	5154.35	32643.1	9555.61	24947.5	14452.8	19762.5	29433.2	599.404	22097.8	11028	6014.81	86119.2	38871	26543.8	3673.75	26415.7
329	Q2NKU3	BUD31	1.49364	-1.49364	4116.53	11593.9	1	sp|Q2NKU3|BUD31_BOVIN	2	2	1.987	0.00625593	2.81642	InVivo Not Matured	InVivo Matured	Protein BUD31 homolog OS=Bos taurus GN=BUD31 PE=2 SV=1	6204.25	1390.85	4112.65	2884.83	5990.09	12481.2	9810.07	15233.3	7050.18	13394.7	19523.5	1039.35	9407.32	2884.21	6990.07	32927.9	39906.1	16208	1792.09	17904.2
330	Q17QL8	LYPLA2	1.49366	-1.49366	54879.4	154543	1	tr|Q17QL8|Q17QL8_BOVIN	6	6	5.944	0.00120788	2.81605	InVivo Not Matured	InVivo Matured	Lysophospholipase II OS=Bos taurus GN=LYPLA2 PE=2 SV=1	70697.8	23947.7	39856.5	73177.3	66717.9	138161	127616	164950	155933	186057	222471	17895.5	91168.3	73161.5	77855.7	364497	519125	175505	39636.7	248695
331	Q2KI86	RPA2	1.49706	-1.49706	21483.3	60642.3	1	tr|Q2KI86|Q2KI86_BOVIN	3	3	2.984	0.00187277	2.82276	InVivo Not Matured	InVivo Matured	Replication protein A2, 32kDa OS=Bos taurus GN=RPA2 PE=2 SV=1	12194.6	15226.4	15003.8	21744.1	43247.7	41840.9	76295.2	63714.8	69276.3	52084.4	38373.9	11378.3	34320	21739.4	50467.4	110385	310359	67791.6	17609.4	69619
332	A5D9F7	SNX6	1.50538	-1.50538	27977.9	79430.9	1	tr|A5D9F7|A5D9F7_BOVIN;tr|F1MHJ5|F1MHJ5_BOVIN	8	8	7.927	0.0024738	2.83906	InVivo Not Matured	InVivo Matured	Sorting nexin 6 (Fragment) OS=Bos taurus GN=SNX6 PE=2 SV=1 [tr|A5D9F7|A5D9F7_BOVIN,tr|F1MHJ5|F1MHJ5_BOVIN]	41899.4	9917.76	25483.1	36583.6	26005.9	80427.2	73459.8	89769.9	61388.5	92109.3	131849	7411.28	58290.4	36575.7	30347.2	212183	298825	95513.9	15604.4	123119
333	E1BIM8	SRC	1.50563	-1.50563	21056.5	59791.5	1	tr|E1BIM8|E1BIM8_BOVIN	4	3	3.984	8.66307e-06	2.83957	InVivo Not Matured	InVivo Matured	Uncharacterized protein OS=Bos taurus GN=SRC PE=4 SV=1	25266.7	17945.3	17698	18739.3	25633.2	49723.6	54394	67783	57748.1	69308.6	79508.8	13410.1	40482.7	18735.3	29912.4	131181	221268	72120.2	14679	92641.9
334	Q2NKU4	CARHSP1	1.50816	-1.50816	7111.24	20229.5	1	tr|Q2NKU4|Q2NKU4_BOVIN	2	2	1.987	0.0407363	2.84473	InVivo Not Matured	InVivo Matured	Calcium regulated heat stable protein 1, 24kDa OS=Bos taurus GN=CARHSP1 PE=2 SV=1	15576.9	850.392	6315.06	3577.28	9236.59	38280.9	22746.5	12958.4	12132.6	15029.3	49017.2	635.476	14445.2	3576.51	10778.5	100993	92529.9	13787.6	3083.99	20089
335	Q3ZBL1	ADI1	1.51046	-1.51046	9350.27	26640.9	1	sp|Q3ZBL1|MTND_BOVIN	2	2	1.982	0.0269064	2.84921	InVivo Not Matured	InVivo Matured	1,2-dihydroxy-3-keto-5-methylthiopentene dioxygenase OS=Bos taurus GN=ADI1 PE=2 SV=2	9373.74	1503.93	4512.23	20010.4	11351	25365.4	16979.1	46880.3	18545.7	25433.9	29497.2	1123.85	10321.3	20006.1	13245.9	66919.1	69068.7	49880	4714.14	33996.4
336	P80177	MIF	1.51391	-1.51391	2.44909e+06	6.99418e+06	1	sp|P80177|MIF_BOVIN	3	3	4.985	0.0180334	2.85583	InVivo Not Matured	InVivo Matured	Macrophage migration inhibitory factor OS=Bos taurus GN=MIF PE=1 SV=6	2.08556e+06	485581	2.18989e+06	4.7787e+06	2.70571e+06	6.17331e+06	7.60225e+06	1.13888e+07	5.37015e+06	4.43636e+06	6.56283e+06	362862	5.00918e+06	4.77767e+06	3.1574e+06	1.62864e+07	3.0925e+07	1.21175e+07	1.36504e+06	5.9299e+06
337	Q0IIA3	SRI	1.5167	-1.5167	77023.5	220393	1	tr|Q0IIA3|Q0IIA3_BOVIN	2	2	1.985	0.0028473	2.86138	InVivo Not Matured	InVivo Matured	Sorcin OS=Bos taurus GN=SRI PE=2 SV=1	52676.4	73387.2	68268.9	89433.4	101352	108834	161008	202927	356260	272938	165761	54840.4	156159	89414.2	118271	287126	654960	215912	90557.7	364825
338	P43033	PAFAH1B1	1.53006	-1.53006	17407.4	50274	1	sp|P43033|LIS1_BOVIN;tr|A5D7P3|A5D7P3_BOVIN	3	3	2.963	0.00191796	2.88809	InVivo Not Matured	InVivo Matured	Platelet-activating factor acetylhydrolase IB subunit alpha OS=Bos taurus GN=PAFAH1B1 PE=1 SV=2 [sp|P43033|LIS1_BOVIN,tr|A5D7P3|A5D7P3_BOVIN]	21378.9	6182.23	16114.8	24034.1	19326.9	42166.6	45572	59208.7	57847.7	46575.2	67274.8	4619.81	36861.2	24029	22553.3	111244	185381	62997.2	14704.3	62255.2
339	F1N1T3	AKAP2	1.5319	-1.5319	191665	554231	1	tr|F1N1T3|F1N1T3_BOVIN	20	20	22.742	0.0170557	2.89167	InVivo Not Matured	InVivo Matured	Uncharacterized protein OS=Bos taurus GN=AKAP2 PE=4 SV=2	265134	43891.3	144694	274485	230120	723070	647361	679153	261468	460102	834320	32798.8	330975	274426	268535	1.90761e+06	2.63338e+06	722609	66462.6	614999
340	Q32L92	CNN3	1.5356	-1.5356	2.01254e+06	5.83453e+06	1	sp|Q32L92|CNN3_BOVIN;sp|Q3SYU6|CNN2_BOVIN	20	19	25.868	0.0175254	2.89909	InVivo Not Matured	InVivo Matured	Calponin-3 OS=Bos taurus GN=CNN3 PE=2 SV=1	2.45988e+06	311328	986406	3.2185e+06	3.08658e+06	6.2198e+06	6.05646e+06	7.00394e+06	4.61132e+06	5.28112e+06	7.74072e+06	232647	2.25632e+06	3.21781e+06	3.60185e+06	1.64091e+07	2.46369e+07	7.45209e+06	1.17215e+06	7.05905e+06
341	F6Q4T4	REPS1	1.53821	-1.53821	7797.44	22648.3	1	tr|F6Q4T4|F6Q4T4_BOVIN	3	3	2.989	0.00244544	2.90458	InVivo Not Matured	InVivo Matured	Uncharacterized protein OS=Bos taurus GN=REPS1 PE=4 SV=1	7114.31	3770.69	7405.75	8006.38	12690.1	16033.4	26835.2	27984.3	13539.8	28848.7	22387.2	2817.73	16940	8004.66	14808.5	42299.5	109162	29774.9	3441.7	38560.9
342	O46382	ARFGEF1	1.53971	-1.53971	22787.4	66253.2	1	sp|O46382|BIG1_BOVIN;tr|E1BP90|E1BP90_BOVIN	8	7	7.824	0.0253371	2.90744	InVivo Not Matured	InVivo Matured	Brefeldin A-inhibited guanine nucleotide-exchange protein 1 OS=Bos taurus GN=ARFGEF1 PE=1 SV=1 [sp|O46382|BIG1_BOVIN,tr|E1BP90|E1BP90_BOVIN]	31320.4	3119.85	15797.2	34988.8	28711	73077.2	74425.4	93416.2	41519.4	48828	98558.7	2331.38	36134.7	34981.3	33503.9	192792	302753	99393.5	10553.8	65266.4
343	F1MT41	PTGFRN	1.54366	-1.54366	737605	2.15037e+06	1	tr|F1MT41|F1MT41_BOVIN	23	22	31.811	0.00865693	2.91534	InVivo Not Matured	InVivo Matured	Uncharacterized protein (Fragment) OS=Bos taurus GN=PTGFRN PE=4 SV=1	888750	171883	396622	1.00786e+06	1.22291e+06	2.27966e+06	1.7695e+06	2.45373e+06	1.94767e+06	2.3013e+06	2.79671e+06	128444	907238	1.00764e+06	1.42707e+06	6.01419e+06	7.19809e+06	2.61073e+06	495079	3.07605e+06
344	A4FUD9	MCM3	1.55081	-1.55081	41131	120508	1	sp|A4FUD9|MCM3_BOVIN;tr|G3X6V0|G3X6V0_BOVIN	10	10	9.922	0.000247389	2.92987	InVivo Not Matured	InVivo Matured	DNA replication licensing factor MCM3 OS=Bos taurus GN=MCM3 PE=2 SV=1 [sp|A4FUD9|MCM3_BOVIN,tr|G3X6V0|G3X6V0_BOVIN]	36698.7	26774	56888.4	49732.2	35561.6	167176	120815	129238	95727.4	89585.3	115483	20007.5	130127	49721.5	41498.2	441045	491460	137508	24333	119745
345	P31754	UMPS	1.55799	-1.55799	3445.88	10148.1	1	sp|P31754|UMPS_BOVIN	2	2	1.994	0.0141584	2.945	InVivo Not Matured	InVivo Matured	Uridine 5'-monophosphate synthase OS=Bos taurus GN=UMPS PE=2 SV=1	6225.21	668.807	2818.59	3299.99	4216.79	11002.8	8488.9	9636.63	6589.82	15022.4	19589.4	499.782	6447.29	3299.28	4920.73	29027.5	34531.8	10253.2	1675.07	20079.8
346	Q0VCI1	OSGEP	1.56425	-1.56425	14141.8	41822.5	1	sp|Q0VCI1|OSGEP_BOVIN	3	3	2.981	0.00620852	2.95738	InVivo Not Matured	InVivo Matured	Probable tRNA N6-adenosine threonylcarbamoyltransferase OS=Bos taurus GN=OSGEP PE=2 SV=1	13572.8	6504.25	15219.2	22224.8	13187.8	28827.1	32846.9	61378.2	22119.7	63940.9	42710.8	4860.46	34812.6	22220	15389.4	76051.6	133617	65305.5	5622.62	85467.1
347	Q0VCW8	PDCL3	1.56591	-1.56591	11203.1	33170.5	1	sp|Q0VCW8|PDCL3_BOVIN;tr|F1MTW8|F1MTW8_BOVIN	2	2	1.987	0.0187796	2.96082	InVivo Not Matured	InVivo Matured	Phosducin-like protein 3 OS=Bos taurus GN=PDCL3 PE=2 SV=1 [sp|Q0VCW8|PDCL3_BOVIN,tr|F1MTW8|F1MTW8_BOVIN]	13825.2	2243.91	5277.96	18668	16000.7	39218.9	29250.2	40536.3	16454.1	40393	43504.9	1676.82	12072.9	18664	18671.8	103467	118986	43130.1	4182.47	53991.7
348	Q58DK5	ALAD	1.56625	-1.56625	383305	1.1351e+06	1	sp|Q58DK5|HEM2_BOVIN;tr|Q2KIL3|Q2KIL3_BOVIN	10	10	9.97	0.0459128	2.96134	InVivo Not Matured	InVivo Matured	Delta-aminolevulinic acid dehydratase OS=Bos taurus GN=ALAD PE=2 SV=1 [sp|Q58DK5|HEM2_BOVIN,tr|Q2KIL3|Q2KIL3_BOVIN]	455829	23080.7	146870	607151	683595	960780	982262	1.15773e+06	1.85736e+06	717348	1.4344e+06	17247.6	335952	607021	797713	2.53473e+06	3.99572e+06	1.23181e+06	472122	958849
349	Q2KIT8	TSTA3	1.5797	-1.5797	15011.1	44871.4	1	tr|Q2KIT8|Q2KIT8_BOVIN	2	1	1.994	0.00212603	2.98922	InVivo Not Matured	InVivo Matured	Tissue specific transplantation antigen P35B OS=Bos taurus GN=TSTA3 PE=2 SV=1	16914.2	7976.79	10642.5	16862.8	22659.1	28105.6	32000.3	46466.9	46172.9	71611.3	53225.4	5960.84	24343.7	16859.2	26441.8	74148.4	130173	49440.1	11736.7	95719.8
350	P54149	MSRA	1.59571	-1.59571	14852.3	44891.9	1	sp|P54149|MSRA_BOVIN	4	4	3.98	0.033225	3.02256	InVivo Not Matured	InVivo Matured	Mitochondrial peptide methionine sulfoxide reductase OS=Bos taurus GN=MSRA PE=1 SV=2	20784	6712.72	18363.7	23748.9	4652	61080.1	26979.5	89110.6	18639.4	28650	65402.8	5016.24	42005.3	23743.8	5428.6	161142	109749	94812.4	4737.95	38295.2
351	Q2HJH9	PDCD5	1.60239	-1.60239	16592.3	50383.6	1	sp|Q2HJH9|PDCD5_BOVIN	5	5	4.953	0.00231553	3.03657	InVivo Not Matured	InVivo Matured	Programmed cell death protein 5 OS=Bos taurus GN=PDCD5 PE=2 SV=3	14565.9	11041.2	16259.8	20763.9	20330.6	31918.2	36863.5	53906.8	33212.4	96017.2	45835.9	8250.81	37192.8	20759.4	23724.5	84206.7	149956	57356.1	8442.27	128342
352	F1MB04	CASP3	1.61478	-1.61478	9485.28	29052.2	1	tr|F1MB04|F1MB04_BOVIN	2	2	1.978	0.0133446	3.06287	InVivo Not Matured	InVivo Matured	Caspase-3 OS=Bos taurus GN=CASP3 PE=3 SV=2	13738.3	1506.12	8202.93	14856.6	9122.44	20722.7	31387.3	34878.5	27197.6	31074.7	43231.4	1125.48	18763.5	14853.4	10645.3	54670.8	127680	37110.2	6913.36	41536.3
353	A5PK76	ASPSCR1	1.62354	-1.62354	6607.62	20362.1	1	tr|A5PK76|A5PK76_BOVIN	3	3	2.991	0.00264802	3.08161	InVivo Not Matured	InVivo Matured	ASPSCR1 protein OS=Bos taurus GN=ASPSCR1 PE=2 SV=1	10058.2	2213.12	7738.26	7713.55	5314.91	26689.4	14562.5	21794.1	21346.3	17418.1	31651.2	1653.81	17700.6	7711.89	6202.17	70412	59238.5	23188.6	5426.03	23282
354	F6QLF1	HAPLN3	1.64127	-1.64127	123396	384924	1	tr|F6QLF1|F6QLF1_BOVIN;tr|F1N2J5|F1N2J5_BOVIN	11	11	11.841	0.0432214	3.11943	InVivo Not Matured	InVivo Matured	Uncharacterized protein OS=Bos taurus GN=HAPLN3 PE=4 SV=1	85646.7	29911.8	186287	218166	96966.8	308686	282791	630095	101066	601982	269512	22352.3	426114	218120	113154	814376	1.15036e+06	670412	25690.1	804644
355	Q29RL9	TCEA1	1.64944	-1.64944	25064.2	78631.6	1	sp|Q29RL9|TCEA1_BOVIN;tr|G1K224|G1K224_BOVIN	4	4	3.987	0.00103138	3.1372	InVivo Not Matured	InVivo Matured	Transcription elongation factor A protein 1 OS=Bos taurus GN=TCEA1 PE=2 SV=1	30283.3	11076.4	24342.5	29610.2	30008.6	62749.7	58389.2	105360	63050.6	103609	95295.3	8277.11	55681.3	29603.8	35018.2	165546	237520	112101	16026.8	138489
356	F1N3S4	CUL4A	1.65527	-1.65527	2513.94	7920.65	1	tr|F1N3S4|F1N3S4_BOVIN	5	2	4.961	0.0295668	3.15069	InVivo Not Matured	InVivo Matured	Uncharacterized protein (Fragment) OS=Bos taurus GN=CUL4A PE=3 SV=2	2794.67	3104.83	1998.69	3061.41	1610.12	5270.17	4925.14	13234.8	2246.12	13927.1	8794.24	2320.16	4571.83	3060.75	1878.91	13903.8	20034.9	14081.6	570.941	18615.7
357	Q17QU3	ARPIN	1.65896	-1.65896	2728.21	8617.56	1	sp|Q17QU3|ARPIN_BOVIN	2	2	1.96	0.00993939	3.15868	InVivo Not Matured	InVivo Matured	Arpin OS=Bos taurus GN=ARPIN PE=2 SV=1	6469.07	1594.92	1742.85	2196.29	1637.94	9696.78	3549.53	5961.95	15104.3	8775.21	20356.8	1191.84	3986.61	2195.82	1911.37	25582.1	14439	6343.43	3839.37	11729.4
358	P35376	FSHR	1.66182	-1.66182	7726.55	24450.2	1	sp|P35376|FSHR_BOVIN;tr|F1MT42|F1MT42_BOVIN	2	2	1.986	9.32727e-05	3.16444	InVivo Not Matured	InVivo Matured	Follicle-stimulating hormone receptor OS=Bos taurus GN=FSHR PE=2 SV=1 [sp|P35376|FSHR_BOVIN,tr|F1MT42|F1MT42_BOVIN]	6745.97	6875.17	9183.81	5657.79	10170	17842.4	20178.1	35655	23494.9	25080.6	21228.2	5137.63	21007.2	5656.58	11867.8	47071.8	82082	37936.5	5972.17	33524.2
359	Q0IIF0	ILKAP	1.67004	-1.67004	1985.1	6319.24	1	sp|Q0IIF0|ILKAP_BOVIN	2	1	1.973	0.0155835	3.18334	InVivo Not Matured	InVivo Matured	Integrin-linked kinase-associated serine/threonine phosphatase 2C OS=Bos taurus GN=ILKAP PE=2 SV=1	2939.02	654.303	3402.37	1824.01	1105.78	6140.24	6189.82	10358.2	2214.19	6693.75	9248.47	488.944	7782.64	1823.62	1290.38	16199.2	25179.4	11021	562.826	8947.25
360	F1MPD1	MRC2	1.67563	-1.67563	119393	381413	1	tr|F1MPD1|F1MPD1_BOVIN	14	14	13.94	0.0115329	3.1946	InVivo Not Matured	InVivo Matured	Uncharacterized protein (Fragment) OS=Bos taurus GN=MRC2 PE=4 SV=1	142759	20375.1	55354.9	160796	217680	413480	336345	464815	292677	399746	449231	15225.8	126620	160762	254019	1.09084e+06	1.36821e+06	494556	74395.7	534324
361	F1MLJ0	WIZ	1.70249	-1.70249	2104.48	6851.55	1	tr|F1MLJ0|F1MLJ0_BOVIN	2	2	1.984	0.0230657	3.2557	InVivo Not Matured	InVivo Matured	Uncharacterized protein OS=Bos taurus GN=WIZ PE=4 SV=2	945.52	1060.2	4626.36	2499.07	1391.25	4703.62	2304.51	8878.93	4722.05	13648.6	2975.35	792.257	10582.4	2498.54	1623.51	12409.1	9374.47	9447.05	1200.3	18243.5
362	Q2KIZ8	MCM6	1.72188	-1.72188	22037.2	72695.2	1	sp|Q2KIZ8|MCM6_BOVIN;tr|E1BH89|E1BH89_BOVIN	5	5	4.954	0.000975883	3.29875	InVivo Not Matured	InVivo Matured	DNA replication licensing factor MCM6 OS=Bos taurus GN=MCM6 PE=2 SV=1 [sp|Q2KIZ8|MCM6_BOVIN,tr|E1BH89|E1BH89_BOVIN]	22072.4	9295.3	26629.8	39216.3	12972.1	80940.7	68439.6	79240.9	65882.8	68971.9	69457.1	6946.14	60913.3	39207.8	15137.7	213538	278404	84311.1	16746.8	92191.9
363	A0JNE9	CTPS	1.7268	-1.7268	13126.9	43451.3	1	tr|A0JNE9|A0JNE9_BOVIN	4	4	3.939	0.00040418	3.3101	InVivo Not Matured	InVivo Matured	CTP synthase OS=Bos taurus GN=CTPS PE=2 SV=1	15407.1	12313.4	8543.1	11944	17426.9	45398.5	38173.5	58708.9	23149.5	51826.3	48482.7	9201.46	19541.6	11941.4	20336.1	119770	155285	62465.4	5884.38	69274
364	Q2NKU1	DUT	1.74065	-1.74065	15458.7	51663.1	1	tr|Q2NKU1|Q2NKU1_BOVIN;tr|G3N0R2|G3N0R2_BOVIN	5	5	4.923	0.00753356	3.34202	InVivo Not Matured	InVivo Matured	Deoxyuridine triphosphatase OS=Bos taurus GN=DUT PE=2 SV=1	18528.2	5230.9	18115.8	25589.6	9828.86	91177.1	54995.6	44262.1	43594.8	24286	58304.2	3908.91	41438.2	25584.1	11469.7	240543	223715	47094.2	11081.4	32462.1
365	Q29RT7	TIPRL	1.77617	-1.77617	2021.75	6927.26	1	tr|Q29RT7|Q29RT7_BOVIN	2	2	1.936	0.0225251	3.42637	InVivo Not Matured	InVivo Matured	TIP41, TOR signaling pathway regulator-like (S. cerevisiae) OS=Bos taurus GN=TIPRL PE=2 SV=1	5479.93	179.047	1442.61	1586.86	1420.31	9350.22	5597.49	7146.92	3378.6	9163.08	17244.2	133.797	3299.85	1586.52	1657.42	24667.8	22769.9	7604.22	858.807	12247.9
366	A7Z055	PLAA	1.77766	-1.77766	20763.6	71194.2	1	tr|A7Z055|A7Z055_BOVIN	6	6	5.975	0.00137933	3.4288	InVivo Not Matured	InVivo Matured	PLAA protein OS=Bos taurus GN=PLAA PE=2 SV=1	33801.6	7229.88	19809.1	24472	18505.4	73609.4	83593.5	82914.5	47981.6	67872.1	106366	5402.7	45311.6	24466.7	21594.6	194196	340048	88219.9	12196.4	90721.8
367	Q1LZA3	ASNS	1.81312	-1.81312	375.094	1320.6	1	sp|Q1LZA3|ASNS_BOVIN;tr|A1L588|A1L588_BOVIN	2	1	1.994	0.0184422	3.52071	InVivo Not Matured	InVivo Matured	Asparagine synthetase [glutamine-hydrolyzing] OS=Bos taurus GN=ASNS PE=2 SV=3 [sp|Q1LZA3|ASNS_BOVIN,tr|A1L588|A1L588_BOVIN]	816.911	35.1249	193.726	326.614	503.091	972.373	1135.57	1027.71	1583.51	1883.82	2570.65	26.2479	443.133	326.544	587.077	2565.32	4619.37	1093.47	402.512	2518.02
368	Q3MHE4	MSH2	1.82634	-1.82634	11057.9	39218.1	1	sp|Q3MHE4|MSH2_BOVIN	3	3	2.991	0.00154688	3.5466	InVivo Not Matured	InVivo Matured	DNA mismatch repair protein Msh2 OS=Bos taurus GN=MSH2 PE=2 SV=1	10457.9	3845.84	12393.8	14512.6	14079.6	34914.6	36429.7	46553.6	24181.3	54011.1	32908.7	2873.89	28349.7	14509.5	16430.1	92111.8	148191	49532.4	6146.66	72194.4
369	P38573	UPK1B	1.84141	-1.84141	36091.7	129341	1	sp|P38573|UPK1B_BOVIN	4	4	3.914	0.0249941	3.58367	InVivo Not Matured	InVivo Matured	Uroplakin-1b OS=Bos taurus GN=UPK1B PE=1 SV=4	50722.3	6624.48	30899.9	51168.2	41043.6	114458	100691	141548	40967.6	249040	159612	4950.3	70680.9	51157.2	47895.3	301965	409596	150605	10413.6	332881
370	E1B7Q0	HOOK3	1.86774	-1.86774	879.587	3212.79	1	tr|E1B7Q0|E1B7Q0_BOVIN	3	2	2.974	0.0257025	3.65261	InVivo Not Matured	InVivo Matured	Protein Hook homolog 3 OS=Bos taurus GN=HOOK3 PE=4 SV=1	2653.1	504.309	911.239	174.812	154.476	6173.83	989.745	4088.35	2269.21	2542.8	8348.75	376.857	2084.38	174.774	180.264	16287.8	4026.16	4349.94	576.81	3398.86
371	A4IFR1	CD2BP2	1.86955	-1.86955	9369.35	34240.1	1	tr|A4IFR1|A4IFR1_BOVIN	2	2	1.994	0.029755	3.65448	InVivo Not Matured	InVivo Matured	CD2BP2 protein OS=Bos taurus GN=CD2BP2 PE=2 SV=1	9916.4	2478.12	8152.71	13195.2	13104.4	32117.5	31491.5	60699.1	7301.72	39590.7	31204.8	1851.83	18648.6	13192.4	15292	84732.5	128104	64583	1856.03	52919.3
372	A5PJZ7	HDAC6	1.87505	-1.87505	14131.1	51837.7	1	tr|A5PJZ7|A5PJZ7_BOVIN;tr|F1MQP3|F1MQP3_BOVIN	3	3	3.929	0.00589373	3.66834	InVivo Not Matured	InVivo Matured	HDAC6 protein OS=Bos taurus GN=HDAC6 PE=2 SV=1 [tr|A5PJZ7|A5PJZ7_BOVIN,tr|F1MQP3|F1MQP3_BOVIN]	18299.2	3517.54	4430.83	19368.5	25039.4	49042.6	43421.8	71179	43967	51578.4	57583.8	2628.56	10135.1	19364.4	29219.4	129384	176634	75733.4	11176	68942.7
373	Q1LZ90	CLNS1A	1.89006	-1.89006	2919.98	10825.6	1	tr|Q1LZ90|Q1LZ90_BOVIN	2	2	1.949	0.0302401	3.70743	InVivo Not Matured	InVivo Matured	Chloride channel, nucleotide-sensitive, 1A OS=Bos taurus GN=CLNS1A PE=2 SV=1	5414.59	524.278	1347.56	5638.36	1675.14	14220.8	13882.6	16281.4	7120.28	2623.09	17038.6	391.779	3082.42	5637.15	1954.78	37517.4	56472.8	17323.1	1809.91	3506.18
374	Q0II59	PDXK	1.89187	-1.89187	56478.8	209605	1	sp|Q0II59|PDXK_BOVIN	10	10	10.967	0.00350039	3.71122	InVivo Not Matured	InVivo Matured	Pyridoxal kinase OS=Bos taurus GN=PDXK PE=2 SV=1	84603.5	18208.4	42646.5	60171.5	76764.2	185126	123424	224480	149931	365066	266230	13606.7	97550.2	60158.5	89579.1	488399	502072	238843	38111.1	487969
375	F1N2X7	MLLT4	1.89878	-1.89878	44704.4	166705	1	tr|F1N2X7|F1N2X7_BOVIN;rr|REV_F1N2X7|REV_F1N2X7_BOVIN	13	13	12.927	0.00146304	3.72905	InVivo Not Matured	InVivo Matured	Uncharacterized protein (Fragment) OS=Bos taurus GN=MLLT4 PE=4 SV=2	44565.1	16919	24392.9	69628.9	68015.8	132163	145316	202036	130868	223141	140237	12643.2	55796.7	69614	79370.3	348673	591128	214964	33265.3	298263
376	E1BJQ1	GLDC	1.91786	-1.91786	4547.86	17187.4	1	tr|E1BJQ1|E1BJQ1_BOVIN	2	2	1.994	0.018298	3.77922	InVivo Not Matured	InVivo Matured	Uncharacterized protein OS=Bos taurus GN=GLDC PE=3 SV=2	2215.29	3387.58	8564.36	3939.2	4632.86	15009	6131.09	29600.8	6374.45	28821.5	6971.04	2531.45	19590.2	3938.36	5406.27	39596.7	24940.5	31494.8	1620.32	38524.5
377	A0JN36	RECQL	1.91921	-1.91921	10084	38142.2	1	tr|A0JN36|A0JN36_BOVIN;tr|E1BQ04|E1BQ04_BOVIN	4	4	3.883	0.00257032	3.78243	InVivo Not Matured	InVivo Matured	RecQ protein-like (DNA helicase Q1-like) OS=Bos taurus GN=RECQL PE=2 SV=1	5002.02	9665.78	20600.3	9323.78	5828.29	27706.3	31086.4	59998.8	20056.7	51862.7	15740.3	7222.98	47121.4	9321.78	6801.26	73094.8	126455	63837.9	5098.21	69322.8
378	A6QQX8	USP39	1.9206	-1.9206	7891.61	29878.8	1	tr|A6QQX8|A6QQX8_BOVIN	2	2	1.959	0.00238765	3.78615	InVivo Not Matured	InVivo Matured	USP39 protein OS=Bos taurus GN=USP39 PE=2 SV=1	6432.08	4060.75	7203.84	6264.79	15496.6	19155.3	23892.4	32374.4	17201.9	56769.8	20240.4	3034.49	16478.2	6263.45	18083.6	50535.5	97191.2	34445.9	4372.56	75881.9
379	E1BEX4	UROD	1.93516	-1.93516	3072.88	11754.2	1	tr|E1BEX4|E1BEX4_BOVIN	2	2	1.994	0.00715964	3.82513	InVivo Not Matured	InVivo Matured	Uroporphyrinogen decarboxylase OS=Bos taurus GN=UROD PE=3 SV=1	3241.53	1241.93	4366.82	4560.53	1953.59	8516.01	7451.58	17020.5	4917.26	20865.5	10200.4	928.061	9988.71	4559.55	2279.72	22467	30312.1	18109.6	1249.92	27890.1
380	Q9TRY0	FKBP4	1.94593	-1.94593	25173.7	96993.9	1	sp|Q9TRY0|FKBP4_BOVIN	25	2	29.732	0.00687259	3.85298	InVivo Not Matured	InVivo Matured	Peptidyl-prolyl cis-trans isomerase FKBP4 OS=Bos taurus GN=FKBP4 PE=1 SV=4	19842	35164.9	10175.1	24030	36656.4	48943.3	70561.2	65292	228642	71530.7	62438.5	26277.8	23274.8	24024.9	42775.8	129122	287034	69469.8	58118.6	95612.1
381	A1A4Q2	PRORSD1	1.98138	-1.98138	7751.21	30610.2	1	sp|A1A4Q2|PRXD1_BOVIN	4	4	3.987	0.00696967	3.94909	InVivo Not Matured	InVivo Matured	Prolyl-tRNA synthetase associated domain-containing protein 1 OS=Bos taurus GN=PRORSD1 PE=2 SV=1	6462.79	1293.82	9745.81	10939.6	10314	27355.1	29182.7	48349.2	18684.2	29479.8	20337	966.839	22292.7	10937.2	12035.8	72168.2	118712	51442.9	4749.35	39404.4
382	Q3T0F9	GRB2	1.98201	-1.98201	3892.07	15378.3	1	tr|Q3T0F9|Q3T0F9_BOVIN	2	2	1.95	0.000283002	3.95118	InVivo Not Matured	InVivo Matured	Growth factor receptor-bound protein 2 OS=Bos taurus GN=GRB2 PE=2 SV=1	5159.29	4606.24	3713.51	2445.97	3535.37	11117.7	9630.2	12996.7	16839.5	26307.2	16235.2	3442.12	8494.32	2445.44	4125.56	29330.8	39174.4	13828.3	4280.45	35163.7
383	A4IFV2	CA8	2.02336	-2.02336	4839.73	19677.9	1	tr|A4IFV2|A4IFV2_BOVIN	2	2	1.994	0.00780836	4.06592	InVivo Not Matured	InVivo Matured	CA8 protein OS=Bos taurus GN=CA8 PE=2 SV=1	9693.54	2066.37	4677.15	3863.44	3898.14	32869.5	17687.6	28843.4	6246.72	12742.5	30503.5	1544.14	10698.6	3862.61	4548.89	86716.4	71950.7	30688.9	1587.86	17032.4
384	F1MLA4	BDH2	2.03767	-2.03767	6420.78	26365.7	1	tr|F1MLA4|F1MLA4_BOVIN	4	4	3.922	0.00089161	4.10632	InVivo Not Matured	InVivo Matured	3-hydroxybutyrate dehydrogenase type 2 OS=Bos taurus GN=BDH2 PE=4 SV=1	6736.9	6204.67	4623.13	6750.68	7788.51	21497.9	14553	38447.6	13678.3	43651.9	21199.6	4636.58	10575	6749.23	9088.71	56715.9	59199.7	40907.7	3476.88	58347.6
385	Q8SPX7	CRYL1	2.0942	-2.0942	2291.06	9785.83	1	sp|Q8SPX7|CRYL1_BOVIN;tr|A5D7R4|A5D7R4_BOVIN	2	2	1.987	0.02984	4.27131	InVivo Not Matured	InVivo Matured	Lambda-crystallin homolog OS=Bos taurus GN=CRYL1 PE=2 SV=3 [sp|Q8SPX7|CRYL1_BOVIN,tr|A5D7R4|A5D7R4_BOVIN]	4195.67	171.773	2003.4	2864.54	2219.92	8025.56	12435.7	15895.5	2770.18	9802.19	13202.9	128.361	4582.61	2863.92	2590.51	21173	50586.7	16912.6	704.154	13102.2
386	F1MTR1	IQGAP2	2.09828	-2.09828	41970.8	179722	1	tr|F1MTR1|F1MTR1_BOVIN	15	13	14.864	0.00318591	4.28207	InVivo Not Matured	InVivo Matured	Uncharacterized protein OS=Bos taurus GN=IQGAP2 PE=4 SV=2	51578.1	9903.31	19543.9	60616.6	68212.3	149786	126256	231041	149889	241638	162305	7400.48	44704.9	60603.6	79599.5	395167	513593	245824	38100.3	322987
387	Q3MHZ8	LGALS9	2.10416	-2.10416	2413.57	10380.4	1	sp|Q3MHZ8|LEG9_BOVIN;tr|F1MZ12|F1MZ12_BOVIN;tr|Q5E9E0|Q5E9E0_BOVIN	3	3	2.984	0.00552145	4.30085	InVivo Not Matured	InVivo Matured	Galectin-9 OS=Bos taurus GN=LGALS9 PE=2 SV=1 [sp|Q3MHZ8|LEG9_BOVIN,tr|F1MZ12|F1MZ12_BOVIN,tr|Q5E9E0|Q5E9E0_BOVIN]	5364.33	1142.11	3452.11	1550.72	558.61	9186.37	6185.45	12120.3	17788.6	6621.47	16880.4	853.47	7896.39	1550.39	651.863	24235.5	25161.6	12895.8	4521.68	8850.64
388	Q6VFT7	FOXL2	2.13054	-2.13054	24943.7	109228	1	sp|Q6VFT7|FOXL2_BOVIN	3	3	2.941	0.000153911	4.37896	InVivo Not Matured	InVivo Matured	Forkhead box protein L2 OS=Bos taurus GN=FOXL2 PE=2 SV=1	27281.2	16995.6	25126.8	38032.7	17282.4	140772	116137	144942	79943.1	64343.6	85848.1	12700.3	57475.3	38024.5	20167.5	371386	472429	154216	20320.8	86005.4
389	E1BD88	SPIN1	2.14011	-2.14011	9675.78	42653.7	1	tr|E1BD88|E1BD88_BOVIN	5	5	4.947	0.00648874	4.4083	InVivo Not Matured	InVivo Matured	Uncharacterized protein OS=Bos taurus GN=SPIN1 PE=4 SV=2	15619	1329.46	7251.26	16739.3	7439.85	53708.3	27951.2	51405.3	29965.3	50238.2	49149.7	993.47	16586.6	16735.7	8681.85	141693	113702	54694.5	7616.9	67151.4
390	Q58DH8	FEN1	2.18593	-2.18593	4328.68	19699.9	1	sp|Q58DH8|FEN1_BOVIN	2	2	1.994	0.00441849	4.55101	InVivo Not Matured	InVivo Matured	Flap endonuclease 1 OS=Bos taurus GN=FEN1 PE=2 SV=1	1877.94	5063.21	6410.61	7011.94	1279.7	18619.2	9887.16	20742.3	36654	12596.6	5909.49	3783.6	14663.7	7010.44	1493.33	49121.3	40219.7	22069.5	9317.09	16837.3
391	Q0VD04	KRT85	2.18998	-2.18998	2641.13	12055	1	tr|Q0VD04|Q0VD04_BOVIN;tr|G3X7V4|G3X7V4_BOVIN	23	1	25.526	0.00764133	4.56435	InVivo Not Matured	InVivo Matured	Keratin 85 OS=Bos taurus GN=KRT85 PE=2 SV=1	3849.23	4623.75	1054.02	622.853	3055.78	14025.5	3949.22	11109.5	14330.7	16860.2	12112.7	3455.21	2410.99	622.72	3565.91	37002.1	16064.9	11820.3	3642.73	22536.4
392	F1MLM2	HLTF	2.19317	-2.19317	6245.37	28564.2	1	tr|F1MLM2|F1MLM2_BOVIN	5	5	4.983	0.000875691	4.57366	InVivo Not Matured	InVivo Matured	Uncharacterized protein OS=Bos taurus GN=HLTF PE=4 SV=2	7246.86	2088.76	3828.33	8329.8	9733.1	24975	25809.6	25553.3	45508	20974.9	22804.4	1560.87	8756.97	8328.01	11357.9	65889.2	104990	27188.4	11567.7	28036.3
393	Q3ZBE8	CMTM6	2.19591	-2.19591	541.664	2485.38	1	tr|Q3ZBE8|Q3ZBE8_BOVIN	4	1	3.931	0.0417675	4.58841	InVivo Not Matured	InVivo Matured	CKLF-like MARVEL transmembrane domain containing 6 OS=Bos taurus GN=CMTM6 PE=2 SV=1	240.72	777.636	728.624	401.056	560.284	530.64	5666.51	636.709	2485.83	3107.19	757.495	581.107	1666.66	400.97	653.817	1399.94	23050.7	677.449	631.875	4153.25
394	Q3T0E0	ATOX1	2.19771	-2.19771	50067.9	229690	1	sp|Q3T0E0|ATOX1_BOVIN	3	3	2.984	2.37552e-05	4.58758	InVivo Not Matured	InVivo Matured	Copper transport protein ATOX1 OS=Bos taurus GN=ATOX1 PE=3 SV=1	52676.7	59848.9	50055.3	32947.9	54810.8	236015	131419	277993	281454	221571	165762	44723.5	114497	32940.9	63960.9	622655	534595	295781	71542.8	296165
395	A7YY67	ALDH1L1	2.20255	-2.20255	103722	477428	1	tr|A7YY67|A7YY67_BOVIN	20	20	19.853	0.00687629	4.60297	InVivo Not Matured	InVivo Matured	ALDH1L1 protein OS=Bos taurus GN=ALDH1L1 PE=2 SV=1	133227	15950.6	59960.2	160546	148924	455446	465964	771561	225257	468910	419237	11919.5	137154	160512	173785	1.20156e+06	1.89548e+06	820930	57258.2	626772
396	E1BH49	FSIP2	2.21174	-2.21174	2533.96	11741.8	1	tr|E1BH49|E1BH49_BOVIN;tr|F1MB15|F1MB15_BOVIN	2	1	1.878	0.00814481	4.63378	InVivo Not Matured	InVivo Matured	Uncharacterized protein OS=Bos taurus GN=FSIP2 PE=4 SV=2 [tr|E1BH49|E1BH49_BOVIN,tr|F1MB15|F1MB15_BOVIN]	4467.8	261.538	1744.22	4959.57	1236.65	10471.6	7473.76	13828.4	10432.7	16502.5	14059.2	195.441	3989.76	4958.51	1443.09	27626.3	30402.3	14713.3	2651.88	22058.2
397	E1BAZ4	HYI	2.25661	-2.25661	3477.11	16619.8	1	tr|E1BAZ4|E1BAZ4_BOVIN	4	4	3.977	0.00843165	4.77976	InVivo Not Matured	InVivo Matured	Hydroxypyruvate isomerase OS=Bos taurus GN=HYI PE=3 SV=2	5291.71	488.4	1762.89	4089.07	5753.5	15878.9	10778.1	23560.7	7894.38	24986.7	16651.9	364.969	4032.45	4088.19	6713.98	41891.8	43844	25068.3	2006.67	33398.7
398	ZZ_FGCZCont0238		2.29916	-2.29916	1884.49	9278.85		zz|ZZ_FGCZCont0238|	4	1	4.949	0.00510353	4.92379	InVivo Not Matured	InVivo Matured	gi|1245902|bbs|175065 keratin 13, K13 {Leu15Pro, alpha-helical rod-dom	1953.24	1464.73	1972.43	3088.26	943.815	13159.4	6371.13	13954.8	2262.81	10646.1	6146.43	1094.55	4511.77	3087.59	1101.37	34717.2	25916.9	14847.7	575.185	14230.2
399	E1BE86	CCS	2.33203	-2.33203	4828.66	24317	1	tr|E1BE86|E1BE86_BOVIN	2	2	1.962	0.00317807	5.03597	InVivo Not Matured	InVivo Matured	Uncharacterized protein OS=Bos taurus GN=CCS PE=4 SV=1	7582.44	1314.98	7295.99	3570.77	4379.11	28474.8	12552.9	47836.9	15727.2	16993	23860.3	982.652	16688.9	3570	5110.15	75122.3	51063.5	50897.8	3997.7	22713.9
400	E1BMZ9	SMC4	2.36398	-2.36398	4238.4	21823	1	tr|E1BMZ9|E1BMZ9_BOVIN	5	5	4.925	0.00193779	5.14887	InVivo Not Matured	InVivo Matured	Structural maintenance of chromosomes protein OS=Bos taurus GN=SMC4 PE=3 SV=2	3115.8	1417.14	5500.98	5738.93	5419.15	34006.6	28575	23977.5	9176.73	13379.1	9804.77	1058.99	12583	5737.7	6323.82	89716.4	116240	25511.7	2332.64	17883.3
401	E0AE18	EGFR	2.37701	-2.37701	10336.9	53700	1	tr|E0AE18|E0AE18_BOVIN;tr|F1N7F3|F1N7F3_BOVIN	6	6	5.926	0.00112685	5.195	InVivo Not Matured	InVivo Matured	Epidermal growth factor receptor OS=Bos taurus GN=EGFR PE=2 SV=1 [tr|E0AE18|E0AE18_BOVIN,tr|F1N7F3|F1N7F3_BOVIN]	6369.65	30887.5	6017.04	3584.81	4825.32	58441.4	61112	35110.3	71788.5	42047.7	20043.9	23081.4	13763.5	3584.04	5630.85	154180	248596	37356.9	18247.9	56203.3
402	E1BLG8	AMPD2	2.42266	-2.42266	7890.26	42308.8	1	tr|E1BLG8|E1BLG8_BOVIN	4	4	3.933	0.0158414	5.36216	InVivo Not Matured	InVivo Matured	Uncharacterized protein OS=Bos taurus GN=AMPD2 PE=4 SV=2	12282.9	429.207	3742.55	10587.7	12409	36281.2	22764	57198.7	70026.5	25273.6	38651.6	320.735	8560.76	10585.4	14480.5	95717	92601	60858.6	17800.1	33782.2
403	F1MMR5	LOC100850497	2.48071	-2.48071	2370.61	13236.7	1	tr|F1MMR5|F1MMR5_BOVIN;tr|Q0V7L6|Q0V7L6_BOVIN	2	2	1.965	0.00246217	5.58367	InVivo Not Matured	InVivo Matured	Uncharacterized protein OS=Bos taurus GN=LOC100850497 PE=4 SV=1 [tr|F1MMR5|F1MMR5_BOVIN,tr|Q0V7L6|Q0V7L6_BOVIN]	2486.9	333.292	2064.28	5382.17	1586.39	11917	12083.6	17957.2	14084.3	10141.3	7825.75	249.06	4721.86	5381.01	1851.22	31439.5	49154.4	19106.3	3580.1	13555.4
404	E1BIT9	FUT11	2.49411	-2.49411	2823.35	15910.8	1	tr|E1BIT9|E1BIT9_BOVIN	2	2	1.98	0.00225747	5.63544	InVivo Not Matured	InVivo Matured	Uncharacterized protein OS=Bos taurus GN=FUT11 PE=3 SV=1	5533.74	886.395	1979.97	2809.07	2907.56	13463.7	15487.5	7833.52	33946.6	8822.66	17413.5	662.379	4529	2808.46	3392.94	35520.1	63001	8334.76	8628.91	11792.9
405	A6QPT7	ERAP2	2.49519	-2.49519	2412.69	13607.4	1	sp|A6QPT7|ERAP2_BOVIN	4	4	3.981	0.00280706	5.63994	InVivo Not Matured	InVivo Matured	Endoplasmic reticulum aminopeptidase 2 OS=Bos taurus GN=ERAP2 PE=2 SV=1	4103.61	1456.44	3011.56	2498.82	993.023	5486.91	5805.34	17300	14624	24821	12913.2	1088.36	6888.69	2498.28	1158.8	14475.6	23615.4	18406.9	3717.27	33177.2
406	A5PK69	RAC3	2.49673	-2.49673	6320.14	35675.9	1	tr|A5PK69|A5PK69_BOVIN;tr|F1MCR0|F1MCR0_BOVIN	6	3	5.966	0.0194954	5.6448	InVivo Not Matured	InVivo Matured	RAC3 protein OS=Bos taurus GN=RAC3 PE=2 SV=1 [tr|A5PK69|A5PK69_BOVIN,tr|F1MCR0|F1MCR0_BOVIN]	4893.8	1035.74	1229.01	14919.8	9522.34	34945.9	45418.2	69240.4	6465.92	22309.3	15399.7	773.981	2811.26	14916.6	11112	92194.4	184755	73670.7	1643.57	29819.9
407	E1BMA5	UCK2	2.49795	-2.49795	519.916	2941.56	1	tr|E1BMA5|E1BMA5_BOVIN	2	2	1.994	0.0293672	5.65777	InVivo Not Matured	InVivo Matured	Uridine-cytidine kinase OS=Bos taurus GN=UCK2 PE=3 SV=1	745.471	103.88	692.884	921.946	135.398	5077.2	2252.77	5492.18	440.634	1445.02	2345.84	77.6271	1584.91	921.748	158.002	13394.7	9163.99	5843.6	112.005	1931.5
408	A5D7T2	MGC148871	2.53182	-2.53182	11460.7	66282.5	1	tr|A5D7T2|A5D7T2_BOVIN	4	4	4.978	0.0102042	5.78344	InVivo Not Matured	InVivo Matured	MGC148871 protein OS=Bos taurus GN=MGC148871 PE=2 SV=1	11510.6	2871.67	8988.01	15835	18098.4	58773.4	27571.1	104558	17341.7	123169	36221.5	2145.92	20559.3	15831.6	21119.8	155056	112156	111248	4408.08	164634
409	G5E6Q2	ZNF358	2.5522	-2.5522	10101.2	59251.5	1	tr|G5E6Q2|G5E6Q2_BOVIN	4	4	3.988	0.000388077	5.86578	InVivo Not Matured	InVivo Matured	Uncharacterized protein OS=Bos taurus GN=ZNF358 PE=4 SV=1	18460.2	4806.3	3899.9	9973.34	13366.3	52068.6	35783.4	67610.7	63876.8	76918.1	58090.4	3591.62	8920.68	9971.2	15597.7	137367	145562	71936.8	16236.8	102813
410	P48734	CDK1	2.55573	-2.55573	3204.48	18846.2	1	sp|P48734|CDK1_BOVIN	2	1	1.987	0.000164241	5.88119	InVivo Not Matured	InVivo Matured	Cyclin-dependent kinase 1 OS=Bos taurus GN=CDK1 PE=2 SV=2	2361.87	1462.65	6134.45	4421.06	1642.38	16894.2	17528.3	24470	15850.3	19488	7432.3	1093	14032	4420.11	1916.55	44570.3	71302.8	26035.7	4029	26048.9
411	E1B8U3	GREB1	2.60369	-2.60369	5165.66	31404.1	1	tr|E1B8U3|E1B8U3_BOVIN	5	5	4.937	0.00177843	6.07939	InVivo Not Matured	InVivo Matured	Uncharacterized protein OS=Bos taurus GN=GREB1 PE=4 SV=2	4266.98	836.417	3436.5	8476.41	8812.02	28758.9	34028.2	46727.6	23146.3	24359.4	13427.3	625.032	7860.7	8474.59	10283.1	75871.8	138422	49717.5	5883.55	32560.2
412	F1MSF1	RRM1	2.63373	-2.63373	5429.73	33703.6	1	tr|F1MSF1|F1MSF1_BOVIN;tr|Q32LP1|Q32LP1_BOVIN	3	3	2.989	0.0266924	6.20723	InVivo Not Matured	InVivo Matured	Ribonucleoside-diphosphate reductase OS=Bos taurus GN=RRM1 PE=3 SV=2 [tr|F1MSF1|F1MSF1_BOVIN,tr|Q32LP1|Q32LP1_BOVIN]	3853.95	4280	7780.16	7047.64	4186.9	43665.5	55205.7	54119.6	3954.93	11572.2	12127.6	3198.33	17796.4	7046.13	4885.85	115199	224570	57582.5	1005.31	15468.1
413	Q2KIS1	RENBP	2.65424	-2.65424	10707.7	67411.7	1	sp|Q2KIS1|RENBP_BOVIN	2	2	1.994	0.000520977	6.29563	InVivo Not Matured	InVivo Matured	N-acylglucosamine 2-epimerase OS=Bos taurus GN=RENBP PE=2 SV=2	11933.9	5529.18	6415.06	11260.9	18399.4	32788.1	37134.1	64603.1	87224.4	115309	37553.4	4131.81	14673.9	11258.5	21471	86501.7	151057	68736.8	22171.6	154128
414	F1MXE0	HEG1	2.70367	-2.70367	2697.04	17575.6	1	tr|F1MXE0|F1MXE0_BOVIN	3	3	2.984	0.0253626	6.51661	InVivo Not Matured	InVivo Matured	Uncharacterized protein (Fragment) OS=Bos taurus GN=HEG1 PE=4 SV=2	2236.52	65.0763	1917.5	3527.04	5739.06	28156	28749.9	15663.2	5523.85	9784.89	7037.85	48.6298	4386.11	3526.28	6697.13	74281.3	116951	16665.4	1404.11	13079
415	E1BKQ2	RAB11FIP1	2.80043	-2.80043	3426.21	23874.6	1	tr|E1BKQ2|E1BKQ2_BOVIN	2	2	1.907	0.000257999	6.96823	InVivo Not Matured	InVivo Matured	Uncharacterized protein OS=Bos taurus GN=RAB11FIP1 PE=4 SV=2	3281.36	988.819	1902.58	5390.26	5568.04	23377.8	25726.6	22614.5	17468.8	30185.5	10325.7	738.918	4351.98	5389.1	6497.56	61675.3	104652	24061.5	4440.41	40347.7
416	E1BA93	SYNPO	2.90812	-2.90812	42781.5	321141	1	tr|E1BA93|E1BA93_BOVIN	15	14	14.797	5.08217e-06	7.50655	InVivo Not Matured	InVivo Matured	Uncharacterized protein OS=Bos taurus GN=SYNPO PE=4 SV=2	61437.4	35408.3	22478.8	42521.9	52061.2	349246	253218	385725	349172	268345	193331	26459.7	51418.3	42512.8	60752.2	921380	1.03006e+06	410406	88756.2	358686
417	E1BIL7	ZKSCAN1	3.14045	-3.14045	1570.32	13854.9	1	tr|E1BIL7|E1BIL7_BOVIN	2	2	1.984	1.3933e-06	8.82297	InVivo Not Matured	InVivo Matured	Uncharacterized protein OS=Bos taurus GN=ZKSCAN1 PE=4 SV=1	1582.82	1198.53	2284.3	1083.4	1702.56	12017.8	10567.4	14795	12067.8	19826.6	4980.81	895.634	5225.14	1083.17	1986.78	31705.3	42986.8	15741.7	3067.51	26501.4
418	Q1JP75	DCXR	3.18117	-3.18117	1410.2	12799.2	1	sp|Q1JP75|DCXR_BOVIN	2	2	1.994	0.00216507	9.07617	InVivo Not Matured	InVivo Matured	L-xylulose reductase OS=Bos taurus GN=DCXR PE=2 SV=1	3068.98	145.028	1089.62	1038.19	1709.17	16060.8	8815.95	20748.4	12508.6	5862.11	9657.42	108.376	2492.41	1037.97	1994.49	42371.5	35862.1	22076	3179.57	7835.64
419	E1BNR9	SEMA7A	3.22353	-3.22353	2363.24	22082.6	1	tr|E1BNR9|E1BNR9_BOVIN	3	3	2.98	0.0454307	9.34423	InVivo Not Matured	InVivo Matured	Uncharacterized protein OS=Bos taurus GN=SEMA7A PE=4 SV=1	3925.75	976.195	3633.23	1529	1752	34615.4	49880	4135.06	20379.4	1403.26	12353.5	729.485	8310.7	1528.67	2044.47	91322.3	202906	4399.65	5180.25	1875.68
420	G3MZ71	KRT2	3.30134	-3.30134	9207.02	90774.6	1	tr|G3MZ71|G3MZ71_BOVIN	17	5	19.773	0.0107598	9.85928	InVivo Not Matured	InVivo Matured	Uncharacterized protein OS=Bos taurus GN=KRT2 PE=3 SV=1	9424.79	4898.89	4847.29	9154.56	17709.6	27142.2	22897.6	33507.9	328692	41633.3	29657.8	3660.81	11087.7	9152.59	20666	71606.7	93144.6	35652	83550.3	55649.5
421	G3MYD5	IVNS1ABP	3.40471	-3.40471	840.213	8907.92	1	tr|G3MYD5|G3MYD5_BOVIN	2	2	1.994	0.00149638	10.602	InVivo Not Matured	InVivo Matured	Uncharacterized protein OS=Bos taurus GN=IVNS1ABP PE=4 SV=1	1167.33	707.218	486.556	1225.46	614.504	3181.01	5291.47	20501.3	2459.83	13106	3673.35	528.485	1112.95	1225.19	717.089	8392.13	21525	21813.1	625.264	17518.2
422	A4IFE5	LRRC8D	3.4167	-3.4167	288.821	3093.98	1	tr|A4IFE5|A4IFE5_BOVIN	2	1	1.966	0.0379947	10.7124	InVivo Not Matured	InVivo Matured	LRRC8D protein OS=Bos taurus GN=LRRC8D PE=2 SV=1	625.166	96.1008	96.6415	0	626.197	3081.48	1743.53	8629.74	794.128	1221.03	1967.27	71.8136	221.059	0	730.734	8129.56	7092.46	9181.92	201.86	1632.09
423	E1B9S8	CBFB	3.51717	-3.51717	198.56	2283.79	1	tr|E1B9S8|E1B9S8_BOVIN	2	1	1.982	0.0260961	11.5018	InVivo Not Matured	InVivo Matured	Uncharacterized protein OS=Bos taurus GN=CBFB PE=4 SV=2	143.654	252.408	252.683	344.055	0	1481.44	1977.21	1299.9	3336.71	3323.7	452.048	188.618	577.991	343.981	0	3908.34	8043.04	1383.08	848.16	4442.65
424	A7E347	ZNF771	3.93261	-3.93261	720.324	11013.5	1	tr|A7E347|A7E347_BOVIN;tr|F1N3Y9|F1N3Y9_BOVIN	2	2	1.976	0.0294905	15.2896	InVivo Not Matured	InVivo Matured	ZNF771 protein OS=Bos taurus GN=ZNF771 PE=2 SV=1 [tr|A7E347|A7E347_BOVIN,tr|F1N3Y9|F1N3Y9_BOVIN]	1492.37	0	437.829	800.223	871.201	9559.92	6353.21	16255.7	6447	16451.5	4696.17	0	1001.5	800.052	1016.64	25221	25844	17295.8	1638.76	21990

## Sheet: Table 3 ("Failed to mature")
																	Normalized abundance										Raw abundance
																	InVivo Not Matured					InVitro Not Matured					InVivo Not Matured					InVitro Not Matured
Count	First UniProt ACC	GeneName	absLog2FC	log2FC_inVivo_vs_InVitro	mean_inVivo_NotMatured	mean_InVitro_not_matured	GeneName	Accession	Peptide count	Unique peptides	Confidence score	Anova (p)	Max fold change	Highest mean condition	Lowest mean condition	Description	20150304_07_Bov_1_08	20150304_11_Bov_1_05	20150304_19_Bov_1_07	20150304_22_Bov_3_11	20150304_32_Bov_1_21	20150304_20_Bov_5_04	20150304_25_Bov_6_07	20150304_26_Bov_5_05	20150304_31_Bov_4_04	20150304_27_Bov_5_01	20150304_07_Bov_1_08	20150304_11_Bov_1_05	20150304_19_Bov_1_07	20150304_22_Bov_3_11	20150304_32_Bov_1_21	20150304_20_Bov_5_04	20150304_25_Bov_6_07	20150304_26_Bov_5_05	20150304_31_Bov_4_04	20150304_27_Bov_5_01
1	A6QL72	MTA3	4.78696	4.78696	1992.89	71.2244	1	sp|A6QL72|MTA3_BOVIN	2	1	1.988	0.0468733	27.9805	InVivo Not Matured	InVitro Not Matured	Metastasis-associated protein MTA3 OS=Bos taurus GN=MTA3 PE=2 SV=1	7422.38	1632.91	505.208	0	403.962	0	0	0	356.122	0	19581.7	6642.47	537.534	0	539.959	0	0	0	1225.53	0
2	P38573	UPK1B	3.83191	3.83191	129341	9081.77	1	sp|P38573|UPK1B_BOVIN	4	4	3.914	0.000347037	14.2418	InVivo Not Matured	InVitro Not Matured	Uroplakin-1b OS=Bos taurus GN=UPK1B PE=1 SV=4	114458	100691	141548	40967.6	249040	12589.1	15011.2	2293.7	10449.6	5065.26	301965	409596	150605	10413.6	332881	3456.19	15011.2	6469.94	35960.5	8952.99
3	F1MIU7	SLC27A3	3.7191	3.7191	1836.11	138.5	1	tr|F1MIU7|F1MIU7_BOVIN	2	2	1.994	0.031718	13.2571	InVivo Not Matured	InVitro Not Matured	Uncharacterized protein OS=Bos taurus GN=SLC27A3 PE=4 SV=2	5403.02	2157.74	1182.73	285.795	151.274	57.3763	111.837	0	522.72	0.56761	14254.2	8777.4	1258.41	72.6464	202.201	15.752	111.837	0	1798.85	1.00327
4	P79443	DQB1	3.68768	3.68768	6089.54	471.664	1	tr|P79443|P79443_BOVIN;tr|Q30305|Q30305_BOVIN;tr|Q56JZ6|Q56JZ6_BOVIN	2	2	1.993	0.0110921	12.9108	InVivo Not Matured	InVitro Not Matured	Major histocompatibility complex class II (Fragment) OS=Bos taurus GN=DQB1 PE=4 SV=1 [tr|P79443|P79443_BOVIN,tr|Q30305|Q30305_BOVIN,tr|Q56JZ6|Q56JZ6_BOVIN]	12584	9229.63	5889.55	416.746	2327.75	428.587	1329.18	133.022	187.546	279.983	33199.2	37545	6266.4	105.933	3111.4	117.663	1329.18	375.221	645.405	494.877
5	E1B8U3	GREB1	3.64092	3.64092	31404.1	2516.53	1	tr|E1B8U3|E1B8U3_BOVIN	5	5	4.937	4.36261e-05	12.4791	InVivo Not Matured	InVitro Not Matured	Uncharacterized protein OS=Bos taurus GN=GREB1 PE=4 SV=2	28758.9	34028.2	46727.6	23146.3	24359.4	1771.16	801.555	4329.23	3900.75	1779.95	75871.8	138422	49717.5	5883.55	32560.2	486.251	801.555	12211.7	13423.7	3146.11
6	F1N663	CHST11	3.42835	3.42835	3548.94	328.75	1	tr|F1N663|F1N663_BOVIN	2	1	1.987	0.0490565	10.7952	InVivo Not Matured	InVitro Not Matured	Uncharacterized protein OS=Bos taurus GN=CHST11 PE=4 SV=2	14670.1	1197.76	75.3285	1271.32	530.152	0	0	1027.06	616.688	0	38702.7	4872.33	80.1484	323.156	708.631	0	0	2897.09	2122.22	0
7	E1BNR9	SEMA7A	3.35427	3.35427	22082.6	2158.4	1	tr|E1BNR9|E1BNR9_BOVIN	3	3	2.98	0.0414036	10.231	InVivo Not Matured	InVitro Not Matured	Uncharacterized protein OS=Bos taurus GN=SEMA7A PE=4 SV=1	34615.4	49880	4135.06	20379.4	1403.26	323.84	4309.04	1982.74	1927.82	2248.57	91322.3	202906	4399.65	5180.25	1875.68	88.9064	4309.04	5592.8	6634.24	3974.41
8	A5D7L5	SLC39A14	2.90921	2.90921	13526	1799.71	1	sp|A5D7L5|S39AE_BOVIN	3	2	2.988	0.0176023	7.51566	InVivo Not Matured	InVitro Not Matured	Zinc transporter ZIP14 OS=Bos taurus GN=SLC39A14 PE=2 SV=1	23414.9	10068.1	28334.2	2568.7	3244.37	354.903	4834.74	542.394	2307.75	958.784	61773.2	40955.7	30147.1	652.938	4336.62	97.4344	4834.74	1529.96	7941.72	1694.68
9	F1N5K2	TTLL12	2.90381	2.90381	8688.3	1160.05	1	tr|F1N5K2|F1N5K2_BOVIN	8	1	7.869	0.00603179	7.48959	InVivo Not Matured	InVitro Not Matured	Uncharacterized protein OS=Bos taurus GN=TTLL12 PE=4 SV=2	19586.3	5293.06	7064.17	4069.24	7428.76	1162.96	230.093	933.797	103.076	3370.32	51672.6	21531.5	7516.18	1034.36	9929.72	319.278	230.093	2634.01	354.717	5957.14
10	E1BIL7	ZKSCAN1	2.84961	2.84961	13854.9	1921.28	1	tr|E1BIL7|E1BIL7_BOVIN	2	2	1.984	9.9462e-05	7.21129	InVivo Not Matured	InVitro Not Matured	Uncharacterized protein OS=Bos taurus GN=ZKSCAN1 PE=4 SV=1	12017.8	10567.4	14795	12067.8	19826.6	875.982	4300.29	1162.44	1298.37	1969.3	31705.3	42986.8	15741.7	3067.51	26501.4	240.491	4300.29	3278.96	4468.13	3480.8
11	A7YY67	ALDH1L1	2.83967	2.83967	477428	66692.3	1	tr|A7YY67|A7YY67_BOVIN	20	20	19.853	0.000665888	7.15866	InVivo Not Matured	InVitro Not Matured	ALDH1L1 protein OS=Bos taurus GN=ALDH1L1 PE=2 SV=1	455446	465964	771561	225257	468910	23605	122616	35298.3	118303	33639.5	1.20156e+06	1.89548e+06	820930	57258.2	626772	6480.47	122616	99567.8	407120	59458.7
12	F1MYN5	FBLN1	2.80919	2.80919	626093	89327.5	1	tr|F1MYN5|F1MYN5_BOVIN	21	20	26.905	0.000847848	7.00896	InVivo Not Matured	InVitro Not Matured	Uncharacterized protein OS=Bos taurus GN=FBLN1 PE=4 SV=2	1.01996e+06	670950	738782	193117	507654	41746.7	139068	53312.5	134148	78362.2	2.69087e+06	2.72934e+06	786054	49088.4	678560	11461.1	139068	150381	461648	138507
13	E1BPP6	MCCC2	2.69958	2.69958	41179.7	6338.28	1	tr|E1BPP6|E1BPP6_BOVIN	5	5	4.966	0.0490968	6.49698	InVivo Not Matured	InVitro Not Matured	Uncharacterized protein (Fragment) OS=Bos taurus GN=MCCC2 PE=4 SV=2	38676	20897.4	99594.4	3005.62	43725.1	1628.5	9907.97	7998.45	8570.42	3586.06	102035	85008.2	105967	764	58445.5	447.086	9907.97	22561.6	29493.6	6338.47
14	F1MKG2	COL6A2	2.66634	2.66634	28342.3	4463.81	1	tr|F1MKG2|F1MKG2_BOVIN	3	3	2.991	0.0188116	6.34936	InVivo Not Matured	InVitro Not Matured	Uncharacterized protein OS=Bos taurus GN=COL6A2 PE=4 SV=2	20524.8	30842.9	49783.6	3421.2	37139.1	1317.08	9178.7	1765.32	9093.13	964.814	54148.6	125465	52969.1	869.635	49642.2	361.588	9178.7	4979.51	31292.4	1705.34
15	F6QLF1	HAPLN3	2.66346	2.66346	384924	60755.8	1	tr|F6QLF1|F6QLF1_BOVIN;tr|F1N2J5|F1N2J5_BOVIN	11	11	11.841	0.00315655	6.33559	InVivo Not Matured	InVitro Not Matured	Uncharacterized protein OS=Bos taurus GN=HAPLN3 PE=4 SV=1	308686	282791	630095	101066	601982	25010.3	62992.5	63271.8	122164	30340.4	814376	1.15036e+06	670412	25690.1	804644	6866.27	62992.5	178474	420407	53627.4
16	P17690	APOH	2.49314	2.49314	7751.57	1376	1	sp|P17690|APOH_BOVIN	5	5	5.918	0.00287313	5.63339	InVivo Not Matured	InVitro Not Matured	Beta-2-glycoprotein 1 OS=Bos taurus GN=APOH PE=1 SV=4	6113.44	15359.4	10479.3	3282.16	3523.59	893.301	773.837	3292.17	727.748	1192.96	16128.5	62480	11149.8	834.294	4709.84	245.245	773.837	9286.4	2504.42	2108.58
17	P35376	FSHR	2.32893	2.32893	24450.2	4865.57	1	sp|P35376|FSHR_BOVIN;tr|F1MT42|F1MT42_BOVIN	2	2	1.986	0.00477585	5.02515	InVivo Not Matured	InVitro Not Matured	Follicle-stimulating hormone receptor OS=Bos taurus GN=FSHR PE=2 SV=1 [sp|P35376|FSHR_BOVIN,tr|F1MT42|F1MT42_BOVIN]	17842.4	20178.1	35655	23494.9	25080.6	1936.4	9408.82	2424.95	9901.2	656.459	47071.8	82082	37936.5	5972.17	33524.2	531.615	9408.82	6840.18	34073.2	1160.31
18	F1MZP0	GBE1	2.32831	2.32831	13015.8	2590.88	1	tr|F1MZP0|F1MZP0_BOVIN	13	1	14.907	0.00628638	5.0237	InVivo Not Matured	InVitro Not Matured	Uncharacterized protein (Fragment) OS=Bos taurus GN=GBE1 PE=4 SV=2	24806.8	7479.4	20166.5	3975.5	8650.94	1469.1	3007.66	4960.01	2202.86	1314.79	65445.4	30425.2	21456.9	1010.53	11563.3	403.325	3007.66	13990.9	7580.76	2323.92
19	Q3SZV7	HPX	2.25549	2.25549	3604.57	754.101	1	sp|Q3SZV7|HEMO_BOVIN	4	4	3.986	0.00685735	4.77996	InVivo Not Matured	InVitro Not Matured	Hemopexin OS=Bos taurus GN=HPX PE=2 SV=1	3266.02	3118.44	1320.04	8865.65	1452.69	521.957	956.483	558.048	1135.02	599.002	8616.42	12685.4	1404.51	2253.56	1941.76	143.297	956.483	1574.11	3905.95	1058.75
20	F1MMR5	LOC100850497	2.23866	2.23866	13236.7	2803.83	1	tr|F1MMR5|F1MMR5_BOVIN;tr|Q0V7L6|Q0V7L6_BOVIN	2	2	1.965	0.0321735	4.72092	InVivo Not Matured	InVitro Not Matured	Uncharacterized protein OS=Bos taurus GN=LOC100850497 PE=4 SV=1 [tr|F1MMR5|F1MMR5_BOVIN,tr|Q0V7L6|Q0V7L6_BOVIN]	11917	12083.6	17957.2	14084.3	10141.3	3329.45	5298.47	49.0294	1568.99	3773.22	31439.5	49154.4	19106.3	3580.1	13555.4	914.062	5298.47	138.3	5399.4	6669.28
21	A4IFV2	CA8	2.08739	2.08739	19677.9	4629.56	1	tr|A4IFV2|A4IFV2_BOVIN	2	2	1.994	0.00697724	4.25049	InVivo Not Matured	InVitro Not Matured	CA8 protein OS=Bos taurus GN=CA8 PE=2 SV=1	32869.5	17687.6	28843.4	6246.72	12742.5	4907.95	8218.25	3615.29	4616.04	1790.29	86716.4	71950.7	30688.9	1587.86	17032.4	1347.42	8218.25	10197.8	15885.3	3164.38
22	Q3ZBA3	PLEKHA2	1.98227	1.98227	61968.7	15683	1	sp|Q3ZBA3|PKHA2_BOVIN;tr|F1MHG9|F1MHG9_BOVIN	7	7	7.885	0.00314402	3.95132	InVivo Not Matured	InVitro Not Matured	Pleckstrin homology domain-containing family A member 2 OS=Bos taurus GN=PLEKHA2 PE=2 SV=1 [sp|Q3ZBA3|PKHA2_BOVIN,tr|F1MHG9|F1MHG9_BOVIN]	84085.9	69354.6	80907.3	30209.4	45286.4	6406.06	25348.2	8758.5	27905.8	9996.56	221836	282126	86084.2	7678.95	60532.5	1758.71	25348.2	24705.5	96033	17669.2
23	A6BMK7	NEU1	1.97791	1.97791	25765.4	6540	1	sp|A6BMK7|NEUR1_BOVIN	2	2	1.958	0.0149416	3.93966	InVivo Not Matured	InVitro Not Matured	Sialidase-1 OS=Bos taurus GN=NEU1 PE=2 SV=2	23784.8	29452.1	30103.4	10857	34629.6	5433.3	15822.1	852.935	8913.63	1678.09	62749.1	119808	32029.6	2759.76	46287.9	1491.65	15822.1	2405.92	30674.7	2966.07
24	Q32T06		1.93161	1.93161	3309.01	866.675		tr|Q32T06|Q32T06_BOVIN	3	1	2.969	0.0452077	3.81805	InVivo Not Matured	InVitro Not Matured	Endopin 2C OS=Bos taurus PE=2 SV=1	3198.79	10181.6	963.537	1987.3	213.848	0	18.2196	35.1326	4209.37	70.6507	8439.05	41417.3	1025.19	505.151	285.842	0	18.2196	99.1002	14485.8	124.877
25	E1BAJ4	FAM47E-STBD1	1.91229	1.91229	927994	246539	1	tr|E1BAJ4|E1BAJ4_BOVIN	15	14	15.923	5.43039e-05	3.76408	InVivo Not Matured	InVitro Not Matured	Uncharacterized protein OS=Bos taurus GN=FAM47E-STBD1 PE=4 SV=1	1.16013e+06	1.00205e+06	1.08545e+06	600798	791539	179385	252518	206310	367928	226555	3.06065e+06	4.07621e+06	1.15491e+06	152717	1.05802e+06	49248.1	252518	581948	1.26616e+06	400441
26	A2VE11	IGSF8	1.91046	1.91046	33075.7	8797.68	1	tr|A2VE11|A2VE11_BOVIN;tr|F1MTR4|F1MTR4_BOVIN	4	4	3.983	0.0167653	3.7596	InVivo Not Matured	InVitro Not Matured	IGSF8 protein OS=Bos taurus GN=IGSF8 PE=2 SV=1 [tr|A2VE11|A2VE11_BOVIN,tr|F1MTR4|F1MTR4_BOVIN]	45196.3	48383.5	37089.8	22249.5	12459.7	1493.92	12652.3	5861.93	20274.8	3705.48	119237	196818	39463	5655.6	16654.4	410.137	12652.3	16535	69772.2	6549.54
27	F1N5J8	DECR1	1.88724	1.88724	191393	51737.2	1	tr|F1N5J8|F1N5J8_BOVIN	6	6	5.982	0.00223331	3.69933	InVivo Not Matured	InVitro Not Matured	Uncharacterized protein OS=Bos taurus GN=DECR1 PE=4 SV=1	187832	154460	260610	74560.5	279503	34952.3	43464.1	87900.4	39708.5	52660.9	495540	628323	277286	18952.6	373599	9595.74	43464.1	247945	136650	93079.7
28	E1BHQ9	MCAM	1.87625	1.87625	204949	55825.2	1	tr|E1BHQ9|E1BHQ9_BOVIN	12	12	12.841	0.038811	3.67125	InVivo Not Matured	InVitro Not Matured	Uncharacterized protein OS=Bos taurus GN=MCAM PE=4 SV=1	282466	359025	266413	58026.1	58812.8	29466.5	46644	42671.7	112903	47440.9	745202	1.46047e+06	283459	14749.7	78612.7	8089.68	46644	120366	388536	83853
29	F1MF38	EMB	1.81781	1.81781	76573.4	21719.5	1	tr|F1MF38|F1MF38_BOVIN	4	4	3.983	0.0173113	3.52556	InVivo Not Matured	InVitro Not Matured	Uncharacterized protein (Fragment) OS=Bos taurus GN=EMB PE=4 SV=2	54623.2	73996.4	104831	51669.2	97747	23038.7	45636.5	2411.25	28812.4	8698.53	144107	301008	111539	13133.8	130654	6325.01	45636.5	6801.54	99152.9	15374.9
30	A6QPP2	SERPIND1	1.81697	1.81697	8126.28	2305.66	1	tr|A6QPP2|A6QPP2_BOVIN	3	3	2.991	0.00718489	3.5245	InVivo Not Matured	InVitro Not Matured	SERPIND1 protein OS=Bos taurus GN=SERPIND1 PE=2 SV=1	10028.3	9911.66	11650.4	5538.35	3502.72	853.263	2501.36	1198.83	4780.72	2194.13	26456.7	40319.4	12395.9	1407.8	4681.93	234.253	2501.36	3381.59	16452	3878.18
31	A1A4L7	GSTM4	1.7884	1.7884	16667	4824.26	1	tr|A1A4L7|A1A4L7_BOVIN	3	3	2.989	0.02611	3.45482	InVivo Not Matured	InVitro Not Matured	Glutathione S-transferase Mu 1 OS=Bos taurus GN=GSTM4 PE=2 SV=1	21981.8	6142.03	31508.2	5388.26	18314.4	4573.67	5621.38	2655.9	7399.5	3870.87	57992.5	24985	33524.3	1369.64	24480.1	1255.65	5621.38	7491.63	25464.1	6841.87
32	A7E347	ZNF771	1.78133	1.78133	11013.5	3203.27	1	tr|A7E347|A7E347_BOVIN;tr|F1N3Y9|F1N3Y9_BOVIN	2	2	1.976	0.0234838	3.4382	InVivo Not Matured	InVitro Not Matured	ZNF771 protein OS=Bos taurus GN=ZNF771 PE=2 SV=1 [tr|A7E347|A7E347_BOVIN,tr|F1N3Y9|F1N3Y9_BOVIN]	9559.92	6353.21	16255.7	6447	16451.5	2506.54	7529.15	2028.6	3604.12	347.935	25221	25844	17295.8	1638.76	21990	688.14	7529.15	5722.17	12402.9	614.985
33	Q70E76	ST3GAL-IV	1.72048	1.72048	519342	157593	1	tr|Q70E76|Q70E76_BOVIN	11	11	12.95	0.017027	3.29547	InVivo Not Matured	InVitro Not Matured	Alpha2,3-sialyltransferase OS=Bos taurus GN=ST3GAL-IV PE=2 SV=1	467231	532422	560439	866032	170584	93306.2	280336	63025	285955	65342.3	1.23265e+06	2.16583e+06	596299	220137	228013	25616.1	280336	177778	984064	115494
34	Q6VFT7	FOXL2	1.71098	1.71098	109228	33363.2	1	sp|Q6VFT7|FOXL2_BOVIN	3	3	2.941	0.00308498	3.2739	InVivo Not Matured	InVitro Not Matured	Forkhead box protein L2 OS=Bos taurus GN=FOXL2 PE=2 SV=1	140772	116137	144942	79943.1	64343.6	40881.7	46845.8	40054.9	11870.3	27163.2	371386	472429	154216	20320.8	86005.4	11223.6	46845.8	112985	40849.5	48011.6
35	E1BC57	ROR2	1.69014	1.69014	136488	42296.5	1	tr|E1BC57|E1BC57_BOVIN	7	7	6.961	0.000291497	3.22693	InVivo Not Matured	InVitro Not Matured	Tyrosine-protein kinase transmembrane receptor OS=Bos taurus GN=ROR2 PE=3 SV=1	120344	129328	188985	88551.1	155232	40035	61778.4	25058.5	46104.8	38505.9	317491	526090	201077	22508.8	207493	10991.1	61778.4	70683.8	158661	68060.2
36	Q2KIV8	GSTM3	1.6829	1.6829	1.52843e+06	476037	1	tr|Q2KIV8|Q2KIV8_BOVIN	19	18	22.838	0.010577	3.21073	InVivo Not Matured	InVitro Not Matured	Glutathione S-transferase mu 3 (Brain) OS=Bos taurus GN=GSTM3 PE=2 SV=1	1.43445e+06	1.98389e+06	2.59311e+06	460549	1.17013e+06	612033	327224	467903	466647	506379	3.78438e+06	8.07022e+06	2.75904e+06	117067	1.56407e+06	168026	327224	1.31984e+06	1.60588e+06	895039
37	E1BIT9	FUT11	1.6259	1.6259	15910.8	5154.55	1	tr|E1BIT9|E1BIT9_BOVIN	2	2	1.98	0.0222531	3.08675	InVivo Not Matured	InVitro Not Matured	Uncharacterized protein OS=Bos taurus GN=FUT11 PE=3 SV=1	13463.7	15487.5	7833.52	33946.6	8822.66	4220.76	7120.52	1445.3	7821.75	5164.43	35520.1	63001	8334.76	8628.91	11792.9	1158.76	7120.52	4076.84	26917.2	9128.26
38	P56965	DDAH1	1.61666	1.61666	102793	33519.2	1	sp|P56965|DDAH1_BOVIN	5	4	4.976	0.0191638	3.0667	InVivo Not Matured	InVitro Not Matured	N(G),N(G)-dimethylarginine dimethylaminohydrolase 1 OS=Bos taurus GN=DDAH1 PE=1 SV=3	53405	148024	161663	33025.1	117851	22545.6	38230.5	39601.2	42231.5	24987.4	140893	602143	172007	8394.65	157526	6189.62	38230.5	111705	145332	44165.9
39	F1N2I5	CMBL	1.58035	1.58035	835544	279407	1	tr|F1N2I5|F1N2I5_BOVIN	9	8	12.915	0.0196533	2.99042	InVivo Not Matured	InVitro Not Matured	Uncharacterized protein OS=Bos taurus GN=CMBL PE=4 SV=1	1.15634e+06	932758	1.29325e+06	397984	397390	185833	417212	197764	496501	99723.9	3.05065e+06	3.79434e+06	1.376e+06	101164	531175	51018.3	417212	557843	1.70862e+06	176265
40	Q1JPB0	SERPINB1	1.57199	1.57199	12657.7	4256.68	1	sp|Q1JPB0|ILEU_BOVIN;tr|G1K1L8|G1K1L8_BOVIN	3	2	2.942	0.0169635	2.97361	InVivo Not Matured	InVitro Not Matured	Leukocyte elastase inhibitor OS=Bos taurus GN=SERPINB1 PE=2 SV=2 [sp|Q1JPB0|ILEU_BOVIN,tr|G1K1L8|G1K1L8_BOVIN]	13010.1	7965.31	20847.1	9120.16	12345.9	5208.58	6156.04	3056.37	831.272	6031.15	34323.2	32401.9	22181	2318.26	16502.2	1429.95	6156.04	8621.25	2860.68	10660.2
41	E1BHG5		1.56186	1.56186	497737	168590		tr|E1BHG5|E1BHG5_BOVIN	3	3	2.977	0.013265	2.95235	InVivo Not Matured	InVitro Not Matured	Uncharacterized protein OS=Bos taurus PE=4 SV=2	373242	471396	692656	332545	618848	166655	309387	52057.9	263496	51357	984689	1.91758e+06	736976	84529.7	827188	45753	309387	146842	906775	90774.9
42	P54149	MSRA	1.55572	1.55572	44891.9	15269.7	1	sp|P54149|MSRA_BOVIN	4	4	3.98	0.021188	2.93993	InVivo Not Matured	InVitro Not Matured	Mitochondrial peptide methionine sulfoxide reductase OS=Bos taurus GN=MSRA PE=1 SV=2	61080.1	26979.5	89110.6	18639.4	28650	8688.39	21230.6	14742.7	21283.4	10403.6	161142	109749	94812.4	4737.95	38295.2	2385.3	21230.6	41585.6	73242.9	18388.6
43	E1BD88	SPIN1	1.55549	1.55549	42653.7	14510.7	1	tr|E1BD88|E1BD88_BOVIN	5	5	4.947	0.00207521	2.93947	InVivo Not Matured	InVitro Not Matured	Uncharacterized protein OS=Bos taurus GN=SPIN1 PE=4 SV=2	53708.3	27951.2	51405.3	29965.3	50238.2	7082.37	17174.1	23693.5	10714.5	13889	141693	113702	54694.5	7616.9	67151.4	1944.38	17174.1	66833.5	36872	24549.2
44	E1BNI8	NT5DC2	1.53432	1.53432	100224	34601	1	tr|E1BNI8|E1BNI8_BOVIN	8	8	7.898	0.00246314	2.89658	InVivo Not Matured	InVitro Not Matured	Uncharacterized protein OS=Bos taurus GN=NT5DC2 PE=3 SV=2	107475	59317.7	161928	79369.8	93032	41894.9	56277.4	22013.7	30786.3	22032.5	283542	241297	172289	20175	124352	11501.7	56277.4	62095.1	105946	38943
45	Q32L30	TEX264	1.53413	1.53413	26376.6	9106.83	1	tr|Q32L30|Q32L30_BOVIN	2	2	1.991	0.00435341	2.89636	InVivo Not Matured	InVitro Not Matured	Testis expressed 264 OS=Bos taurus GN=TEX264 PE=2 SV=1	21196.3	19959.9	31476.2	34734.8	24516	5286.86	9432.68	21195	5634.61	3984.98	55920.1	81194.4	33490.2	8829.25	32769.5	1451.44	9432.68	59785.9	19390.5	7043.57
46	Q3SZ45	SDF2	1.5226	1.5226	4423.48	1538.98	1	sp|Q3SZ45|SDF2_BOVIN	2	2	1.942	0.0495031	2.8743	InVivo Not Matured	InVitro Not Matured	Stromal cell-derived factor 2 OS=Bos taurus GN=SDF2 PE=2 SV=1	4620.88	6681.25	7614.65	1613.59	1587.06	1124.01	2951.54	1660.72	1293.01	665.61	12190.8	27178.5	8101.87	410.159	2121.36	308.585	2951.54	4684.49	4449.66	1176.48
47	A6QQS5	WHSC2	1.51448	1.51448	17978	6292.05	1	tr|A6QQS5|A6QQS5_BOVIN	5	5	4.929	0.0349011	2.85725	InVivo Not Matured	InVitro Not Matured	WHSC2 protein OS=Bos taurus GN=WHSC2 PE=2 SV=1	31292.2	10927.7	30327.4	6141.72	11200.8	3873.36	7003.24	8844.88	7554.75	4184.02	82555.1	44452.4	32267.9	1561.17	14971.6	1063.38	7003.24	24949.2	25998.3	7395.36
48	A6QLW3	RPRD1B	1.51058	1.51058	399088	140068	1	tr|A6QLW3|A6QLW3_BOVIN	7	7	8.899	0.00314831	2.84925	InVivo Not Matured	InVitro Not Matured	RPRD1B protein OS=Bos taurus GN=RPRD1B PE=2 SV=1	477695	468292	550479	256924	242053	91014.9	129302	128617	260496	90908.1	1.26026e+06	1.90495e+06	585702	65307.5	323542	24987	129302	362798	896452	160683
49	Q0II59	PDXK	1.47316	1.47316	209605	75497.8	1	sp|Q0II59|PDXK_BOVIN	10	10	10.967	0.00978358	2.77631	InVivo Not Matured	InVitro Not Matured	Pyridoxal kinase OS=Bos taurus GN=PDXK PE=2 SV=1	185126	123424	224480	149931	365066	46208	90845	99390.1	111128	29917.9	488399	502072	238843	38111.1	487969	12685.8	90845	280355	382427	52880.7
50	Q3SZI0	MPI	1.47307	1.47307	108789	39186.7	1	sp|Q3SZI0|MPI_BOVIN;tr|F1N327|F1N327_BOVIN	6	6	7.976	0.0312872	2.77617	InVivo Not Matured	InVitro Not Matured	Mannose-6-phosphate isomerase OS=Bos taurus GN=MPI PE=2 SV=3 [sp|Q3SZI0|MPI_BOVIN,tr|F1N327|F1N327_BOVIN]	164206	114955	157147	56050.7	51584.7	12241	54041.9	22838.8	93738.5	13073.4	433210	467623	167202	14247.5	68951.1	3360.62	54041.9	64422.4	322585	23107.7
51	E1BHK2	ADD1	1.4424	1.4424	23405.8	8611.64	1	tr|E1BHK2|E1BHK2_BOVIN	2	2	1.989	0.0134887	2.71793	InVivo Not Matured	InVitro Not Matured	Uncharacterized protein OS=Bos taurus GN=ADD1 PE=4 SV=1	25185.3	28724.7	33131.5	12884.7	17102.9	2764.23	15821.9	6448.75	12422.5	5600.83	66443.8	116849	35251.4	3275.16	22860.7	758.887	15821.9	18190.3	42749.8	9899.62
52	Q3ZKN0	SLC27A1	1.43132	1.43132	15268	5660.64	1	sp|Q3ZKN0|S27A1_BOVIN;tr|A4IFM2|A4IFM2_BOVIN;tr|A0ERA7|A0ERA7_BOVIN	6	6	5.961	0.0292206	2.69722	InVivo Not Matured	InVitro Not Matured	Long-chain fatty acid transport protein 1 OS=Bos taurus GN=SLC27A1 PE=2 SV=1 [sp|Q3ZKN0|S27A1_BOVIN,tr|A4IFM2|A4IFM2_BOVIN]	32890.8	8268.63	14364	7680.19	13136.5	2711.26	16358.8	2913.44	2613.12	3706.56	86772.5	33635.7	15283	1952.23	17559	744.343	16358.8	8218.1	8992.6	6551.44
53	E1BE86	CCS	1.42106	1.42106	24317	9080.27	1	tr|E1BE86|E1BE86_BOVIN	2	2	1.962	0.0333107	2.678	InVivo Not Matured	InVitro Not Matured	Uncharacterized protein OS=Bos taurus GN=CCS PE=4 SV=1	28474.8	12552.9	47836.9	15727.2	16993	2224.44	27860.5	6897.48	2560.42	5858.53	75122.3	51063.5	50897.8	3997.7	22713.9	610.693	27860.5	19456.1	8811.22	10355.1
54	Q58CP9	STIM1	1.41815	1.41815	21544.4	8061.12	1	sp|Q58CP9|STIM1_BOVIN;tr|B0JYL7|B0JYL7_BOVIN;tr|G3X721|G3X721_BOVIN	4	4	3.938	0.0087984	2.67263	InVivo Not Matured	InVitro Not Matured	Stromal interaction molecule 1 OS=Bos taurus GN=STIM1 PE=2 SV=1 [sp|Q58CP9|STIM1_BOVIN,tr|B0JYL7|B0JYL7_BOVIN,tr|G3X721|G3X721_BOVIN]	25239.3	16335.8	24615.5	12993.4	28537.9	3682.92	18205.4	9010.67	4995.78	4410.83	66586.3	66452.1	26190.5	3302.8	38145.4	1011.1	18205.4	25416.9	17192.1	7796.27
55	F1MRT9	UTRN	1.41497	1.41497	24326.9	9122.35	1	tr|F1MRT9|F1MRT9_BOVIN	5	5	4.982	0.00712376	2.66673	InVivo Not Matured	InVitro Not Matured	Uncharacterized protein (Fragment) OS=Bos taurus GN=UTRN PE=4 SV=2	33936.2	24261.6	32358	15233.6	15844.9	4994.49	11020.9	10201.1	4635.18	14760.1	89530.5	98693.1	34428.5	3872.22	21179.2	1371.18	11020.9	28774.7	15951.1	26088.9
56	Q2HJ54	PITPNA	1.37738	1.37738	31713.3	12206.4	1	sp|Q2HJ54|PIPNA_BOVIN	5	3	5.849	0.0311744	2.59809	InVivo Not Matured	InVitro Not Matured	Phosphatidylinositol transfer protein alpha isoform OS=Bos taurus GN=PITPNA PE=1 SV=3	44219.1	18648.7	41174.9	22130.6	32392.9	4607.95	22874.4	10500.2	20669.8	2379.41	116659	75860.7	43809.5	5625.38	43298.3	1265.06	22874.4	29618.5	71131.5	4205.67
57	F1N1R3	MRPL40	1.37385	1.37385	6883.09	2655.29	1	tr|F1N1R3|F1N1R3_BOVIN	2	2	1.994	0.0122678	2.59222	InVivo Not Matured	InVitro Not Matured	Uncharacterized protein OS=Bos taurus GN=MRPL40 PE=4 SV=2	4784.02	9190.65	8511.3	4189.26	7740.22	2081.52	4900.45	1395.38	3842.91	1056.19	12621.2	37386.4	9055.9	1064.87	10346	571.458	4900.45	3936.03	13224.7	1866.84
58	P48427	TBCA	1.34677	1.34677	450590	177159	1	sp|P48427|TBCA_BOVIN	8	7	7.912	4.0436e-06	2.54342	InVivo Not Matured	InVitro Not Matured	Tubulin-specific chaperone A OS=Bos taurus GN=TBCA PE=1 SV=3	491554	460490	527160	362208	411537	184119	176479	154856	161944	208397	1.29682e+06	1.87321e+06	560890	92069.8	550085	50547.7	176479	436811	557301	368347
59	E1BLG8	AMPD2	1.31037	1.31037	42308.8	17059	1	tr|E1BLG8|E1BLG8_BOVIN	4	4	3.933	0.0145501	2.48014	InVivo Not Matured	InVitro Not Matured	Uncharacterized protein OS=Bos taurus GN=AMPD2 PE=4 SV=2	36281.2	22764	57198.7	70026.5	25273.6	10343.8	18850.1	12200.5	28373.8	15526.9	95717	92601	60858.6	17800.1	33782.2	2839.77	18850.1	34414.6	97643.5	27444.2
60	F1MF35	TLL2	1.30469	1.30469	53546.1	21675.3	1	tr|F1MF35|F1MF35_BOVIN;tr|E1BEV7|E1BEV7_BOVIN;tr|F1N0X6|F1N0X6_BOVIN	6	5	5.914	0.00870998	2.47037	InVivo Not Matured	InVitro Not Matured	Uncharacterized protein (Fragment) OS=Bos taurus GN=TLL2 PE=3 SV=1	51885.1	85949.4	59192.9	32232.1	38471.3	24328.4	40960.3	15968.9	12676.7	14442.3	136883	349631	62980.4	8193.08	51422.9	6679.08	40960.3	45044.1	43624.8	25527.2
61	Q3SWY3	IMPDH2	1.30442	1.30442	109573	44363.6	1	sp|Q3SWY3|IMDH2_BOVIN	9	9	8.95	0.0139234	2.46988	InVivo Not Matured	InVitro Not Matured	Inosine-5'-monophosphate dehydrogenase 2 OS=Bos taurus GN=IMPDH2 PE=2 SV=1	174617	115447	102933	99448.7	55417.2	22345	72038.4	24102.5	64956	38376.1	460674	469624	109520	25278.9	74073.9	6134.56	72038.4	67987.3	223535	67830.7
62	A0JN36	RECQL	1.26367	1.26367	38142.2	15885	1	tr|A0JN36|A0JN36_BOVIN;tr|E1BQ04|E1BQ04_BOVIN	4	4	3.883	0.0217721	2.40115	InVivo Not Matured	InVitro Not Matured	RecQ protein-like (DNA helicase Q1-like) OS=Bos taurus GN=RECQL PE=2 SV=1	27706.3	31086.4	59998.8	20056.7	51862.7	13755.6	23890.8	15066.2	20700.8	6011.38	73094.8	126455	63837.9	5098.21	69322.8	3776.45	23890.8	42498.1	71238.2	10625.3
63	Q3SZ44	NDUFA4L2	1.26176	1.26176	284435	118618	1	sp|Q3SZ44|NUA4L_BOVIN	3	3	3.981	0.048692	2.3979	InVivo Not Matured	InVitro Not Matured	NADH dehydrogenase [ubiquinone] 1 alpha subcomplex subunit 4-like 2 OS=Bos taurus GN=NDUFA4L2 PE=3 SV=1	404885	404474	179903	327503	105410	99544.9	262318	41864.2	128793	60571.8	1.06817e+06	1.64535e+06	191414	83247.9	140897	27328.9	262318	118088	443219	107062
64	Q2NKU1	DUT	1.25816	1.25816	51663.1	21598.6	1	tr|Q2NKU1|Q2NKU1_BOVIN;tr|G3N0R2|G3N0R2_BOVIN	5	5	4.923	0.0158804	2.39197	InVivo Not Matured	InVitro Not Matured	Deoxyuridine triphosphatase OS=Bos taurus GN=DUT PE=2 SV=1	91177.1	54995.6	44262.1	43594.8	24286	13718.2	27683.1	27973.9	12959.2	25658.5	240543	223715	47094.2	11081.4	32462.1	3766.17	27683.1	78907.4	44596.8	45352.1
65	A6QPA4	COL21A1	1.24793	1.24793	164949	69451.9	1	tr|A6QPA4|A6QPA4_BOVIN;tr|E1BGN5|E1BGN5_BOVIN	6	5	5.978	0.0449831	2.37502	InVivo Not Matured	InVitro Not Matured	COL21A1 protein OS=Bos taurus GN=COL21A1 PE=2 SV=1 [tr|A6QPA4|A6QPA4_BOVIN,tr|E1BGN5|E1BGN5_BOVIN]	173310	171701	204202	128000	147533	52941.9	152171	7244.07	113478	21424.1	457227	698457	217268	32536.4	197202	14534.6	152171	20433.7	390514	37867.7
66	F1N4Y6	RASA4	1.17872	1.17872	28197.4	12455.5	1	tr|F1N4Y6|F1N4Y6_BOVIN	3	3	2.975	0.0344656	2.26386	InVivo Not Matured	InVitro Not Matured	Uncharacterized protein OS=Bos taurus GN=RASA4 PE=4 SV=2	16039.8	20750.9	23966.5	55074.7	25155.1	12081.4	24130.2	4551.12	10816.6	10698	42316.3	84412.1	25500	13999.5	33623.8	3316.81	24130.2	12837.6	37223.6	18909
67	F1N7D7	DAG1	1.14763	1.14763	1.20603e+06	544363	1	tr|F1N7D7|F1N7D7_BOVIN	23	22	29.772	0.00817239	2.21549	InVivo Not Matured	InVitro Not Matured	Dystroglycan OS=Bos taurus GN=DAG1 PE=4 SV=1	1.57247e+06	1.327e+06	1.1092e+06	1.36179e+06	659708	624721	739368	274584	628621	454522	4.14849e+06	5.39805e+06	1.18017e+06	346154	881803	171510	739368	774532	2.16329e+06	803380
68	Q2KIT5	CRELD2	1.1134	1.1134	67271.5	31092.6	1	sp|Q2KIT5|CREL2_BOVIN	4	4	3.986	0.0297416	2.16359	InVivo Not Matured	InVitro Not Matured	Cysteine-rich with EGF-like domain protein 2 OS=Bos taurus GN=CRELD2 PE=2 SV=1	74551	73332.6	95620.5	48664.5	44188.9	17234.7	54053.6	57087.3	14302.6	12784.7	196681	298308	101739	12370	59065.4	4731.57	54053.6	161029	49219.8	22597.3
69	G1K218	IGF1R	1.11041	1.11041	32628.5	15111.7	1	tr|G1K218|G1K218_BOVIN;tr|F1MC23|F1MC23_BOVIN;tr|F1MV64|F1MV64_BOVIN	3	3	2.977	0.0203506	2.15915	InVivo Not Matured	InVitro Not Matured	Tyrosine-protein kinase receptor (Fragment) OS=Bos taurus GN=IGF1R PE=3 SV=2	17616.2	28349	44671.7	21803.7	50701.9	13039.9	26200.8	11223.3	14345.9	10748.7	46475.1	115320	47530	5542.29	67771.2	3579.96	26200.8	31658.2	49368.9	18998.5
70	Q3T0E0	ATOX1	1.09686	1.09686	229690	107387	1	sp|Q3T0E0|ATOX1_BOVIN	3	3	2.984	0.0137951	2.1389	InVivo Not Matured	InVitro Not Matured	Copper transport protein ATOX1 OS=Bos taurus GN=ATOX1 PE=3 SV=1	236015	131419	277993	281454	221571	143026	104563	70660.2	51023.2	167664	622655	534595	295781	71542.8	296165	39266.1	104563	199315	175587	296351
71	Q2KJ25	PSMD12	1.06889	1.06889	47019.6	22413	1	sp|Q2KJ25|PSD12_BOVIN	6	6	5.961	0.0322817	2.09787	InVivo Not Matured	InVitro Not Matured	26S proteasome non-ATPase regulatory subunit 12 OS=Bos taurus GN=PSMD12 PE=2 SV=3	77385.1	38553.5	61743.4	34238.1	23177.9	14245.8	19248	17249.4	40555.5	20766.4	204158	156831	65694.1	8703	30980.9	3911.01	19248	48656.1	139564	36705.3
72	P52556	BLVRB	1.05241	1.05241	1.04677e+06	504713	1	sp|P52556|BLVRB_BOVIN	10	10	14.896	0.000995157	2.074	InVivo Not Matured	InVitro Not Matured	Flavin reductase (NADPH) OS=Bos taurus GN=BLVRB PE=1 SV=2	1.26774e+06	1.10465e+06	1.20841e+06	964080	688987	569638	535374	346658	566199	505694	3.34455e+06	4.49358e+06	1.28573e+06	245060	920940	156387	535374	977836	1.94847e+06	893828
73	A6QPH7	AKR7A2	1.05116	1.05116	541690	261408	1	tr|A6QPH7|A6QPH7_BOVIN	13	12	13.928	0.0398229	2.0722	InVivo Not Matured	InVitro Not Matured	AKR7A2 protein OS=Bos taurus GN=AKR7A2 PE=2 SV=1	537555	530209	832192	194900	613594	328036	315189	206906	256430	200480	1.41818e+06	2.15682e+06	885440	49541.8	820165	90058.3	315189	583630	882458	354354
74	O77588	PLOD1	1.04844	1.04844	1.68987e+06	817036	1	sp|O77588|PLOD1_BOVIN	29	27	37.624	0.00537621	2.06829	InVivo Not Matured	InVitro Not Matured	Procollagen-lysine,2-oxoglutarate 5-dioxygenase 1 OS=Bos taurus GN=PLOD1 PE=2 SV=2	2.41708e+06	1.72382e+06	1.61249e+06	1.70282e+06	993126	762562	1.03915e+06	664041	1.06346e+06	555968	6.37674e+06	7.01229e+06	1.71566e+06	432839	1.32747e+06	209352	1.03915e+06	1.87309e+06	3.65972e+06	982689
75	A5PK76	ASPSCR1	1.02132	1.02132	20362.1	10031.2	1	tr|A5PK76|A5PK76_BOVIN	3	3	2.991	0.000733788	2.02988	InVivo Not Matured	InVitro Not Matured	ASPSCR1 protein OS=Bos taurus GN=ASPSCR1 PE=2 SV=1	26689.4	14562.5	21794.1	21346.3	17418.1	9901.48	12944.1	7810.52	10326.9	9172.85	70412	59238.5	23188.6	5426.03	23282	2718.33	12944.1	22031.5	35538.2	16213.3
76	Q28035	GSTA1	1.01581	1.01581	2.30982e+07	1.14233e+07	1	sp|Q28035|GSTA1_BOVIN;tr|F1N4T5|F1N4T5_BOVIN;tr|Q1JQ90|Q1JQ90_BOVIN;zz|ZZ_FGCZCont0145|	45	26	63.582	0.00269558	2.02203	InVivo Not Matured	InVitro Not Matured	Glutathione S-transferase A1 OS=Bos taurus GN=GSTA1 PE=2 SV=3	2.31592e+07	3.18937e+07	2.66768e+07	1.66329e+07	1.71285e+07	9.66726e+06	1.11534e+07	1.09313e+07	1.6331e+07	9.03339e+06	6.10986e+07	1.2974e+08	2.83837e+07	4.22793e+06	2.28949e+07	2.65403e+06	1.11534e+07	3.08343e+07	5.62003e+07	1.59668e+07
77	F1MZU1	LARP1	1.00536	1.00536	178746	89040.7	1	tr|F1MZU1|F1MZU1_BOVIN;tr|F1N0C8|F1N0C8_BOVIN	8	8	7.936	0.00118644	2.00746	InVivo Not Matured	InVitro Not Matured	Uncharacterized protein (Fragment) OS=Bos taurus GN=LARP1 PE=4 SV=2	210293	191153	199734	131161	161387	59301.9	119964	93222.5	79126.5	93588.6	554796	777586	212514	33339.9	215719	16280.6	119964	262957	272300	165420
78	B8Y9S9	FN1	1.00215	1.00215	121832	60824.9	1	tr|B8Y9S9|B8Y9S9_BOVIN	34	34	34.735	0.0298857	2.003	InVivo Not Matured	InVitro Not Matured	Embryo-specific fibronectin 1 transcript variant OS=Bos taurus GN=FN1 PE=2 SV=1	215075	130939	115627	87510.9	60008.4	76536.6	40563.6	63770.3	65520.6	57733.2	567411	532643	123026	22244.4	80210.7	21012.2	40563.6	179880	225478	102045
79	Q58CY6	FAM213B	1.00193	1.00193	54430.5	27178.4	1	sp|Q58CY6|PGFS_BOVIN	2	2	2.991	0.0069673	2.00271	InVivo Not Matured	InVitro Not Matured	Prostamide/prostaglandin F synthase OS=Bos taurus GN=FAM213B PE=2 SV=1	60088.7	61211.4	68534.7	45321.3	36996.6	24290.2	44406.3	21050.4	29677.8	16467.5	158526	249000	72920	11520.2	49451.8	6668.59	44406.3	59377.9	102131	29106.7
80	Q3SYX2	HNRPM	1.03577	-1.03577	143799	294818	1	tr|Q3SYX2|Q3SYX2_BOVIN	37	2	40.638	0.0419679	2.05021	InVitro Not Matured	InVivo Not Matured	HNRPM protein OS=Bos taurus GN=HNRPM PE=2 SV=2	83628.2	91826.6	129858	209664	204018	333673	271488	404757	116405	347766	220628	373539	138167	53294.4	272702	91605.9	271488	1.14172e+06	400588	614686
81	A0JN43	FAM62A	1.03834	-1.03834	10598	21768	1	tr|A0JN43|A0JN43_BOVIN	6	6	5.976	0.0275099	2.05397	InVitro Not Matured	InVivo Not Matured	Family with sequence similarity 62 (C2 domain containing), member A OS=Bos taurus GN=FAM62A PE=2 SV=1	9522.66	11648.5	12323.9	4902.9	14592.1	14133.8	28798.7	29334.2	12012.4	24560.9	25122.7	47384.5	13112.5	1246.27	19504.7	3880.27	28798.7	82744.4	41338.4	43412
82	F1MYG5	LMNA	1.10903	-1.10903	397488	857385	1	tr|F1MYG5|F1MYG5_BOVIN;tr|Q862T1|Q862T1_BOVIN	23	21	27.845	0.00578624	2.15701	InVitro Not Matured	InVivo Not Matured	Uncharacterized protein OS=Bos taurus GN=LMNA PE=3 SV=1	312504	303570	487011	415968	468389	611619	925487	1.01413e+06	494046	1.24164e+06	824448	1.23488e+06	518173	105735	626076	167913	925487	2.8606e+06	1.70017e+06	2.19464e+06
83	Q01321	NDUFA4	1.12566	-1.12566	47610.9	103889	1	sp|Q01321|NDUA4_BOVIN	3	3	2.957	0.0371786	2.18204	InVitro Not Matured	InVivo Not Matured	NADH dehydrogenase [ubiquinone] 1 alpha subcomplex subunit 4 OS=Bos taurus GN=NDUFA4 PE=1 SV=1	41657.4	39396	48964.2	15897.6	92139.3	48949.5	130704	151672	86961.8	101158	109901	160258	52097.2	4041.01	123159	13438.5	130704	427830	299264	178799
84	Q3SZH7	LTA4H	1.12757	-1.12757	18092.5	39531.5	1	sp|Q3SZH7|LKHA4_BOVIN	3	3	2.973	0.0265184	2.18497	InVitro Not Matured	InVivo Not Matured	Leukotriene A-4 hydrolase OS=Bos taurus GN=LTA4H PE=2 SV=3	13795.7	14621.3	30090.6	14431	17523.8	36376.8	23897.9	30433.6	81332	25617	36395.7	59477.6	32015.9	3668.22	23423.3	9986.82	23897.9	85845.6	279890	45278.7
85	P55859	PNP	1.15929	-1.15929	132186	295234	1	sp|P55859|PNPH_BOVIN	11	10	11.926	0.0374041	2.23348	InVitro Not Matured	InVivo Not Matured	Purine nucleoside phosphorylase OS=Bos taurus GN=PNP PE=1 SV=3	238618	119283	127902	114139	60986.9	384418	138570	415487	164491	373203	629523	485229	136086	29012.9	81518.7	105537	138570	1.17199e+06	566068	659646
86	F1MRE5	ACBD3	1.16054	-1.16054	142778	319167	1	tr|F1MRE5|F1MRE5_BOVIN	11	11	11.912	0.0350257	2.23541	InVitro Not Matured	InVivo Not Matured	Uncharacterized protein OS=Bos taurus GN=ACBD3 PE=4 SV=1	110501	153889	187908	79130.6	182459	112380	440132	276063	380650	386610	291524	626002	199932	20114.2	243885	30852.5	440132	778704	1.30994e+06	683344
87	F1MZ58	LDLR	1.17288	-1.17288	58795.7	132563	1	tr|F1MZ58|F1MZ58_BOVIN	8	8	7.952	0.035466	2.25464	InVitro Not Matured	InVivo Not Matured	Low-density lipoprotein receptor OS=Bos taurus GN=LDLR PE=4 SV=2	69645.5	104556	43728.5	33805.8	42243	64120	245464	88626.3	162188	102417	183739	425321	46526.4	8593.09	56464.4	17603.4	245464	249993	558140	181026
88	Q3T0N9	SOAT1	1.1946	-1.1946	23812.7	54504.2	1	tr|Q3T0N9|Q3T0N9_BOVIN	6	6	5.98	0.0385655	2.28887	InVitro Not Matured	InVivo Not Matured	O-acyltransferase OS=Bos taurus GN=SOAT1 PE=2 SV=1	52400.5	26718.5	7546.58	22797.3	9600.71	40896	47283.3	86796.8	29060	68484.8	138243	108687	8029.46	5794.86	12832.9	11227.5	47283.3	244832	100005	121049
89	Q5PXY7	CRABP2	1.20409	-1.20409	493376	1.1367e+06	1	sp|Q5PXY7|RABP2_BOVIN;tr|A5PJB5|A5PJB5_BOVIN	12	12	16.894	0.00172608	2.30392	InVitro Not Matured	InVivo Not Matured	Cellular retinoic acid-binding protein 2 OS=Bos taurus GN=CRABP2 PE=2 SV=3 [sp|Q5PXY7|RABP2_BOVIN,tr|A5PJB5|A5PJB5_BOVIN]	490621	662462	492683	571625	249488	843751	1.30386e+06	1.377e+06	1.06206e+06	1.09682e+06	1.29436e+06	2.69481e+06	524208	145302	333480	231642	1.30386e+06	3.88419e+06	3.65489e+06	1.93867e+06
90	A4IF69	NHLRC2	1.2265	-1.2265	3503.33	8199.07	1	sp|A4IF69|NHLC2_BOVIN	3	3	2.977	0.0182814	2.34037	InVitro Not Matured	InVivo Not Matured	NHL repeat-containing protein 2 OS=Bos taurus GN=NHLRC2 PE=2 SV=1	2451.26	1706.74	5983.36	2747.99	4627.3	4692.84	12704.7	8911.9	9669.39	5016.56	6466.92	6942.8	6366.21	698.513	6185.11	1288.36	12704.7	25138.3	33275.5	8866.91
91	Q3SZ16	IAH1	1.2826	-1.2826	12525.7	30473.5	1	sp|Q3SZ16|IAH1_BOVIN	3	3	2.935	0.0261756	2.43288	InVitro Not Matured	InVivo Not Matured	Isoamyl acetate-hydrolyzing esterase 1 homolog OS=Bos taurus GN=IAH1 PE=2 SV=1	8581.46	2038.3	2284.41	48106.2	1618.08	26285.2	42182.2	28367.8	19197.9	36334.3	22639.6	8291.56	2430.58	12228.1	2162.81	7216.29	42182.2	80018.4	66066.1	64221.9
92	Q3SZI4	YWHAQ	1.29109	-1.29109	2.03956e+06	4.99107e+06	1	sp|Q3SZI4|1433T_BOVIN;tr|B0JYM5|B0JYM5_BOVIN	23	16	29.749	7.12e-05	2.44713	InVitro Not Matured	InVivo Not Matured	14-3-3 protein theta OS=Bos taurus GN=YWHAQ PE=2 SV=1 [sp|Q3SZI4|1433T_BOVIN,tr|B0JYM5|B0JYM5_BOVIN]	1.57065e+06	1.85935e+06	2.24747e+06	2.14956e+06	2.3708e+06	4.57464e+06	5.71343e+06	5.39618e+06	3.52092e+06	5750193	4143690	7.5636e+06	2.39128e+06	546396	3.16894e+06	1.25591e+06	5.71343e+06	1.52213e+07	1.21166e+07	1.01636e+07
93	Q08DM3	ME2	1.29565	-1.29565	49433.4	121354	1	tr|Q08DM3|Q08DM3_BOVIN	7	6	7.921	0.00356405	2.4549	InVitro Not Matured	InVivo Not Matured	Malic enzyme OS=Bos taurus GN=ME2 PE=2 SV=1	36278	46081.1	56901.7	40929.6	66976.3	57347.6	122788	150389	157080	119166	95708.8	187452	60542.6	10403.9	89524.4	15744.1	122788	424209	540562	210629
94	F1N2D3	TJP1	1.32306	-1.32306	8153.59	20401.4	1	tr|F1N2D3|F1N2D3_BOVIN	3	3	2.989	0.0228765	2.50214	InVitro Not Matured	InVivo Not Matured	Uncharacterized protein (Fragment) OS=Bos taurus GN=TJP1 PE=4 SV=2	6626.63	8497.42	7116.33	4412.94	14114.6	7337.84	23558.9	15766.9	29489.2	25854.2	17482.4	34566.4	7571.67	1121.73	18866.4	2014.52	23558.9	44474.6	101482	45698
95	P04975	CLTB	1.32962	-1.32962	19397.5	48754.7	1	sp|P04975|CLCB_BOVIN;tr|G3N252|G3N252_BOVIN	2	2	1.982	0.0207499	2.51345	InVitro Not Matured	InVivo Not Matured	Clathrin light chain B OS=Bos taurus GN=CLTB PE=1 SV=1 [sp|P04975|CLCB_BOVIN,tr|G3N252|G3N252_BOVIN]	17807.8	26968.8	15250	26073.9	10887.2	73602.6	39935.8	22651.1	29307.7	78276.5	46980.6	109706	16225.8	6627.73	14552.4	20206.7	39935.8	63893	100857	138356
96	G3MWH1	TPD52L2	1.33146	-1.33146	14334.8	36076.3	1	tr|G3MWH1|G3MWH1_BOVIN;tr|Q3SYU8|Q3SYU8_BOVIN	3	3	2.988	0.0075751	2.51668	InVitro Not Matured	InVivo Not Matured	Uncharacterized protein OS=Bos taurus GN=TPD52L2 PE=4 SV=1	10760.1	24389.3	19368	9952.63	7204.12	20264	35485	42239.4	30464.5	51928.4	28387.4	99212.7	20607.2	2529.86	9629.45	5563.25	35485	119147	104838	91784.8
97	Q3SYX0	NDRG1	1.35408	-1.35408	41938.5	107210	1	sp|Q3SYX0|NDRG1_BOVIN;tr|F1MS38|F1MS38_BOVIN	2	2	1.994	0.00657749	2.55637	InVitro Not Matured	InVivo Not Matured	Protein NDRG1 OS=Bos taurus GN=NDRG1 PE=2 SV=1 [sp|Q3SYX0|NDRG1_BOVIN,tr|F1MS38|F1MS38_BOVIN]	17940.5	34550.5	30886.7	59030.9	67283.9	112019	103817	60389.3	125093	134732	47330.7	140547	32863	15005.1	89935.6	30753.6	103817	170343	430486	238143
98	E1BMJ5	PNPLA6	1.36592	-1.36592	1285.1	3313.81	1	tr|E1BMJ5|E1BMJ5_BOVIN	3	3	2.976	0.00602796	2.57864	InVitro Not Matured	InVivo Not Matured	Uncharacterized protein OS=Bos taurus GN=PNPLA6 PE=4 SV=2	1423.23	802.055	2189.42	1062.05	948.753	2016.2	5412.79	2174.82	3934.54	3030.7	3754.76	3262.66	2329.51	269.963	1268.16	553.525	5412.79	6134.63	13540	5356.84
99	E1BNJ0	TMEM33	1.46065	-1.46065	6617.04	18213.9	1	tr|E1BNJ0|E1BNJ0_BOVIN	3	3	2.969	0.00702213	2.75258	InVitro Not Matured	InVivo Not Matured	Uncharacterized protein OS=Bos taurus GN=TMEM33 PE=4 SV=2	8572.83	8033.19	8622.56	5832.74	2023.87	10485.9	20194.8	19236.7	21744.7	19407.6	22616.8	32678	9174.28	1482.62	2705.22	2878.77	20194.8	54261.9	74830.4	34303.4
100	A6QLZ6	GLRX5	1.46312	-1.46312	257785	710726	1	tr|A6QLZ6|A6QLZ6_BOVIN	5	5	8.895	0.00122747	2.75705	InVitro Not Matured	InVivo Not Matured	GLRX5 protein OS=Bos taurus GN=GLRX5 PE=2 SV=1	334690	279294	187474	298111	189356	901171	956858	393589	561312	740699	882979	1.13613e+06	199470	75776.8	253104	247406	956858	1.11022e+06	1.93166e+06	1.30921e+06
101	F1N166	SMARCA1	1.51062	-1.51062	61731.9	175896	1	tr|F1N166|F1N166_BOVIN	9	7	9.885	0.000624749	2.84936	InVitro Not Matured	InVivo Not Matured	Uncharacterized protein OS=Bos taurus GN=SMARCA1 PE=4 SV=2	49890.7	55745.6	79830.1	35104	88089.2	136046	241513	161913	198833	141176	131622	226766	84938.1	8923.09	117745	37349.8	241513	456716	684249	249533
102	Q3SYS6	CHP1	1.51928	-1.51928	20450.6	58622.9	1	sp|Q3SYS6|CHP1_BOVIN	5	5	4.985	0.0314613	2.86656	InVitro Not Matured	InVivo Not Matured	Calcineurin B homologous protein 1 OS=Bos taurus GN=CHP1 PE=2 SV=1	33214.6	24508.8	32487.4	5466.96	6575.25	35909	57297.4	31423.6	118767	49717.3	87626.9	99698.8	34566.1	1389.65	8788.86	9858.39	57297.4	88638.1	408717	87876.8
103	P12624	MARCKS	1.57104	-1.57104	242759	721283	1	sp|P12624|MARCS_BOVIN	8	8	9.888	0.00176646	2.9712	InVitro Not Matured	InVivo Not Matured	Myristoylated alanine-rich C-kinase substrate OS=Bos taurus GN=MARCKS PE=1 SV=6	214369	319006	349800	172214	158404	379001	940903	555876	841873	888762	565548	1.29768e+06	372182	43775.1	211732	104050	940903	1.56799e+06	2.89716e+06	1.57091e+06
104	F1MCG5	TAP2	1.62086	-1.62086	1637.15	5037.27	1	tr|F1MCG5|F1MCG5_BOVIN;tr|F1N2T8|F1N2T8_BOVIN;tr|Q32S33|Q32S33_BOVIN;tr|Q8SQ31|Q8SQ31_BOVIN	2	2	1.994	0.0237086	3.07686	InVitro Not Matured	InVivo Not Matured	Uncharacterized protein OS=Bos taurus GN=TAP2 PE=3 SV=1 [tr|F1MCG5|F1MCG5_BOVIN,tr|F1N2T8|F1N2T8_BOVIN,tr|Q32S33|Q32S33_BOVIN,tr|Q8SQ31|Q8SQ31_BOVIN]	1513.91	224.417	2749.47	572.476	3125.46	5802.34	5467.53	4898.65	2529.83	6487.99	3993.99	912.901	2925.4	145.518	4177.67	1592.96	5467.53	13817.9	8705.95	11467.7
105	Q148N0	OGDH	1.6257	-1.6257	64772.7	199885	1	sp|Q148N0|ODO1_BOVIN;tr|F1MWG1|F1MWG1_BOVIN	16	16	16.887	3e-06	3.08595	InVitro Not Matured	InVivo Not Matured	2-oxoglutarate dehydrogenase, mitochondrial OS=Bos taurus GN=OGDH PE=2 SV=1	68850.6	53041.2	76464	51050.2	74457.7	234456	194307	183098	177933	209632	181642	215765	81356.6	12976.5	99524.5	64367.2	194307	516473	612325	370531
106	E1BDC1	GPR50	1.72024	-1.72024	10729.9	35356.3	1	tr|E1BDC1|E1BDC1_BOVIN	2	2	1.952	0.0299157	3.29512	InVitro Not Matured	InVivo Not Matured	Uncharacterized protein (Fragment) OS=Bos taurus GN=GPR50 PE=3 SV=2	5260.35	10892	12495.7	6100.38	18901.1	12703.3	88418	30265.6	18126.2	27268.3	13877.9	44307.1	13295.2	1550.66	25264.3	3487.54	88418	85371.7	62378.3	48197.4
107	E1BME6	HK2	1.75073	-1.75073	503842	1.69557e+06	1	tr|E1BME6|E1BME6_BOVIN;tr|F1MIM3|F1MIM3_BOVIN	31	25	34.736	6.43e-05	3.36529	InVitro Not Matured	InVivo Not Matured	Uncharacterized protein (Fragment) OS=Bos taurus GN=HK2 PE=3 SV=2	471294	522851	561494	500339	463234	2.12568e+06	2.26926e+06	970419	1.59885e+06	1.51366e+06	1.24337e+06	2.12689e+06	597421	127181	619185	583581	2.26926e+06	2.73731e+06	5.50217e+06	2.67544e+06
108	P46193	ANXA1	1.7634	-1.7634	169034	573870	1	sp|P46193|ANXA1_BOVIN;tr|F1N650|F1N650_BOVIN;tr|I6YIV1|I6YIV1_BOVIN	13	12	13.767	0.000179367	3.39499	InVitro Not Matured	InVivo Not Matured	Annexin A1 OS=Bos taurus GN=ANXA1 PE=2 SV=2 [sp|P46193|ANXA1_BOVIN,tr|F1N650|F1N650_BOVIN,tr|I6YIV1|I6YIV1_BOVIN]	120538	148021	144370	258648	173594	347783	572634	505256	722284	721392	318003	602129	153608	65745.8	232036	95479.7	572634	1.4252e+06	2.48561e+06	1.27508e+06
109	A3KLR9	ECSOD	1.79835	-1.79835	25019.4	87025.2	1	tr|A3KLR9|A3KLR9_BOVIN	4	4	3.965	0.0106154	3.47831	InVitro Not Matured	InVivo Not Matured	Superoxide dismutase [Cu-Zn] OS=Bos taurus GN=ECSOD PE=2 SV=1	7078.25	23709.1	15151.4	57511.7	21646.4	143609	109171	91586	45056.4	45702.9	18673.8	96445.7	16120.9	14618.9	28933.8	39426.2	109171	258341	155054	80781.1
110	E1BGU2	CLASP1	1.80321	-1.80321	13409.9	46802.3	1	tr|E1BGU2|E1BGU2_BOVIN;tr|G3N2Y5|G3N2Y5_BOVIN;tr|E1BQ15|E1BQ15_BOVIN	6	6	5.982	0.0187097	3.49014	InVitro Not Matured	InVivo Not Matured	Uncharacterized protein (Fragment) OS=Bos taurus GN=CLASP1 PE=4 SV=2 [tr|E1BGU2|E1BGU2_BOVIN,tr|G3N2Y5|G3N2Y5_BOVIN]	21606.8	15103.4	15595.7	5895.88	8847.56	17282.4	68570.7	22349.5	90560	35249	57003.1	61438.7	16593.6	1498.67	11826.2	4744.68	68570.7	63042.3	311646	62303.5
111	E1BPK6	MYO6	1.88395	-1.88395	112382	414787	1	tr|E1BPK6|E1BPK6_BOVIN	18	17	17.799	3.95e-05	3.69086	InVitro Not Matured	InVivo Not Matured	Uncharacterized protein OS=Bos taurus GN=MYO6 PE=4 SV=2	96668.3	119154	138156	78577.2	129355	280548	490866	525375	450725	326420	255031	484703	146996	19973.6	172903	77021.2	490866	1.48195e+06	1.55109e+06	576956
112	G1K238	COL4A1	1.88538	-1.88538	6422.67	23731.3	1	tr|G1K238|G1K238_BOVIN;tr|F1N474|F1N474_BOVIN;tr|F1MZU6|F1MZU6_BOVIN	5	5	4.894	0.00151069	3.69493	InVitro Not Matured	InVivo Not Matured	Collagen alpha-1(IV) chain OS=Bos taurus GN=COL4A1 PE=4 SV=2	3719.32	4982.56	10558	3845.46	9008.03	12945	40510.7	22885.6	20430.7	21884.6	9812.33	20268.4	11233.6	977.48	12040.7	3553.9	40510.7	64554.7	70308.6	38681.5
113	O46415	FTL	1.89997	-1.89997	27261.1	101743	1	sp|O46415|FRIL_BOVIN	5	5	5.97	0.000421397	3.73215	InVitro Not Matured	InVivo Not Matured	Ferritin light chain OS=Bos taurus GN=FTL PE=2 SV=3	43867.6	27734.4	35425.3	14657.6	14620.7	122661	100069	97380.5	73417.1	115186	115731	112820	37692	3725.82	19542.9	33675.1	100069	274686	252652	203594
114	F1MCK2	AHNAK	1.90322	-1.90322	38830.3	145247	1	tr|F1MCK2|F1MCK2_BOVIN	6	6	5.965	0.00298287	3.74054	InVitro Not Matured	InVivo Not Matured	Uncharacterized protein OS=Bos taurus GN=AHNAK PE=4 SV=2	21474.4	22561.1	44315	22228.7	83572.5	68756.8	144818	142457	130711	239491	56653.9	91775.8	47150.5	5650.33	111708	18876.4	144818	401835	449818	423306
115	Q58CT1	MVK	1.90419	-1.90419	47904.5	179309	1	tr|Q58CT1|Q58CT1_BOVIN	7	7	7.968	0.000609285	3.74306	InVitro Not Matured	InVivo Not Matured	Mevalonate kinase OS=Bos taurus GN=MVK PE=2 SV=1	76938.4	34407.2	45014.3	64807.1	18355.4	184728	208617	139380	178384	185437	202979	139964	47894.6	16473.3	24534.9	50714.8	208617	393155	613879	327765
116	Q3B7M6	NEDD1	1.91001	-1.91001	5727.7	21528.1	1	sp|Q3B7M6|NEDD1_BOVIN	2	2	1.994	0.00682464	3.75859	InVitro Not Matured	InVivo Not Matured	Protein NEDD1 OS=Bos taurus GN=NEDD1 PE=2 SV=1	3685.51	3019.88	7911.13	3345.23	10676.7	14611.3	47321.7	14500.1	10546.1	20661.2	9723.12	12284.5	8417.33	850.324	14271.2	4011.35	47321.7	40901.1	36292.4	36519.2
117	A1L555	PSAP	1.92972	-1.92972	2734.91	10422.3	1	tr|A1L555|A1L555_BOVIN;sp|P26779|SAP_BOVIN	8	8	6.901	0.0476782	3.81084	InVitro Not Matured	InVivo Not Matured	Prosaposin OS=Bos taurus GN=PSAP PE=2 SV=1	7439.67	1530.72	1463.57	2308.18	932.406	2869.72	4455.61	5067.4	29566.4	10152.3	19627.4	6226.76	1557.22	586.717	1246.31	787.847	4455.61	14293.9	101748	17944.5
118	F1N3A1	THBS1	2.02952	-2.02952	47373	193413	1	tr|F1N3A1|F1N3A1_BOVIN	34	2	34.734	0.0212977	4.08276	InVitro Not Matured	InVivo Not Matured	Thrombospondin-1 OS=Bos taurus GN=THBS1 PE=4 SV=1	12190.1	21080	44381.9	43480.1	115733	89727	317073	98455.5	383757	78049.4	32160	85750.8	47221.7	11052.2	154695	24633.5	317073	277718	1.32063e+06	137955
119	Q28198	PLAT	2.20736	-2.20736	7347.68	33937.3	1	sp|Q28198|TPA_BOVIN	4	4	3.988	0.0168191	4.61878	InVitro Not Matured	InVivo Not Matured	Tissue-type plasminogen activator OS=Bos taurus GN=PLAT PE=2 SV=1	5630.38	15496.7	9691.07	1602.65	4317.57	10433.7	25395.8	69373.2	16087.6	48396.2	14854.1	63038.7	10311.2	407.377	5771.12	2864.46	25395.8	195684	55362.5	85541.6
120	F1N3L7	DOCK7	2.25892	-2.25892	4575.63	21904.3	1	tr|F1N3L7|F1N3L7_BOVIN	5	4	4.884	0.035532	4.78716	InVitro Not Matured	InVivo Not Matured	Uncharacterized protein (Fragment) OS=Bos taurus GN=DOCK7 PE=4 SV=2	4639.35	2139.13	5510.9	2649.21	7939.56	2670.72	27747.5	40127.8	13231.7	25743.6	12239.5	8701.69	5863.52	673.402	10612.5	733.215	27747.5	113190	45534.7	45502.6
121	Q95114	MFGE8	2.36217	-2.36217	948137	4.8748e+06	1	sp|Q95114|MFGM_BOVIN;tr|F1MXX6|F1MXX6_BOVIN	28	28	33.801	0.000107091	5.14145	InVitro Not Matured	InVivo Not Matured	Lactadherin OS=Bos taurus GN=MFGE8 PE=1 SV=2 [sp|Q95114|MFGM_BOVIN,tr|F1MXX6|F1MXX6_BOVIN]	566570	812018	1.03003e+06	683398	1.64867e+06	3.32447e+06	6.65327e+06	4.28477e+06	6.53973e+06	3.57177e+06	1.49473e+06	3.30319e+06	1.09594e+06	173713	2.2037e+06	912694	6.65327e+06	1.20863e+07	2.25053e+07	6.3132e+06
122	Q5E9F5	TAGLN2	2.37572	-2.37572	166848	865934	1	sp|Q5E9F5|TAGL2_BOVIN;sp|Q3ZBY2|TAGL3_BOVIN	13	13	13.892	1.14e-06	5.18997	InVitro Not Matured	InVivo Not Matured	Transgelin-2 OS=Bos taurus GN=TAGLN2 PE=2 SV=3	171729	141194	168786	185766	166763	698567	645248	1.02535e+06	773174	1.18734e+06	453056	574360	179586	47219.8	222905	191783	645248	2.89225e+06	2.66074e+06	2.09865e+06
123	A6QQ25	LAPTM4B	2.38944	-2.38944	6807.41	35672	1	tr|A6QQ25|A6QQ25_BOVIN	2	2	1.994	0.0267525	5.24017	InVitro Not Matured	InVivo Not Matured	Lysosomal protein transmembrane 4 beta OS=Bos taurus GN=LAPTM4B PE=2 SV=1	18193.3	8752.72	4095.77	2596.79	398.479	8536.4	49673.6	15184.1	48523.5	56442.5	47997.6	35604.9	4357.84	660.079	532.63	2343.57	49673.6	42830.5	166985	99763.6
124	Q2KHU0	PSPH	2.4477	-2.4477	3699.32	20186	1	sp|Q2KHU0|SERB_BOVIN	2	2	1.948	0.0150141	5.45668	InVitro Not Matured	InVivo Not Matured	Phosphoserine phosphatase OS=Bos taurus GN=PSPH PE=2 SV=1	3363.1	2242.59	1268.89	10152.2	1469.81	11875.1	36862.1	5109.96	38964.9	8117.84	8872.52	9122.59	1350.08	2580.59	1964.63	3260.18	36862.1	14413.9	134091	14348.5
125	A5PKH0	TOR1AIP2	2.46283	-2.46283	3347.92	18461.5	1	tr|A5PKH0|A5PKH0_BOVIN	2	2	1.994	0.0170799	5.51432	InVitro Not Matured	InVivo Not Matured	TOR1AIP2 protein OS=Bos taurus GN=TOR1AIP2 PE=2 SV=1	2419.62	4132.44	3673.29	357.371	6156.88	3582.78	21308.3	23424.7	22465.5	21526.3	6383.45	16810.3	3908.32	90.8402	8229.64	983.609	21308.3	66075.3	77310.9	38048.3
126	E1BNC9	ANK3	2.46714	-2.46714	59290.1	327846	1	tr|E1BNC9|E1BNC9_BOVIN;tr|A7Z090|A7Z090_BOVIN;tr|F1MQL2|F1MQL2_BOVIN;tr|G3N0C1|G3N0C1_BOVIN;tr|G3N3N0|G3N3N0_BOVIN	4	4	3.946	0.0195925	5.52953	InVitro Not Matured	InVivo Not Matured	Uncharacterized protein (Fragment) OS=Bos taurus GN=ANK3 PE=4 SV=2	43191	43926.5	86972.8	48128	74232.4	937563	101253	212906	308197	79312	113947	178687	92537.8	12233.7	99223.3	257397	101253	600554	1.06061e+06	140186
127	P30932	CD9	2.60805	-2.60805	11943.9	72824.5	1	sp|P30932|CD9_BOVIN;tr|G8JKX6|G8JKX6_BOVIN	2	2	1.987	0.00018258	6.09722	InVitro Not Matured	InVivo Not Matured	CD9 antigen OS=Bos taurus GN=CD9 PE=2 SV=2 [sp|P30932|CD9_BOVIN,tr|G8JKX6|G8JKX6_BOVIN]	13821.3	6711.04	13128.1	10731.1	15328	61481.9	38266.9	75883.4	48035.9	140454	36463.3	27299.7	13968.1	2727.74	20488.3	16879.1	38266.9	214048	165307	248257
128	Q9GKR3	VCAM1	2.61847	-2.61847	3993.37	24528.4	1	tr|Q9GKR3|Q9GKR3_BOVIN;tr|A7MBB0|A7MBB0_BOVIN	4	4	3.887	0.00307257	6.14228	InVitro Not Matured	InVivo Not Matured	Uncharacterized protein OS=Bos taurus GN=VCAM1 PE=2 SV=1	2482.08	2296.6	6932.41	2779.3	5476.48	23405.8	8990.17	16497.3	12230.9	61517.8	6548.22	9342.26	7375.98	706.47	7320.19	6425.78	8990.17	46534.7	42090.6	108734
129	F1N026	ITM2B	2.66383	-2.66383	6744.08	42743.4	1	tr|F1N026|F1N026_BOVIN	3	3	2.954	0.001512	6.3379	InVitro Not Matured	InVivo Not Matured	Integral membrane protein 2B OS=Bos taurus GN=ITM2B PE=4 SV=1	5217.75	969.833	7425.9	13435.1	6671.87	50670.7	41787.8	49286.9	39379.4	32592	13765.5	3945.16	7901.05	3415.06	8918.01	13911	41787.8	139026	135517	57607.2
130	A6QR28	PSAT1	2.67413	-2.67413	958.813	6125.03	1	tr|A6QR28|A6QR28_BOVIN	2	2	1.965	0.035305	6.38814	InVitro Not Matured	InVivo Not Matured	Phosphoserine aminotransferase OS=Bos taurus GN=PSAT1 PE=2 SV=1	2188.35	102.966	1155.52	1256.23	91.0009	2135.33	9195.75	4954.62	13449.1	890.325	5773.31	418.852	1229.45	319.322	121.637	586.229	9195.75	13975.8	46282.8	1573.67
131	Q0VD27	ENOPH1	2.68084	-2.68084	1073.72	6890.43	1	sp|Q0VD27|ENOPH_BOVIN	3	3	2.959	0.0403057	6.41733	InVitro Not Matured	InVivo Not Matured	Enolase-phosphatase E1 OS=Bos taurus GN=ENOPH1 PE=2 SV=1	1710.99	1330.17	1831.92	288.332	207.197	1087.61	4475.8	8628.48	18603.9	1656.3	4513.93	5410.97	1949.14	73.2912	276.952	298.59	4475.8	24338.8	64022.2	2927.55
132	F1MNS2	SRPK2	2.73662	-2.73662	714.594	4768.49	1	tr|F1MNS2|F1MNS2_BOVIN	2	1	1.994	0.0291337	6.673	InVitro Not Matured	InVivo Not Matured	Uncharacterized protein (Fragment) OS=Bos taurus GN=SRPK2 PE=3 SV=2	440.817	932.114	137.819	935.035	1127.19	651.462	4913.94	2291.16	2590.28	13395.6	1162.96	3791.72	146.638	237.677	1506.66	178.851	4913.94	6462.78	8913.99	23677.1
133	E1BGB0	KIF13B	2.7785	-2.7785	6374.22	43741.7	1	tr|E1BGB0|E1BGB0_BOVIN	4	4	3.93	0.0043487	6.86228	InVitro Not Matured	InVivo Not Matured	Uncharacterized protein OS=Bos taurus GN=KIF13B PE=3 SV=2	3403.62	9526.42	8211.9	1052.86	9676.3	19614.1	90261.1	23411.4	56312.9	29108.9	8979.44	38752.3	8737.34	267.626	12933.9	5384.83	90261.1	66037.8	193791	51450.8
134	Q08DU3	IL33	2.82825	-2.82825	6018.1	42747.4	1	tr|Q08DU3|Q08DU3_BOVIN	4	4	3.964	0.00443413	7.10314	InVitro Not Matured	InVivo Not Matured	Interleukin 33 OS=Bos taurus GN=IL33 PE=2 SV=1	4095.29	8126.15	5144.99	3467.82	9256.26	31563.6	18206.8	12837.9	123442	27687.1	10804.2	33056.2	5474.19	881.485	12372.4	8665.4	18206.8	36212.6	424803	48937.6
135	Q08E24	TMEM66	2.86394	-2.86394	9958.11	72501.4	1	sp|Q08E24|SARAF_BOVIN	4	4	3.92	0.000398481	7.28064	InVitro Not Matured	InVivo Not Matured	Store-operated calcium entry-associated regulatory factor OS=Bos taurus GN=TMEM66 PE=2 SV=1	5935.89	8209.18	5344.52	3854.86	26446.1	47427.8	97414.1	86974.7	41903.5	88786.8	15660.1	33393.9	5686.5	979.868	35349.4	13020.7	97414.1	245334	144203	156933
136	F1N1S2	MAP1B	2.86608	-2.86608	83973.9	612246	1	tr|F1N1S2|F1N1S2_BOVIN	26	25	25.912	0.00651709	7.29091	InVitro Not Matured	InVivo Not Matured	Uncharacterized protein OS=Bos taurus GN=MAP1B PE=4 SV=2	78348.8	78123.6	85516	89994.7	87886.2	242125	209504	1.34897e+06	171142	1.08949e+06	206700	317797	90987.8	22875.8	117474	66472.5	209504	3.80511e+06	588955	1.9257e+06
137	G3X771	ABCB1	3.09451	-3.09451	2037.39	17410.1	1	tr|G3X771|G3X771_BOVIN;tr|E1BLT5|E1BLT5_BOVIN	7	6	6.947	0.00162809	8.54531	InVitro Not Matured	InVivo Not Matured	Uncharacterized protein (Fragment) OS=Bos taurus GN=ABCB1 PE=3 SV=1	3350.63	3701.68	1229.38	1686.94	218.304	25777.2	20986.6	12093.9	14971.4	13221.4	8839.65	15058	1308.04	428.803	291.798	7076.82	20986.6	34113.8	51521.3	23369.2
138	Q28178	THBS1	3.09953	-3.09953	6400.05	54865.1	1	sp|Q28178|TSP1_BOVIN	33	1	33.737	0.0154451	8.5726	InVitro Not Matured	InVivo Not Matured	Thrombospondin-1 OS=Bos taurus GN=THBS1 PE=2 SV=2	3073.82	2511.41	9009.93	482.773	16922.3	21891.5	102031	22010.6	116594	11798.5	8109.36	10216.1	9586.44	122.716	22619.3	6010.06	102031	62086.3	401237	20854.2
139	A5D9G1	UAP1	3.25936	-3.25936	109471	1.04826e+06	1	tr|A5D9G1|A5D9G1_BOVIN;tr|F1MJP7|F1MJP7_BOVIN;tr|Q2KIC1|Q2KIC1_BOVIN;tr|G3N337|G3N337_BOVIN	20	20	22.736	1.19e-06	9.57567	InVitro Not Matured	InVivo Not Matured	UDP-N-acteylglucosamine pyrophosphorylase 1 OS=Bos taurus GN=UAP1 PE=2 SV=1 [tr|A5D9G1|A5D9G1_BOVIN,tr|F1MJP7|F1MJP7_BOVIN,tr|Q2KIC1|Q2KIC1_BOVIN]	75973.9	81059.5	91802.9	127966	170554	988527	1.19731e+06	831736	1.33827e+06	885455	200435	329740	97676.9	32527.6	227973	271388	1.19731e+06	2.34612e+06	4.60542e+06	1.56507e+06
140	Q95L46	EIF4G2	3.26482	-3.26482	66270.8	636994	1	sp|Q95L46|IF4G2_BOVIN;tr|F2Z4C6|F2Z4C6_BOVIN	6	5	5.907	0.0200581	9.612	InVitro Not Matured	InVivo Not Matured	Eukaryotic translation initiation factor 4 gamma 2 OS=Bos taurus GN=EIF4G2 PE=2 SV=2 [sp|Q95L46|IF4G2_BOVIN,tr|F2Z4C6|F2Z4C6_BOVIN]	55227.2	85517.7	71891.3	35420.2	83297.4	1.38556e+06	123663	299667	1.28874e+06	87345.9	145700	347875	76491.4	9003.48	111340	380389	123663	845287	4.43496e+06	154386
141	E1BHA0	LZTS1	3.35466	-3.35466	817.706	8373.95	1	tr|E1BHA0|E1BHA0_BOVIN	4	4	3.93	0.0405302	10.2408	InVitro Not Matured	InVivo Not Matured	Uncharacterized protein OS=Bos taurus GN=LZTS1 PE=4 SV=2	1789.41	1632.3	240.995	72.7733	353.055	327.404	6598.71	7271.77	23499.9	4172.01	4720.82	6639.98	256.416	18.4983	471.913	89.885	6598.71	20511.8	80870.7	7374.13
142	E1BJX6	SCUBE3	3.36547	-3.36547	506.397	5228.44	1	tr|E1BJX6|E1BJX6_BOVIN	3	3	2.979	0.0247159	10.3248	InVitro Not Matured	InVivo Not Matured	Uncharacterized protein OS=Bos taurus GN=SCUBE3 PE=4 SV=1	1446.86	0.289191	875.199	51.9852	157.648	2361.13	10463.3	6375.67	4580.89	2361.15	3817.11	1.17639	931.2	13.2141	210.721	648.219	10463.3	17984.2	15764.3	4173.4
143	A6H741	TMEM176B	3.37251	-3.37251	20570	213049	1	tr|A6H741|A6H741_BOVIN	3	3	2.984	0.000611866	10.3573	InVitro Not Matured	InVivo Not Matured	TMEM176B protein OS=Bos taurus GN=TMEM176B PE=2 SV=1	7183.32	25682.9	11430	6396.39	52157.5	128080	118671	260402	141795	416298	18951.1	104475	12161.4	1625.9	69716.7	35162.8	118671	734530	487962	735818
144	P46201		3.39445	-3.39445	10042.4	105610		sp|P46201|UTMP_BOVIN;tr|C4PU73|C4PU73_BOVIN	9	9	8.946	0.0308446	10.5164	InVitro Not Matured	InVivo Not Matured	Uterine milk protein OS=Bos taurus PE=2 SV=1 [sp|P46201|UTMP_BOVIN,tr|C4PU73|C4PU73_BOVIN]	5667.88	10820.8	4976.4	18647.4	10099.4	27692.7	29145.6	23322.7	425723	22166.8	14953	44017.5	5294.82	4740	13499.5	7602.7	29145.6	65787.5	1.46505e+06	39180.3
145	B3VNC2	LOC508098	3.41032	-3.41032	26202.4	278589	1	tr|B3VNC2|B3VNC2_BOVIN;tr|A4IFS0|A4IFS0_BOVIN	8	8	7.927	0.0140317	10.6322	InVitro Not Matured	InVivo Not Matured	Artiodactyl-specific sub-telomeric protein OS=Bos taurus GN=LOC508098 PE=2 SV=1	35328.2	38168.6	16531.7	32978.1	8005.14	195435	168378	730716	21950.1	276468	93203	155265	17589.5	8382.72	10700.1	53654.4	168378	2.06117e+06	75537.4	488665
146	Q865V6	CAPG	3.41134	-3.41134	2813.04	29938.6	1	sp|Q865V6|CAPG_BOVIN	5	5	4.985	0.0123005	10.6428	InVitro Not Matured	InVivo Not Matured	Macrophage-capping protein OS=Bos taurus GN=CAPG PE=2 SV=1	5590.83	4457.61	1315.78	2061.34	639.665	10213	6323.32	40892	7039.04	85225.4	14749.7	18133	1399.97	523.973	855.013	2803.86	6323.32	115346	24223.6	150638
147	Q05443	LUM	3.46257	-3.46257	2145.36	23660.4	1	sp|Q05443|LUM_BOVIN	2	2	1.994	0.0045769	11.0286	InVitro Not Matured	InVivo Not Matured	Lumican OS=Bos taurus GN=LUM PE=1 SV=1	1549.03	6570.85	1897.8	249.877	459.253	9744.99	37105.7	51725.1	6745	12981	4086.65	26729.4	2019.24	63.5162	613.864	2675.37	37105.7	145904	23211.7	22944.3
148	F1N444	LTBP1	3.58836	-3.58836	4815.64	57934.9	1	tr|F1N444|F1N444_BOVIN	4	4	3.981	0.00442542	12.0306	InVitro Not Matured	InVivo Not Matured	Uncharacterized protein OS=Bos taurus GN=LTBP1 PE=4 SV=2	4633.78	13736.3	3846.72	705.521	1155.89	30103.5	106728	13253.5	115514	24075	12224.8	55877.4	4092.86	179.337	1545.03	8264.55	106728	37384.8	397521	42553.3
149	F1MBW3	ACSL4	3.7025	-3.7025	70948.3	923661	1	tr|F1MBW3|F1MBW3_BOVIN	18	16	18.826	1.46e-06	13.0188	InVitro Not Matured	InVivo Not Matured	Uncharacterized protein (Fragment) OS=Bos taurus GN=ACSL4 PE=4 SV=1	75193.3	86860.6	79934.8	59656.6	53096.5	467184	802108	1.09186e+06	925615	1.33154e+06	198375	353338	85049.4	15164.1	70971.9	128260	802108	3.07986e+06	3.18534e+06	2.35353e+06
[truncated: 26 more rows]

## Sheet: Table 4 ("In vitro")
																	Normalized abundance										Raw abundance
[truncated: 22 more rows]
